# Supplementary material for: High-density genetic linkage mapping reveals low stability of QTLs across environments for economic traits in Eucalyptus
Source: Front Plant Sci. 2023 Jan 18;13:1099705. doi: 10.3389/fpls.2022.1099705 (PMC10112524; doi:10.3389/fpls.2022.1099705)
Supplement: Supplementary Table 1 — Twenty-three individuals with contrasting phenotypes for RNA-seq. [file Table_1.xlsx]

## Sheet: Sheet1
Group	Individuals	H(m)	Individuals	D(cm)	Individuals	BD(g cm -3)	Individuals	CC(%)	Individuals	HC(%)	Individuals	LC(%)	Individuals	SG
High	55-1	26.4	55-1	22.5	211-1	0.5417	1037-3	47.52	773-4	26.289	773-4	29.996	310-1	2.771
	1037-2	24.5	1037-2	22.4	310-2	0.5463	414-1	48.14	505-1	22.087	414-1	29.59	843-4	2.691
	882-4	24	882-4	22	315-1	0.5506	416-4	49.79	505-4	21.854	414-2	28.991	310-4	2.374
Low	773-2	20	773-2	14.4	505-4	0.4431	818-4	44.43	310-2	17.567	315-3	27.795	882-4	1.532
	505-4	16.3	773-4	13.8	773-4	0.4374	851-4	44.03	1037-2	16.993	211-1	27.556	851-4	1.475
	773-4	15	505-4	9.7	829-4	0.4508	882-4	44.28	211-1	15.87	843-2	27.335	458-3	1.368
