# Supplementary material for: High-density genetic linkage mapping reveals low stability of QTLs across environments for economic traits in Eucalyptus
Source: Front Plant Sci. 2023 Jan 18;13:1099705. doi: 10.3389/fpls.2022.1099705 (PMC10112524; doi:10.3389/fpls.2022.1099705)
Supplement: Supplementary Table 2 — Analysis of linear mixed models. Random effects by trait for block-replicate and row (both within site), genotype, genotype-by-site interaction (GxS) and heterogeneous site residuals and fixed-effect F statistic, denominator degrees of freedom (d.d.f.) and F probability for the fixed site term. For each variance component estimate, Z (the component divided by it standard error) is given. Informally, Z>2 indicates a term that is likely to be gauged significant using the AIC. *Con. Variance component was constrained to zero with zero standard error. [file Table_2.xlsx]

## Sheet: Sheet1
	Variance components for random terms								Residual variance						Fixed term (site)
									(heterogeneous for each site)
Trait	Block	Block Z	Row	Row Z	Genotype	Clone Z	GxS	CxS Z	Gonghe	Gonghe Z	Jijia	Jijia Z	Yanxi	Yanxi Z	F stat.	d.d.f.	F prob.
BD	0.07	1.67	0.02	1.5	0.34	3.78	0.51	5.1	0.91	15.43	12.6	1.05	10.32	0.63	2.58	58.2	0.084
CC	0.44	1.75	0.018	0.62	2.49	7.02	0.8	3.38	2.25	15.4	6.4	13.89	1.05	9.31	0.84	29.5	0.442
D	0.17	1.2	0.283	1.83	6.25	5.14	6.5	5.75	9.13	15.06	8.28	12.62	8.03	9.68	0.85	69	0.433
H	0.01	0.24	Con*	0	4	4.2	5.92	6.15	6.33	15.12	8.3	13.04	6.62	10.22	8.96	76.6	<.001
HC	0.07	1.2	0.042	1.17	0.97	4.29	0.37	1.58	1.95	15.32	3.44	13.5	9.45	12.58	0.32	6.8	0.738
LC	0	0.56	0.02	1.73	0.54	6.71	0.08	1.43	0.75	15.77	0.88	13.36	0.53	10.15	2.56	4.8	0.176
SG	0	1.16	0.001	1.38	0.11	8.47	0.02	2.81	0.07	14.98	0.08	12.83	0.06	10.49	2.38	17.6	0.121
