# Supplementary material for: High-density genetic linkage mapping reveals low stability of QTLs across environments for economic traits in Eucalyptus
Source: Front Plant Sci. 2023 Jan 18;13:1099705. doi: 10.3389/fpls.2022.1099705 (PMC10112524; doi:10.3389/fpls.2022.1099705)
Supplement: Supplementary Table 3 — Akaike Information Criterion and grand means from mixed model analyses (means net of block, column and genotype BLUP effects) for each trait. [file Table_3.xlsx]

## Sheet: Sheet1
Trait	AIC (+ Genotype)	AIC (- Genotype)	Grand mean	s.e.
BD	-9030.2	-8920	0.5	0
CC	3726	3999.3	45.09	0.34
D	5705	5898.8	15.49	0.27
H	5337.4	5497	19.59	0.15
HC	3795.1	3874.9	20.6	0.15
LC	1521.7	1688.6	28.09	0.06
SG	-1998.9	-1527.9	2.04	0.02
