# Supplementary material for: High-density genetic linkage mapping reveals low stability of QTLs across environments for economic traits in Eucalyptus
Source: Front Plant Sci. 2023 Jan 18;13:1099705. doi: 10.3389/fpls.2022.1099705 (PMC10112524; doi:10.3389/fpls.2022.1099705)
Supplement: Supplementary Table 4 — Bivariate genetic correlations between pairs of traits with correlation estimates (lower triangle - B denotes a boundary estimate) and Z (upper triangle - the estimated correlation coefficient divided by its standard error– given where estimable). [file Table_4.xlsx]

## Sheet: Sheet1
Trait	H	D	BD	CC	HC	LC	SG
H	-			8.22
D	B	-		0.55
BD	B	B	-
CC	0.69	0.55	B	-	-4.96
HC	B	B	B	-0.54	-
LC	B	B	B	B	B	-
SG	B	B	B	B	B	B	-
