# Supplementary material for: High-density genetic linkage mapping reveals low stability of QTLs across environments for economic traits in Eucalyptus
Source: Front Plant Sci. 2023 Jan 18;13:1099705. doi: 10.3389/fpls.2022.1099705 (PMC10112524; doi:10.3389/fpls.2022.1099705)
Supplement: Supplementary Table 5 — Data statistics of GBS sequencing. [file Table_5.xlsx]

## Sheet: Sheet1
Samples	Raw reads	Raw bases	Clean reads	Clean bases	A%	T%	C%	G%	Error%	Q20%	Q30%	GC%
11	8961472	1317336384	8080464	1126641584	28.93	28.79	21.28	21	0.0181	96.26	88.14	42.29
14	7241906	1063969182	6544846	913930887	28.76	28.65	21.46	21.12	0.0182	96.24	88.31	42.59
15	7081324	1041899326	6493451	914512664	29.1	28.96	21.11	20.83	0.0169	96.64	89.54	41.94
21	10897182	1601885754	9872718	1376095544	28.76	28.58	21.47	21.19	0.0182	96.22	88.05	42.66
32	9690920	1424565240	8754782	1218911197	28.75	28.6	21.46	21.18	0.0185	96.16	87.88	42.64
40	7273914	1075165960	6609240	929327173	28.9	28.77	21.31	21.01	0.0181	96.26	88.4	42.33
45	8417934	1237444666	8040183	1160947024	29.84	29.58	20.4	20.18	0.0131	98.01	94.02	40.58
48	7662506	1126501516	7354542	1063628185	29.82	29.6	20.4	20.19	0.013	98.05	94.12	40.59
59	8374636	1239446128	7575562	1062849884	28.68	28.52	21.52	21.28	0.0184	96.2	88	42.81
72	7092216	1046101860	6411207	896194654	28.85	28.71	21.34	21.09	0.0184	96.19	87.97	42.43
76	7804032	1151094720	7078080	989991042	28.87	28.73	21.34	21.06	0.0183	96.22	88.02	42.4
80	7377588	1088194230	6712186	940145163	28.93	28.79	21.27	21	0.018	96.29	88.21	42.27
82	7531492	1103363578	6834755	949539920	28.74	28.59	21.47	21.2	0.0183	96.23	88.03	42.67
89	9092426	1332040409	8209166	1138300805	28.69	28.49	21.53	21.28	0.0186	96.12	87.8	42.81
94	7565142	1108293303	6779536	941657893	28.69	28.45	21.53	21.33	0.019	96.02	87.51	42.86
97	6613270	968010624	6088520	853108478	29.19	28.99	21.04	20.77	0.0165	96.77	89.77	41.81
98	7861770	1149106798	7217621	1011219449	29.2	28.97	21.03	20.81	0.0168	96.65	89.66	41.83
103	6972942	1018049532	6312975	873719832	28.83	28.7	21.4	21.07	0.0183	96.22	88.03	42.47
110	13178940	1924125240	11989178	1661662828	29.12	28.89	21.12	20.88	0.0181	96.27	88.13	41.99
118	7493330	1094026180	6790586	939111517	28.84	28.65	21.37	21.14	0.0186	96.14	87.79	42.52
137	8109638	1198068636	7668819	1107043032	29.78	29.59	20.44	20.16	0.0145	97.46	92.55	40.59
138	7026702	1025898492	6375151	882472581	28.85	28.7	21.37	21.09	0.0183	96.23	88.03	42.46
143	8901790	1308563130	8226451	1157045040	28.92	28.77	21.27	21.04	0.0161	96.9	89.41	42.3
144	6420158	945983534	6012594	856951707	29.5	29.32	20.73	20.45	0.0148	97.37	91.24	41.19
146	11406008	1676683176	10558126	1486645972	29.13	29.07	21.07	20.72	0.0159	96.98	89.62	41.79
149	9716332	1428300804	8971465	1261703993	29.08	29.03	21.1	20.79	0.0161	96.91	89.44	41.89
150	11710460	1733148080	10848565	1538070498	29.33	29.22	20.87	20.59	0.0159	96.98	89.62	41.46
158	6304326	933040248	5838935	827461589	29.06	28.93	21.14	20.88	0.016	96.96	89.59	42.01
159	7240500	1071594000	6712046	951849580	29.14	29.04	21.05	20.77	0.0159	96.99	89.66	41.81
164	6461030	956232440	5994264	850270135	29.2	29.03	21.01	20.76	0.0158	97	89.68	41.77
167	8837656	1303554260	8174733	1154205129	29.04	28.93	21.15	20.88	0.016	96.94	89.54	42.03
176	8387400	1237141500	7772430	1097923322	29.13	29.04	21.06	20.77	0.0159	96.96	89.57	41.83
204	7679254	1132689965	7130666	1008076741	29.02	28.9	21.17	20.91	0.0158	97.01	89.69	42.08
211	6281876	920294834	5826391	817547234	28.96	28.82	21.24	20.99	0.0159	96.97	89.58	42.22
214	10297958	1508650847	9513975	1333234685	29.12	29.01	21.07	20.81	0.0161	96.91	89.41	41.87
241	8779692	1286224878	8084328	1134590903	29.07	28.86	21.14	20.93	0.0164	96.88	89.28	42.07
242	7854318	1150657587	7276148	1020824828	29.04	28.95	21.15	20.85	0.016	96.96	89.54	42
243	7957258	1161759668	7355094	1028048268	29.19	29.05	21.01	20.75	0.016	96.95	89.54	41.76
244	6747598	985149308	6284629	880471726	29.31	29.17	20.92	20.6	0.0156	97.09	89.88	41.52
245	8369878	1222002188	7751776	1083788124	29.1	28.91	21.11	20.89	0.016	96.95	89.52	41.99
246	9397388	1372018648	8710871	1217344039	29.12	29.01	21.08	20.79	0.0161	96.93	89.45	41.87
249	10733500	1571789350	10104718	1447350791	29.62	29.4	20.61	20.34	0.0146	97.4	92.32	40.95
250	11176452	1631761992	10368430	1450398501	29.18	29.06	21.02	20.74	0.0159	96.99	89.62	41.76
252	9316230	1360169580	8660727	1211709223	28.95	28.82	21.25	20.98	0.0158	97.01	89.67	42.22
253	6637848	975763656	6048057	846772663	29.01	28.88	21.19	20.92	0.0172	96.54	88.67	42.1
254	7113364	1043328500	6583857	928442013	29.19	29.04	21.01	20.76	0.0156	97.07	90.52	41.76
264	7986206	1171274706	7402288	1044512167	29.35	29.18	20.88	20.6	0.0159	96.94	90.3	41.47
268	7563804	1111879188	6909183	967145314	28.94	28.82	21.25	20.99	0.0173	96.51	88.57	42.24
269	7238380	1067301084	6696361	947881238	29.36	29.16	20.86	20.62	0.0162	96.85	89.95	41.48
270	7471372	1103017858	6884665	973392169	29.1	28.88	21.12	20.9	0.0169	96.66	89.3	42.02
273	7034082	1041044136	6446946	910144016	29.15	29.01	21.06	20.77	0.0171	96.6	88.79	41.83
274	7035956	1038748328	6479919	915696648	29.14	28.93	21.07	20.86	0.0169	96.67	89.21	41.93
275	8400748	1239110330	7666343	1077187261	29.12	28.97	21.09	20.81	0.0172	96.53	88.63	41.91
278	7601696	1121250160	6952121	976784164	28.96	28.83	21.25	20.96	0.0172	96.53	88.62	42.21
279	13473006	1987268385	12362835	1739695657	28.96	28.78	21.24	21.02	0.017	96.6	88.8	42.26
286	8045944	1178730796	7372301	1029532481	28.96	28.83	21.24	20.97	0.0171	96.56	88.69	42.21
290	8838842	1294890353	8054806	1122200157	28.89	28.71	21.32	21.07	0.0175	96.45	88.42	42.39
297	6561648	961281432	5945685	829728169	28.9	28.74	21.31	21.05	0.0178	96.39	88.22	42.36
298	6937042	1016276653	6354622	887294774	28.97	28.8	21.27	20.97	0.0172	96.55	88.66	42.24
300	7201228	1053072100	6617925	925981737	29.04	28.85	21.19	20.92	0.017	96.62	89.18	42.11
301	7312426	1067614196	6702336	933000358	28.97	28.77	21.26	21	0.0171	96.58	88.72	42.26
309	7134460	1041631160	6537550	909602586	28.96	28.76	21.26	21.02	0.0172	96.55	88.65	42.28
310	9149362	1335806852	8362147	1162067559	28.99	28.82	21.23	20.95	0.0175	96.47	88.45	42.19
311	14688830	2156981180	13814823	1981177775	29.79	29.6	20.41	20.17	0.0144	97.48	92.49	40.58
313	6753458	986004868	6193629	862058152	29.03	28.87	21.18	20.92	0.0171	96.58	88.73	42.1
314	9233208	1348048368	8466904	1177935147	28.74	28.59	21.47	21.21	0.0172	96.56	88.69	42.68
315	10658080	1566737760	9486294	1316662885	29.16	28.9	21.09	20.86	0.019	95.96	87.39	41.94
322	6986024	1026296167	6261971	872834938	28.98	28.75	21.27	21	0.0187	96.07	87.88	42.27
327	8117706	1193302782	7455300	1055503552	29.32	29.2	20.9	20.58	0.0158	96.96	90.67	41.48
328	7733928	1136887416	6855775	949691332	28.83	28.66	21.41	21.1	0.0195	95.83	87.09	42.51
331	7331682	1082893608	6704369	948406262	29.28	29.01	20.97	20.75	0.0172	96.56	89.42	41.71
332	6311454	931924210	5776948	817791905	29.36	29.05	20.9	20.69	0.0165	96.74	89.9	41.59
336	7289106	1073921844	6652641	937675624	29.19	28.97	21.05	20.79	0.0166	96.73	89.8	41.84
337	7682256	1136973888	6815000	952084056	28.85	28.65	21.38	21.13	0.0193	95.89	87.23	42.51
338	7078374	1044060165	6272117	872463063	28.94	28.79	21.28	20.99	0.0193	95.87	87.17	42.27
339	6741660	994394850	5993831	833959636	28.82	28.6	21.41	21.17	0.0193	95.87	87.18	42.58
341	6405678	944837505	5712252	795977186	28.88	28.74	21.33	21.04	0.0191	95.95	87.36	42.38
342	7110942	1042537534	6415479	894270873	29.09	28.91	21.15	20.85	0.0183	96.19	88.22	42
344	6142414	899863636	5448346	751602897	28.82	28.58	21.43	21.17	0.0195	95.8	87.02	42.6
346	7487768	1097913562	6681578	931368682	28.93	28.71	21.33	21.03	0.0189	96.04	87.89	42.36
349	6215530	910575145	5550107	768249296	29	28.7	21.27	21.03	0.0191	95.95	87.34	42.3
351	6729068	984064844	6063107	844152371	29.1	28.87	21.13	20.9	0.0178	96.31	88.69	42.03
353	6193344	904228224	5504974	758242984	28.85	28.64	21.39	21.12	0.0193	95.89	87.21	42.51
364	6860774	1001673004	6129993	845102816	28.91	28.64	21.34	21.12	0.0191	95.94	87.31	42.45
367	6738058	983756468	5970450	820629681	28.81	28.6	21.43	21.15	0.0197	95.78	86.93	42.59
369	9255634	1367844436	8728758	1260064788	29.63	29.45	20.59	20.3	0.0147	97.4	92.42	40.88
378	5627908	821719144	5021564	693387987	28.92	28.7	21.33	21.05	0.0188	96.04	87.67	42.39
379	8110518	1184135628	7227012	995267228	28.66	28.43	21.6	21.31	0.0193	95.89	87.23	42.91
385	9941258	1455440894	8930828	1252174176	29.62	29.41	20.63	20.34	0.0159	96.81	90.83	40.97
386	7186996	1055429412	6023920	816800285	29.05	28.77	21.25	20.93	0.0218	94.94	85.85	42.17
390	9328448	1374052387	8385786	1183260280	29.47	29.31	20.77	20.45	0.016	96.79	90.78	41.21
396	7323718	1075291080	6387311	882531925	29.48	29.27	20.76	20.48	0.0179	96.09	88.83	41.25
400	6709140	990778214	5803576	804533526	29.48	29.25	20.78	20.49	0.0184	95.94	88.47	41.27
401	9543868	1409304155	8643798	1227554517	29.58	29.37	20.64	20.39	0.016	96.81	90.91	41.03
406	8781614	1292894588	7669753	1064318993	29.46	29.16	20.81	20.57	0.0184	95.96	88.63	41.38
410	7120100	1051598932	5978088	816851579	29.08	28.8	21.2	20.92	0.0216	95.02	86.04	42.12
411	7164566	1057382930	6021345	822768658	29.14	28.84	21.14	20.88	0.0215	95.03	86.08	42.02
413	6544740	965349150	5415773	732190403	29.36	29.12	20.92	20.6	0.0226	94.69	85.14	41.52
414	7451706	1096712496	6361698	871119726	29.2	28.97	21.08	20.75	0.0207	95.29	86.66	41.83
415	7672326	1122151283	6816238	947700247	29.54	29.3	20.73	20.43	0.0169	96.43	89.81	41.16
416	6232022	912991223	5101727	682995146	29.23	28.96	21.05	20.76	0.0231	94.55	84.84	41.81
417	7442496	1095127956	6463354	902234677	29.54	29.36	20.71	20.39	0.0177	96.19	89.21	41.1
418	8196544	1198920649	7232000	1003772374	29.51	29.31	20.75	20.43	0.0172	96.35	89.6	41.18
419	9903874	1448934734	8905522	1248277034	29.64	29.47	20.6	20.28	0.0159	96.81	90.83	40.88
420	6928578	1013500764	5974406	818494540	29.42	29.18	20.85	20.55	0.0193	95.65	87.75	41.4
421	7130444	1042225538	5997638	810618687	29.16	28.92	21.12	20.79	0.0216	95	85.99	41.92
423	7634756	1118330731	6600867	907036657	29.55	29.25	20.71	20.49	0.0192	95.69	87.91	41.2
425	11442160	1681252460	10774064	1547220742	29.6	29.39	20.61	20.36	0.0145	97.43	92.61	40.98
426	7197382	1053235068	6054091	819822405	29.15	28.9	21.15	20.8	0.0215	95.03	86.08	41.95
427	6924892	1011034232	5727788	765856714	29.06	28.78	21.25	20.9	0.0227	94.66	85.07	42.15
428	7357610	1085439870	6851665	980605102	29.49	29.32	20.72	20.47	0.0147	97.39	91.65	41.19
429	7796092	1149591212	7228613	1031535443	29.47	29.43	20.72	20.38	0.015	97.29	91.27	41.1
430	12113244	1772605190	11382169	1622539690	29.73	29.48	20.5	20.29	0.0141	97.59	92.39	40.79
431	6993516	1028046852	6425220	907898215	29.22	29.15	20.97	20.66	0.016	96.92	90.01	41.63
436	7339146	1080181323	6788388	962788587	29.22	29.07	20.99	20.73	0.0152	97.2	90.81	41.71
440	5648388	835148658	5202566	740532545	29.29	29.14	20.92	20.65	0.0159	96.98	90.16	41.57
441	9317956	1369929235	8705685	1244504362	29.55	29.44	20.65	20.33	0.0148	97.36	91.81	40.99
443	7477412	1102578718	6969989	997623496	29.68	29.56	20.5	20.25	0.0145	97.43	91.79	40.75
444	8530520	1258251700	7849119	1106658833	29.39	29.08	20.8	20.73	0.0166	96.74	88.97	41.53
445	11249696	1659330160	10338131	1456097144	29.13	28.91	21.06	20.89	0.0167	96.69	88.85	41.95
446	5568416	819109157	5161141	731079208	29.93	29.81	20.28	19.97	0.0154	97.11	90.45	40.26
447	7295396	1069475700	6767309	952022071	29.1	28.65	21.13	21.13	0.0164	96.8	89.44	42.26
450	13836964	2027115226	12694332	1775078805	29.29	29.05	20.9	20.75	0.0169	96.66	88.75	41.66
453	8922734	1307180531	8186482	1146068904	29.31	29.03	20.91	20.76	0.0171	96.66	88.66	41.66
454	10482898	1535744557	9650097	1351405081	29.19	28.93	21.03	20.85	0.0166	96.73	88.93	41.88
457	7947668	1160359528	7302677	1018859462	29.45	29.17	20.79	20.59	0.0166	96.74	88.96	41.38
458	9039386	1319750356	8323215	1162087612	29.33	29.11	20.91	20.65	0.0165	96.77	89.03	41.56
459	10967578	1601266388	10090505	1407732852	29.27	29.02	20.93	20.78	0.0167	96.72	88.9	41.71
461	8611450	1257271700	7925549	1105241174	29.2	28.88	21.03	20.89	0.0169	96.67	88.76	41.92
462	10462282	1541509436	9919307	1429229222	29.6	29.43	20.6	20.34	0.0144	97.5	92.59	40.94
468	9219718	1346078828	8496464	1185995202	29.18	28.92	21.03	20.87	0.0166	96.75	88.98	41.9
469	6809894	1001054418	6069128	848392059	29.33	29.19	20.87	20.61	0.0174	96.43	88.35	41.47
470	7942370	1172672206	7364717	1056073222	29.61	29.48	20.59	20.29	0.015	97.27	91.65	40.88
477	6425844	945920936	5799218	816836727	29.39	29.32	20.81	20.48	0.0167	96.67	89.34	41.29
482	6817540	1002178380	6107977	855792751	29.18	29.06	21.03	20.73	0.0173	96.45	88.6	41.76
484	10087742	1482898074	8964481	1251481449	29.21	29.16	20.99	20.65	0.0176	96.36	88.16	41.64
486	6645858	983586984	5901207	829712593	29.22	29.18	20.95	20.65	0.0177	96.36	88.18	41.6
488	6708608	992873984	5983126	842516539	29.24	29.19	20.95	20.62	0.0174	96.44	88.38	41.57
497	9899360	1465105280	8799483	1237810836	29.11	29.04	21.09	20.77	0.0176	96.39	88.26	41.86
500	8251544	1217102740	7320322	1025682047	29.25	29.17	20.94	20.64	0.0176	96.37	88.2	41.57
501	8273984	1220412640	7363481	1031928544	29.18	29.14	21	20.68	0.0176	96.38	88.22	41.68
502	8393564	1238050690	7476500	1048790495	29.25	29.24	20.92	20.58	0.0174	96.43	88.34	41.51
503	7973560	1170921300	7304918	1032062374	29.6	29.41	20.61	20.39	0.016	96.9	90.2	41
505	6687080	979657220	5950547	827879287	29.42	29.34	20.78	20.46	0.0176	96.36	88.16	41.24
506	7609792	1114834528	6710032	934162730	29.21	29.1	20.98	20.7	0.018	96.28	87.91	41.68
509	10280824	1506140716	9205146	1283460876	29.3	29.12	20.92	20.67	0.0174	96.46	88.37	41.59
511	6690676	976838696	5931829	821858296	29.07	29	21.12	20.81	0.0177	96.34	88.12	41.93
512	6608692	964869032	5890242	817570275	29.24	29.14	20.97	20.65	0.0175	96.43	88.31	41.62
518	8799954	1284793284	7837459	1087245136	29.24	29.19	20.95	20.63	0.0176	96.39	88.22	41.58
519	7134300	1041607800	6344148	879287398	29.11	28.96	21.09	20.83	0.0178	96.32	88.03	41.93
520	11240326	1656265691	10632645	1532197544	29.75	29.59	20.47	20.16	0.0144	97.49	92.63	40.63
521	7854502	1146757292	7002744	971589311	29.2	29.14	20.99	20.67	0.0175	96.41	88.27	41.66
522	7271696	1068939312	6606834	922673886	29	28.83	21.21	20.96	0.0173	96.49	88.47	42.17
523	6299054	925960938	5731787	799944626	28.73	28.59	21.48	21.19	0.0175	96.43	88.34	42.67
524	8352020	1227746940	7669233	1073617287	29.38	29.13	20.88	20.62	0.0168	96.63	88.81	41.49
525	7167676	1054231721	6696681	956680359	29.31	29.11	20.94	20.62	0.0151	97.23	91.65	41.56
526	11420764	1678852308	10406601	1452860101	28.83	28.57	21.41	21.19	0.0174	96.46	88.39	42.6
529	9855058	1458548584	9020704	1270235012	29.3	29.01	20.93	20.75	0.0171	96.57	88.68	41.69
531	6566480	971839040	6012124	846757508	29.24	28.98	21	20.79	0.017	96.59	88.72	41.79
535	10333524	1529361552	9410338	1323036691	28.82	28.59	21.42	21.16	0.0173	96.48	88.47	42.58
536	10247840	1511556400	9331703	1307578831	29.05	28.88	21.17	20.9	0.0173	96.49	88.47	42.07
537	8710082	1284737095	7946877	1113838735	29.06	28.87	21.16	20.9	0.0173	96.49	88.48	42.06
541	11769484	1735998890	10762109	1510221073	28.8	28.61	21.41	21.18	0.0171	96.54	88.61	42.59
542	9133484	1338055406	8361043	1165534655	28.82	28.55	21.41	21.22	0.0172	96.54	88.57	42.63
546	10467612	1533505158	9529001	1325203092	28.93	28.74	21.3	21.03	0.0175	96.44	88.33	42.33
552	8870594	1299542021	8034296	1118824198	28.98	28.76	21.25	21.01	0.0177	96.41	88.18	42.26
557	7756152	1136276268	7092450	988359252	28.97	28.71	21.27	21.06	0.0172	96.53	88.54	42.33
558	8874548	1295684008	8099397	1124757457	29.15	28.89	21.09	20.87	0.0171	96.56	88.62	41.96
562	8064206	1177374076	7357251	1021411107	29.07	28.87	21.19	20.87	0.0172	96.53	88.57	42.05
563	11144208	1627054368	10144667	1406511381	28.98	28.75	21.26	21	0.0174	96.46	88.39	42.27
565	13827110	2018758060	12660963	1757495657	29.07	28.81	21.18	20.94	0.0172	96.52	88.51	42.12
569	9273910	1357885411	8754718	1250933061	29.58	29.29	20.66	20.44	0.0146	97.41	92.32	41.1
570	10849578	1603507388	10295136	1488741962	29.74	29.56	20.47	20.2	0.0143	97.53	92.73	40.67
571	8404386	1235444742	7748769	1110431750	29.69	29.55	20.53	20.23	0.0138	97.55	92.57	40.76
587	10645342	1564865274	9436376	1335533694	29.11	28.82	21.14	20.94	0.0152	96.86	90.32	42.07
588	6514056	955868740	5877878	834328285	29.32	29.07	20.95	20.66	0.0144	97.22	91.43	41.61
589	6912280	1016105160	6621073	957342448	29.78	29.56	20.46	20.19	0.0129	98.06	94.18	40.66
591	14002206	2058324282	12404893	1755804541	29.23	28.97	21.03	20.78	0.0152	96.87	90.34	41.81
592	6899644	1021147312	6086029	867161585	29.3	29.16	20.93	20.6	0.0153	96.84	90.28	41.54
597	7255596	1066597474	6969439	1008093261	29.74	29.54	20.48	20.24	0.0128	98.11	94.31	40.72
598	6120546	905840808	5417968	772801841	29.34	29.15	20.9	20.61	0.0151	96.9	90.45	41.51
601	8536620	1259151450	7542796	1071157876	29.25	29.1	20.98	20.67	0.0151	96.87	90.35	41.65
605	8757280	1291698800	7739511	1098616165	29.15	29.01	21.1	20.75	0.0153	96.83	90.25	41.85
606	8549654	1261073965	7587269	1078340294	29	28.81	21.24	20.95	0.0151	96.91	90.43	42.19
629	7006330	1027986430	6249605	883541237	29.19	28.98	21.07	20.76	0.0154	96.83	90.35	41.83
630	10350070	1516285255	9126378	1286033858	29.04	28.75	21.22	20.99	0.0154	96.81	90.17	42.2
639	8002672	1172391448	7003335	988343091	29.29	29.12	20.97	20.62	0.0155	96.78	90.11	41.59
641	8471734	1241109031	7489696	1056320713	28.99	28.79	21.27	20.94	0.0152	96.86	90.3	42.22
643	6195728	904576288	5461546	767051202	29.26	29.08	20.99	20.67	0.0152	96.85	90.3	41.66
649	10068724	1483348634	9518082	1373327687	29.6	29.41	20.61	20.35	0.0141	97.55	92.86	40.96
651	9340160	1363663360	8257973	1160213538	29.19	28.99	21.08	20.74	0.0152	96.86	90.31	41.83
654	8752062	1277801052	7721534	1084059166	29.22	29.04	21.04	20.69	0.0154	96.79	90.14	41.73
660	7773054	1138145271	7311516	1047606145	29.57	29.22	20.67	20.51	0.0142	97.5	92.68	41.17
664	7507722	1096127412	6722217	946538573	29.17	28.95	21.09	20.78	0.0154	96.88	90.48	41.87
673	8276160	1216595520	7242993	1008348717	29.1	28.92	21.14	20.84	0.0173	96.22	88.63	41.98
675	12720364	1869893508	12040007	1732170138	29.54	29.33	20.68	20.41	0.0143	97.51	92.78	41.09
676	9337480	1372609560	8687413	1243381169	29.6	29.51	20.61	20.26	0.0145	97.37	92.26	40.86
680	8338396	1225744212	7334003	1021703836	28.95	28.77	21.28	21	0.0172	96.26	88.71	42.28
688	10921194	1605415518	9580237	1333441681	28.99	28.78	21.25	20.99	0.0174	96.19	88.56	42.23
690	7147080	1052744850	6528786	927848292	29.4	29.24	20.84	20.52	0.0151	97.11	91.32	41.36
703	6775890	999717129	6152848	870602748	29.41	29.15	20.85	20.6	0.0155	96.95	90.71	41.44
706	6614508	977088284	5881976	827142783	29	28.73	21.26	21.01	0.017	96.4	89.14	42.27
716	8812968	1304319264	7738397	1085438693	28.91	28.72	21.33	21.04	0.0173	96.24	88.69	42.37
722	10030124	1479443290	8815561	1231752021	28.77	28.53	21.47	21.23	0.0174	96.2	88.57	42.7
725	6138266	903595767	5549498	784020084	29.31	29.15	20.91	20.63	0.0157	96.84	90.46	41.53
756	7971352	1167803068	7022518	975198638	28.92	28.71	21.33	21.04	0.0172	96.26	88.7	42.37
759	9388748	1375451582	8245058	1143164274	29.04	28.82	21.21	20.92	0.0175	96.18	88.52	42.13
764	7170258	1049907709	6297307	877137508	29.11	28.87	21.15	20.87	0.0176	96.21	88.67	42.02
765	6633528	971811852	5841302	811358058	28.98	28.76	21.27	20.99	0.0173	96.26	88.68	42.26
766	6951718	1014950828	6095388	842893466	29.06	28.84	21.2	20.9	0.0173	96.24	88.65	42.1
773	7653990	1117482540	6731562	932004157	29.11	28.86	21.16	20.87	0.0172	96.27	88.73	42.04
778	10329742	1508142332	9076791	1255392405	28.91	28.66	21.35	21.09	0.0174	96.22	88.6	42.43
779	8674842	1266526932	7602457	1050145317	28.91	28.63	21.37	21.09	0.0176	96.14	88.41	42.46
780	12238098	1792259150	11538576	1651618592	29.64	29.44	20.59	20.3	0.0144	97.44	92.58	40.89
783	7860474	1147629204	6918753	957400249	28.97	28.72	21.28	21.02	0.0173	96.25	88.67	42.31
787	6408892	942107124	4875072	648846689	29.22	29.02	21.01	20.75	0.0227	94.68	84.9	41.76
793	7914298	1164538643	6445422	879519013	29.3	29.11	20.95	20.65	0.0202	95.47	87.02	41.59
795	8348964	1225093133	7172836	1000004975	29.45	29.26	20.8	20.49	0.0165	96.61	90.18	41.29
797	7999572	1174558962	6653510	913179791	29.56	29.31	20.69	20.45	0.0185	95.92	88.35	41.13
798	6730538	989389086	5133505	682379608	29.07	28.83	21.2	20.9	0.023	94.63	84.75	42.1
801	6854370	1014446760	5645627	780688593	29.36	29.1	20.89	20.65	0.0182	96.06	88.63	41.54
802	7115852	1050616372	6064242	847666930	29.44	29.25	20.8	20.5	0.0172	96.37	89.57	41.3
808	6822330	1005378912	5752324	798837055	29.45	29.26	20.81	20.48	0.0173	96.33	89.42	41.29
813	7381548	1090407498	5854335	794949983	29.08	28.86	21.19	20.88	0.0212	95.13	86.15	42.07
816	6660076	982361210	5070701	677332827	29.27	29.08	20.96	20.69	0.0228	94.66	84.84	41.65
818	6837196	1009622001	5686663	785470737	29.48	29.27	20.76	20.5	0.018	96.11	88.72	41.25
819	7836842	1154565929	6821300	957844723	29.67	29.5	20.57	20.26	0.0161	96.77	90.63	40.83
829	7076860	1039191722	5840646	801623909	29.56	29.35	20.69	20.4	0.018	96.09	88.7	41.09
831	8374048	1226798032	7016574	974734069	29.39	29.22	20.84	20.55	0.017	96.45	89.77	41.39
832	7232078	1063389578	6014759	828484077	29.29	29.05	20.96	20.7	0.0178	96.17	88.91	41.66
834	7744132	1132315050	6502035	895852187	29.45	29.31	20.79	20.45	0.0173	96.34	89.45	41.24
836	7446132	1087135272	6235454	856471900	29.4	29.22	20.85	20.53	0.0175	96.26	89.23	41.38
840	5858802	855385092	4481149	591756361	29.25	29.03	21.01	20.71	0.0229	94.66	84.8	41.72
841	7709652	1130641732	6343616	867929515	29.51	29.13	20.76	20.6	0.019	95.8	88.07	41.36
843	8547364	1255782440	7978020	1146596314	29.73	29.51	20.5	20.26	0.0137	97.71	93.27	40.76
844	6440306	940661027	5099038	683986355	29.23	28.92	21.05	20.79	0.0211	95.18	86.24	41.84
845	7602386	1119551378	6416774	883071294	29.18	28.9	21.1	20.82	0.02	95.61	87.04	41.92
847	7318632	1075838904	6167575	845853945	29.11	28.84	21.16	20.89	0.0203	95.54	86.85	42.04
851	7387200	1085918400	6531749	916890518	29.52	29.36	20.72	20.4	0.0164	96.72	90.28	41.12
852	7731390	1136514330	6781648	948044038	29.55	29.35	20.68	20.42	0.0168	96.55	89.77	41.1
857	6286748	924151956	5106648	689229650	29.07	28.83	21.2	20.91	0.0222	94.97	85.18	42.1
858	7625412	1122081828	6638430	925884032	29.45	29.28	20.8	20.46	0.0173	96.42	89.41	41.26
860	13024466	1910483856	11778210	1663211700	29.69	29.5	20.55	20.27	0.0153	97.1	91.41	40.82
861	8373698	1239307304	7378309	1041285220	29.42	29.25	20.81	20.52	0.0166	96.66	90.09	41.33
863	10555198	1562169304	9584880	1370181597	29.49	29.33	20.73	20.42	0.0156	97.03	91.32	41.15
869	7552824	1114041540	6275660	860501671	29.09	28.83	21.19	20.89	0.0208	95.36	86.43	42.08
870	7986188	1180667006	7213604	1027164853	29.51	29.37	20.7	20.39	0.0158	96.93	91.02	41.09
882	7691024	1134422486	6938946	985542145	29.5	29.37	20.71	20.39	0.016	96.89	90.91	41.1
883	8051644	1178199738	6894104	948795648	29.37	29.06	20.9	20.67	0.0187	95.94	88.18	41.57
889	6230868	913885909	5269415	729604164	29.38	29.16	20.86	20.59	0.0184	96.06	88.42	41.46
890	7990488	1174299064	7002966	979416484	29.39	29.13	20.86	20.62	0.0169	96.54	89.76	41.48
899	9029284	1326329447	8055072	1135052068	29.64	29.5	20.58	20.28	0.0158	96.91	90.86	40.86
904	8249304	1210267866	7233239	1010613710	29.48	29.31	20.76	20.45	0.0167	96.59	89.9	41.21
906	6045060	882578760	4966451	668272182	29.12	28.84	21.16	20.87	0.0217	95.11	85.55	42.03
909	5769190	853647790	5476051	792796805	29.61	29.41	20.69	20.3	0.0127	98.2	94.54	40.99
912	6728004	988235916	6264821	897468432	29.79	29.56	20.45	20.17	0.0146	97.38	92.43	40.62
913	7504384	1099794038	6498003	899534653	29.51	29.3	20.72	20.46	0.0175	96.36	89.12	41.18
920	8501370	1249701390	7768293	1100738544	29.09	28.92	21.16	20.84	0.0151	96.94	90.47	41.99
923	6522472	958803384	5975212	846850476	29.16	28.96	21.11	20.77	0.0151	96.93	90.45	41.88
927	13173256	1949224122	12501787	1809435400	29.25	29.06	21.08	20.61	0.0127	98.19	94.49	41.69
929	7678740	1128774780	7034456	997091836	28.94	28.72	21.33	21.01	0.015	96.95	90.5	42.34
931	8831366	1298210802	8082888	1145277608	29.11	28.93	21.15	20.81	0.0151	96.92	90.42	41.96
932	6147016	909758368	5630851	803470016	29.18	29.03	21.08	20.71	0.0152	96.93	90.45	41.79
935	6234948	922772304	5716060	815948556	29.08	28.89	21.19	20.84	0.015	96.97	90.55	42.03
936	10531658	1558685384	9666978	1380292593	29.19	29.03	21.05	20.73	0.015	96.98	90.58	41.78
937	8182806	1211055288	7508019	1072002201	29.1	28.91	21.16	20.83	0.015	96.97	90.56	41.99
939	7552116	1113937110	6924040	985102543	29.04	28.85	21.21	20.9	0.015	96.96	90.53	42.11
941	6541160	964488420	6012969	855162721	29.17	28.97	21.09	20.76	0.0152	96.91	90.46	41.85
942	8855972	1302189581	8233157	1175321843	30.38	30.25	19.87	19.5	0.0156	97	91.3	39.37
946	7081230	1036930433	6535058	924695448	29.42	29.12	20.88	20.59	0.0152	96.98	90.78	41.47
952	6982498	1022935957	6355666	898778873	29.13	28.91	21.15	20.82	0.0153	96.88	90.3	41.97
956	6686744	979607996	6131666	866492618	29.02	28.8	21.27	20.9	0.0151	96.95	90.49	42.17
957	6264364	914597144	5722627	805231085	29.2	29.03	21.06	20.71	0.0151	96.93	90.45	41.77
958	6717288	980724048	6152183	866343333	29.08	28.87	21.2	20.85	0.015	96.96	90.52	42.06
963	7796740	1138324040	7157735	1007965230	28.95	28.69	21.34	21.03	0.0151	96.95	90.49	42.36
964	7237860	1056727560	6644413	934918235	29.05	28.84	21.22	20.89	0.0153	96.9	90.35	42.11
967	12034330	1768138218	11409040	1642235864	29.76	29.58	20.45	20.17	0.0142	97.55	92.86	40.62
974	7335218	1070941828	6730690	947895199	29.04	28.83	21.23	20.9	0.015	96.97	90.53	42.14
977	7715710	1134209370	6818539	944108663	29.12	28.93	21.11	20.83	0.017	96.47	88.77	41.95
982	6388548	938296792	5754056	805324060	29.4	29.21	20.83	20.56	0.016	96.88	90.1	41.39
986	7396906	1088233134	6635722	926652627	29.13	28.96	21.13	20.78	0.0168	96.58	89.3	41.9
988	8757530	1287356910	7746458	1072672919	28.99	28.83	21.24	20.94	0.0171	96.46	88.75	42.18
990	9522462	1399801914	8395090	1161491591	29.11	28.97	21.11	20.81	0.0172	96.41	88.62	41.92
991	6971162	1031731976	6240244	875809551	29.19	29.03	21.06	20.73	0.017	96.56	89.21	41.78
992	6291356	931120688	5562608	775451561	29.11	28.94	21.12	20.83	0.0171	96.47	88.76	41.95
994	6883398	1018742904	6328500	902498579	29.7	29.57	20.52	20.22	0.0148	97.29	91.59	40.73
1004	12149066	1798061768	10761042	1501073311	29.17	28.99	21.05	20.79	0.017	96.48	88.81	41.83
1006	7340902	1082783045	6488817	901387045	29.07	28.87	21.17	20.89	0.0171	96.45	88.71	42.06
1014	8865340	1307637650	7848903	1090449386	29.07	28.89	21.17	20.87	0.0171	96.45	88.69	42.03
1020	8304078	1224851505	7370964	1025120780	29.04	28.87	21.19	20.9	0.017	96.49	88.82	42.09
1022	7283474	1068397234	6655359	934585422	29.71	29.51	20.52	20.26	0.0151	97.18	91.05	40.78
1023	7123998	1043665707	6292066	872819535	29.08	28.85	21.16	20.91	0.0175	96.4	88.69	42.08
1024	6689000	979938500	5915579	815984862	28.97	28.76	21.29	20.97	0.0172	96.44	88.67	42.27
1025	7191222	1050949830	6456190	897197183	29.26	29.02	21	20.72	0.0166	96.65	89.62	41.72
1026	6983254	1019996320	6211204	857893881	29.09	28.85	21.18	20.87	0.0171	96.49	88.95	42.05
1028	8917738	1301989748	7885210	1083733603	29.08	28.85	21.17	20.9	0.0172	96.43	88.65	42.07
1029	7594736	1108831456	6732591	925188972	29	28.75	21.24	21.01	0.0173	96.41	88.57	42.25
1030	7581794	1119990844	7134888	1028810606	29.76	29.55	20.46	20.19	0.0145	97.45	92.53	40.65
1032	7870274	1149060004	6975874	959215847	28.99	28.77	21.26	20.98	0.0171	96.47	88.74	42.24
1034	6275350	924141272	5725428	808072784	29.35	29.14	20.89	20.62	0.0157	96.95	90.43	41.51
1037	9039954	1334311498	8386655	1200702925	29.55	29.43	20.66	20.36	0.0146	97.38	91.98	41.02
1039	9217546	1358024327	8560400	1224255845	29.47	29.31	20.76	20.44	0.0149	97.26	91.75	41.2
1040	6520474	959921406	5926780	834671743	29.29	29.09	20.97	20.66	0.0164	96.73	89.85	41.63
1041	6834820	1003688825	6256135	881253175	29.4	29.2	20.84	20.56	0.0157	96.99	90.56	41.4
1043	8127360	1199271066	7492148	1064983125	29.3	29.13	20.92	20.65	0.0151	97.22	91.28	41.57
1044	8529342	1260224698	7876615	1124824913	29.41	29.3	20.8	20.49	0.015	97.25	91.51	41.29
1045	10276010	1517587007	9580146	1374415711	29.45	29.35	20.76	20.44	0.0144	97.46	92.22	41.2
1046	7026044	1038293262	6361488	897491825	29.09	28.92	21.15	20.83	0.017	96.57	89.34	41.98
1047	7926588	1165191438	7250927	1022942853	29.47	29.26	20.77	20.5	0.016	96.85	90.33	41.27
1049	7208606	1061762721	6547490	920713156	29.15	28.97	21.1	20.78	0.0169	96.58	89.32	41.89
1050	7118534	1050759042	6456731	910351744	29.03	28.85	21.22	20.91	0.0168	96.59	89.4	42.12
1053	7219176	1058931292	6643162	937294110	29.4	29.23	20.82	20.55	0.0153	97.13	90.98	41.37
1054	7550476	1106144734	6914164	971372560	29.46	29.25	20.78	20.51	0.0161	96.83	90.23	41.29
1056	8062222	1181115523	7438694	1052322263	29.48	29.34	20.76	20.42	0.0151	97.2	91.33	41.18
1058	5589082	816042688	5056712	705615782	29.17	28.95	21.08	20.8	0.0164	96.73	89.79	41.88
1061	6798656	994382876	6195247	867764179	29.12	28.93	21.13	20.82	0.0163	96.76	89.98	41.95
1064	7726694	1128097324	7111679	998422662	29.39	29.19	20.85	20.57	0.0153	97.13	90.97	41.42
1065	12325572	1799533512	11248480	1561411754	29.53	29.19	20.75	20.53	0.0171	96.5	88.89	41.28
1066	8445208	1239689500	7916078	1132561285	29.6	29.42	20.61	20.34	0.0146	97.41	92.29	40.96
1067	12373188	1806485448	11291530	1568820509	29.44	29.05	20.85	20.65	0.0169	96.56	89.04	41.5
E. urophylla	11137502	1648350296	10354361	1495314922	29.61	29.47	20.62	20.31	0.0139	97.74	93.03	40.92
E. tereticornis	8588872	1271153056	7980813	1152018924	29.55	29.44	20.68	20.33	0.014	97.72	92.98	41.01
