# Supplementary material for: High-density genetic linkage mapping reveals low stability of QTLs across environments for economic traits in Eucalyptus
Source: Front Plant Sci. 2023 Jan 18;13:1099705. doi: 10.3389/fpls.2022.1099705 (PMC10112524; doi:10.3389/fpls.2022.1099705)
Supplement: Supplementary Table 6 — Marker information in the genetic maps. [file Table_6.xlsx]

## Sheet: E. urophylla  map
LG	Unique loci position (cM)	Marker	Chr.	Chr. position (bp)
Eu_LG01	0	R1_lm_ll_3036	1	1300325
Eu_LG01	1.588	R1_lm_ll_3580	1	708812
Eu_LG01	4.815	R1_lm_ll_3959	Scaffold_27	458532
Eu_LG01	5.128	R1_lm_ll_4693	1	548747
Eu_LG01	5.442	R1_lm_ll_1794	1	489820
Eu_LG01	6.071	R1_lm_ll_420	1	2745924
Eu_LG01	6.699	R2_lm_ll_1818	1	2448933
Eu_LG01	7.013	R1_lm_ll_816	1	2740158
Eu_LG01	7.959	R1_lm_ll_4707	1	7416948
Eu_LG01	8.273	R1_lm_ll_4666	None	None
Eu_LG01	8.586	R1_lm_ll_1407	1	3126786
Eu_LG01	8.9	R2_lm_ll_2868	1	5685372
Eu_LG01	9.213	R2_lm_ll_2584	1	6851280
Eu_LG01	9.527	R2_lm_ll_2765	1	7377440
Eu_LG01	9.84	R1_lm_ll_441	1	11344066
Eu_LG01	10.154	R1_lm_ll_3661	1	12195254
Eu_LG01	10.467	R1_lm_ll_4810	1	12416361
Eu_LG01	10.781	R1_lm_ll_1773	1	12781459
Eu_LG01	11.094	R1_lm_ll_4956	8	52588155
Eu_LG01	11.408	R1_lm_ll_3155	1	13925308
Eu_LG01	12.037	R2_lm_ll_2381	1	13924910
Eu_LG01	12.35	R1_lm_ll_3313	1	13938346
Eu_LG01	13.296	R1_lm_ll_4944	5	38850542
Eu_LG01	14.243	R1_lm_ll_2882	1	16488819
Eu_LG01	14.872	R2_lm_ll_2298	1	16754206
Eu_LG01	15.185	R1_lm_ll_1797	1	19925617
Eu_LG01	15.499	R2_lm_ll_1987	1	20440630
Eu_LG01	16.445	R1_lm_ll_2677	1	20902286
Eu_LG01	16.759	R1_lm_ll_3422	1	20889677
Eu_LG01	17.388	R2_lm_ll_2562	1	20719602
Eu_LG01	18.334	R1_lm_ll_2961	1	21048847
Eu_LG01	19.28	R2_lm_ll_2891	1	21147435
Eu_LG01	19.594	R2_hk_hk_68	1	21086651
Eu_LG01	20.86	R2_lm_ll_2779	1	21982791
Eu_LG01	21.806	R2_lm_ll_2653	1	23419015
Eu_LG01	22.12	R1_lm_ll_863	1	22293756
Eu_LG01	22.433	R1_lm_ll_4396	1	22500457
Eu_LG01	24.344	R1_lm_ll_1379	1	22041500
Eu_LG01	24.658	R1_lm_ll_1460	1	21753280
Eu_LG01	25.287	R1_lm_ll_4926	Scaffold_155	13833
Eu_LG01	28.514	R1_lm_ll_4180	1	24817142
Eu_LG01	29.142	R1_lm_ll_4004	1	25141141
Eu_LG01	29.456	R1_lm_ll_2929	1	26533970
Eu_LG01	29.769	R1_lm_ll_3929	1	25232569
Eu_LG01	31.035	R1_lm_ll_798	1	26208761
Eu_LG01	31.982	R1_lm_ll_2194	1	26942428
Eu_LG01	32.295	R1_lm_ll_2509	1	25142941
Eu_LG01	32.924	R1_lm_ll_2500	1	28072501
Eu_LG01	33.238	R1_lm_ll_2145	None	None
Eu_LG01	33.551	R1_lm_ll_4893	Scaffold_34	231245
Eu_LG01	35.788	R1_lm_ll_584	1	29211433
Eu_LG01	36.101	R1_lm_ll_2916	1	28918678
Eu_LG01	38.666	R1_lm_ll_876	1	29444816
Eu_LG01	40.253	R1_lm_ll_2255	1	29420762
Eu_LG01	41.2	R2_lm_ll_1685	1	29430379
Eu_LG01	41.513	R1_lm_ll_1657	1	29832378
Eu_LG01	42.142	R2_lm_ll_1114	1	29902327
Eu_LG01	42.456	R1_lm_ll_1401	1	29947990
Eu_LG01	43.722	R1_lm_ll_3656	1	30008614
Eu_LG01	44.988	R2_lm_ll_3105	1	30174886
Eu_LG01	45.301	R2_lm_ll_2168	1	30324891
Eu_LG01	45.615	R1_lm_ll_4881	1	30699783
Eu_LG01	45.928	R1_lm_ll_3179	1	30753346
Eu_LG01	46.557	R2_lm_ll_1520	1	31111196
Eu_LG01	46.87	R2_lm_ll_1410	1	31137214
Eu_LG01	48.458	R1_hk_hk_163	1	31421443
Eu_LG01	49.087	R1_lm_ll_2979	1	31991820
Eu_LG01	49.4	R1_lm_ll_2791	1	31667322
Eu_LG01	49.714	R1_lm_ll_3476	1	32745935
Eu_LG01	50.98	R1_lm_ll_807	1	32815672
Eu_LG01	51.293	R1_lm_ll_257	None	None
Eu_LG01	51.607	R1_lm_ll_3340	1	33054110
Eu_LG01	52.553	R2_lm_ll_2687	1	33219981
Eu_LG01	52.866	R1_lm_ll_3520	1	34331103
Eu_LG01	53.18	R2_lm_ll_2814	1	34556444
Eu_LG01	53.493	R1_lm_ll_1890	1	33407490
Eu_LG01	55.73	R2_lm_ll_1901	1	35550035
Eu_LG01	56.044	R2_lm_ll_2284	1	35603333
Eu_LG01	56.357	R1_lm_ll_4252	1	35603157
Eu_LG01	56.671	R1_lm_ll_2463	1	35178693
Eu_LG01	58.907	R1_lm_ll_1541	1	35859528
Eu_LG01	59.221	R1_lm_ll_895	1	35887964
Eu_LG01	59.534	R1_lm_ll_1021	1	36749329
Eu_LG01	59.848	R2_lm_ll_1864	1	36433498
Eu_LG01	60.477	R1_lm_ll_1381	1	36611415
Eu_LG01	60.79	R1_lm_ll_1902	1	36424505
Eu_LG01	61.104	R1_lm_ll_3873	1	36440393
Eu_LG01	61.733	R1_lm_ll_1543	1	36749424
Eu_LG01	64.96	R2_lm_ll_2808	1	37294143
Eu_LG01	65.906	R2_lm_ll_1849	1	37328579
Eu_LG01	66.535	R2_lm_ll_1033	1	37645840
Eu_LG01	66.849	R1_lm_ll_2422	1	37758719
Eu_LG01	67.795	R1_lm_ll_3404	1	37933026
Eu_LG01	68.108	R1_lm_ll_2539	1	38198609
Eu_LG01	68.422	R1_lm_ll_2718	1	38318056
Eu_LG01	69.051	R1_lm_ll_1178	1	38478868
Eu_LG01	69.364	R1_lm_ll_1778	1	39008337
Eu_LG01	69.993	R2_lm_ll_2659	1	39129891
Eu_LG01	70.622	R2_lm_ll_1871	1	38931057
Eu_LG01	71.251	R2_lm_ll_1816	1	38979792
Eu_LG01	71.565	R1_lm_ll_3578	1	38980018
Eu_LG01	71.878	R2_lm_ll_1980	1	39167715
Eu_LG01	72.824	R2_lm_ll_1269	1	39363595
Eu_LG01	74.09	R1_hk_hk_61	1	39539568
Eu_LG01	74.404	R1_lm_ll_4214	1	39757846
Eu_LG01	74.717	R1_lm_ll_3954	1	40012605
Eu_LG01	75.031	R2_lm_ll_2447	1	40381923
Eu_LG01	75.66	R1_lm_ll_860	1	40690784
Eu_LG01	75.973	R2_lm_ll_1633	1	40049087
Eu_LG01	76.92	R1_lm_ll_1040	1	40015317
Eu_LG01	77.233	R1_lm_ll_208	1	40344152
Eu_LG01	77.547	R1_lm_ll_92	None	None
Eu_LG01	79.783	R1_lm_ll_3406	1	40771284
Eu_LG01	80.097	R1_lm_ll_3775	1	40819379
Eu_LG01	80.41	R2_lm_ll_2456	1	41074408
Eu_LG01	82.321	R2_lm_ll_2528	1	41857915
Eu_LG01	82.95	R2_lm_ll_1759	1	43166176
Eu_LG01	83.579	R1_lm_ll_4058	1	42818094
Eu_LG01	84.208	R1_lm_ll_324	1	43751243
Eu_LG01	85.155	R1_lm_ll_2224	1	44710649
Eu_LG01	85.468	R2_lm_ll_1831	1	44737886
Eu_LG01	85.782	R1_lm_ll_4257	Scaffold_1812	5557
Eu_LG01	86.095	R2_lm_ll_2875	None	None
Eu_LG01	86.409	R1_lm_ll_3819	1	12961220
Eu_LG01	87.037	R2_hk_hk_36	1	44312391
Eu_LG01	87.666	R1_lm_ll_3169	1	44570556
Eu_LG01	87.98	R1_lm_ll_2801	1	42831807
Eu_LG01	88.609	R1_lm_ll_2087	1	42738058
Eu_LG01	89.875	R1_lm_ll_3077	1	41993403
Eu_LG01	90.504	R1_hk_hk_19	1	43216560
Eu_LG01	91.45	R1_lm_ll_3879	1	42018879
Eu_LG01	92.079	R1_lm_ll_1328	1	43919337
Eu_LG02	0	R1_lm_ll_548	2	288215
Eu_LG02	0.629	R1_lm_ll_1269	2	554507
Eu_LG02	1.575	R1_lm_ll_2871	2	1053418
Eu_LG02	1.889	R2_lm_ll_2242	2	1049350
Eu_LG02	2.202	R2_lm_ll_2365	2	896297
Eu_LG02	2.516	R1_lm_ll_5006	2	210571
Eu_LG02	3.145	R1_lm_ll_1786	2	1178751
Eu_LG02	4.091	R2_lm_ll_2061	2	1721965
Eu_LG02	4.405	R2_lm_ll_1534	2	1826610
Eu_LG02	5.034	R1_lm_ll_4457	2	1878554
Eu_LG02	6.299	R1_lm_ll_2874	2	2194269
Eu_LG02	6.928	R2_lm_ll_2991	2	2721582
Eu_LG02	7.242	R1_lm_ll_1656	11	19948443
Eu_LG02	7.555	R1_lm_ll_1177	2	1987522
Eu_LG02	7.869	R1_lm_ll_3721	2	2984905
Eu_LG02	8.182	R1_hk_hk_108	2	3079977
Eu_LG02	8.496	R1_lm_ll_619	Scaffold_181	41273
Eu_LG02	10.407	R1_lm_ll_2327	2	3425653
Eu_LG02	11.353	R1_lm_ll_1749	2	3541751
Eu_LG02	11.667	R1_lm_ll_4595	2	3631719
Eu_LG02	11.98	R2_lm_ll_849	2	3573417
Eu_LG02	12.294	R1_lm_ll_2692	2	3652612
Eu_LG02	12.607	R1_lm_ll_4118	2	3794106
Eu_LG02	12.921	R1_lm_ll_170	11	15597504
Eu_LG02	13.234	R2_lm_ll_2790	2	4052847
Eu_LG02	13.548	R1_lm_ll_789	2	5249692
Eu_LG02	14.494	R2_lm_ll_1836	2	5419173
Eu_LG02	14.807	R1_lm_ll_1135	2	5415311
Eu_LG02	15.754	R1_lm_ll_2578	2	5492621
Eu_LG02	17.02	R1_lm_ll_878	2	5654920
Eu_LG02	18.286	R1_lm_ll_4365	2	5729256
Eu_LG02	18.915	R1_lm_ll_309	2	5946972
Eu_LG02	20.18	R1_lm_ll_3229	2	6027662
Eu_LG02	21.127	R1_lm_ll_2000	2	6049579
Eu_LG02	23.692	R1_lm_ll_4188	2	6227967
Eu_LG02	24.32	R1_lm_ll_3804	2	6385310
Eu_LG02	24.634	R2_lm_ll_965	2	6210471
Eu_LG02	24.947	R1_lm_ll_3276	2	6419718
Eu_LG02	25.261	R1_lm_ll_2310	None	None
Eu_LG02	28.822	R2_lm_ll_2237	2	6872741
Eu_LG02	29.451	R1_lm_ll_2208	2	6978795
Eu_LG02	29.765	R2_lm_ll_1939	2	7007626
Eu_LG02	32.329	R1_lm_ll_1237	2	7268259
Eu_LG02	32.643	R1_lm_ll_2249	2	7303514
Eu_LG02	32.956	R1_lm_ll_2080	2	7643187
Eu_LG02	33.585	R1_lm_ll_4181	2	8497143
Eu_LG02	33.899	R1_lm_ll_2915	2	7714857
Eu_LG02	34.212	R1_lm_ll_3214	2	9092240
Eu_LG02	34.526	R1_lm_ll_3980	2	9092366
Eu_LG02	34.839	R1_lm_ll_3228	2	9280002
Eu_LG02	35.468	R2_lm_ll_2718	2	33056871
Eu_LG02	35.782	R1_lm_ll_2826	Scaffold_2450	118
Eu_LG02	37.369	R1_lm_ll_3955	2	13782831
Eu_LG02	37.683	R2_lm_ll_2103	2	13783070
Eu_LG02	38.948	R1_lm_ll_936	2	9416782
Eu_LG02	39.577	R1_lm_ll_4964	Scaffold_184	6638
Eu_LG02	40.206	R1_lm_ll_1320	2	17678941
Eu_LG02	40.52	R1_lm_ll_3321	2	19427709
Eu_LG02	40.833	R1_hk_hk_95	2	19816495
Eu_LG02	41.78	R2_lm_ll_2539	None	None
Eu_LG02	42.409	R1_lm_ll_4184	2	21593764
Eu_LG02	42.722	R1_lm_ll_4492	5	48070836
Eu_LG02	43.351	R1_lm_ll_4455	2	25933840
Eu_LG02	43.665	R1_lm_ll_1224	2	31335859
Eu_LG02	43.978	R2_lm_ll_3013	2	32084833
Eu_LG02	44.291	R2_lm_ll_2642	Scaffold_245	39732
Eu_LG02	44.605	R2_lm_ll_3076	2	40180930
Eu_LG02	45.234	R1_lm_ll_1388	2	38856180
Eu_LG02	45.863	R1_lm_ll_4803	Scaffold_12	783376
Eu_LG02	46.809	R2_lm_ll_1339	2	40268150
Eu_LG02	47.123	R1_lm_ll_526	2	43130487
Eu_LG02	47.752	R1_lm_ll_4717	2	40792305
Eu_LG02	48.698	R2_lm_ll_2248	2	40792675
Eu_LG02	49.327	R1_lm_ll_91	Scaffold_1650	708
Eu_LG02	50.273	R1_lm_ll_3688	2	41474442
Eu_LG02	51.22	R1_hk_hk_175	2	41629071
Eu_LG02	51.533	R1_lm_ll_1936	2	41610679
Eu_LG02	51.847	R1_lm_ll_2924	None	None
Eu_LG02	52.16	R1_lm_ll_2594	2	41718589
Eu_LG02	52.474	R1_lm_ll_873	10	680733
Eu_LG02	52.787	R1_lm_ll_942	2	41948541
Eu_LG02	53.101	R1_lm_ll_271	2	41770514
Eu_LG02	55.012	R1_lm_ll_1828	2	42389282
Eu_LG02	59.934	R2_lm_ll_1440	2	43584901
Eu_LG02	60.563	R1_lm_ll_3279	2	43946532
Eu_LG02	62.474	R1_lm_ll_2869	2	44982768
Eu_LG02	62.787	R1_lm_ll_3073	2	44979297
Eu_LG02	63.101	R1_lm_ll_2892	2	45093264
Eu_LG02	63.414	R1_lm_ll_3972	2	45182440
Eu_LG02	64.043	R1_lm_ll_4172	2	45319605
Eu_LG02	64.357	R2_lm_ll_2474	2	45373062
Eu_LG02	64.67	R1_lm_ll_3389	2	45479218
Eu_LG02	64.984	R2_lm_ll_1588	2	45490284
Eu_LG02	65.613	R2_lm_ll_2844	2	45647399
Eu_LG02	66.559	R1_lm_ll_3993	Scaffold_135	42218
Eu_LG02	66.872	R1_lm_ll_3289	2	46125839
Eu_LG02	67.501	R1_lm_ll_4372	2	46243484
Eu_LG02	67.815	R1_lm_ll_532	2	46270130
Eu_LG02	68.444	R1_lm_ll_4504	Scaffold_1989	2791
Eu_LG02	68.757	R1_lm_ll_407	2	46479674
Eu_LG02	69.386	R1_lm_ll_2758	2	47069303
Eu_LG02	69.7	R2_lm_ll_2901	2	47024517
Eu_LG02	70.966	R1_lm_ll_2821	2	48313971
Eu_LG02	71.912	R1_lm_ll_590	Scaffold_984	13641
Eu_LG02	73.178	R1_lm_ll_4690	2	50217836
Eu_LG02	73.807	R2_lm_ll_2258	2	50343996
Eu_LG02	74.12	R1_lm_ll_3524	2	50323085
Eu_LG02	74.434	R1_lm_ll_4187	2	50399452
Eu_LG02	75.7	R1_lm_ll_1390	2	50581645
Eu_LG02	76.329	R1_lm_ll_320	2	50581578
Eu_LG02	76.642	R1_lm_ll_3894	2	50451988
Eu_LG02	76.956	R2_lm_ll_1616	2	50641505
Eu_LG02	77.269	R1_lm_ll_4503	2	51013441
Eu_LG02	77.582	R1_lm_ll_1895	2	51930517
Eu_LG02	77.896	R1_lm_ll_2136	2	52083327
Eu_LG02	78.209	R1_lm_ll_1142	2	51261941
Eu_LG02	78.838	R2_lm_ll_2873	2	51013695
Eu_LG02	79.785	R1_lm_ll_970	2	51934973
Eu_LG02	81.051	R1_lm_ll_197	2	52163031
Eu_LG02	81.364	R2_lm_ll_2412	2	52074693
Eu_LG02	82.952	R1_lm_ll_2648	2	52285514
Eu_LG02	83.265	R2_lm_ll_2753	2	52427075
Eu_LG02	83.579	R1_lm_ll_4548	3	340480
Eu_LG02	83.892	R2_lm_ll_2221	2	52609514
Eu_LG02	84.521	R1_lm_ll_2662	2	52855160
Eu_LG02	84.834	R2_lm_ll_1713	2	52773258
Eu_LG02	85.148	R1_lm_ll_1561	2	52649931
Eu_LG02	85.461	R1_lm_ll_1614	2	52719642
Eu_LG02	86.408	R2_hk_hk_81	2	53118782
Eu_LG02	86.721	R1_lm_ll_190	2	53126421
Eu_LG02	87.035	R2_lm_ll_1617	2	53323582
Eu_LG02	87.348	R1_lm_ll_4193	2	53212008
Eu_LG02	87.977	R2_lm_ll_2756	2	53298648
Eu_LG02	88.606	R1_lm_ll_3957	6	1879513
Eu_LG02	88.92	R1_lm_ll_3324	2	53783785
Eu_LG02	89.233	R1_lm_ll_4688	2	54006792
Eu_LG02	89.547	R1_lm_ll_2482	2	54042365
Eu_LG02	90.176	R1_lm_ll_3121	2	54617342
Eu_LG02	90.804	R1_lm_ll_3755	2	55030494
Eu_LG02	93.699	R1_lm_ll_3236	2	54785515
Eu_LG02	95.936	R1_lm_ll_1946	2	55118663
Eu_LG02	97.202	R1_lm_ll_4269	2	55419878
Eu_LG02	98.148	R2_lm_ll_2330	2	55396183
Eu_LG02	98.462	R1_lm_ll_2264	2	55440813
Eu_LG02	98.775	R1_lm_ll_714	2	55620938
Eu_LG02	99.089	R2_lm_ll_2265	2	55621266
Eu_LG02	100.035	R2_lm_ll_1082	2	55550722
Eu_LG02	100.664	R1_lm_ll_2811	2	55771257
Eu_LG02	100.978	R1_lm_ll_2023	2	55819935
Eu_LG02	101.291	R1_lm_ll_4769	2	55846405
Eu_LG02	102.557	R1_hk_hk_63	2	55864157
Eu_LG02	103.186	R1_lm_ll_536	2	55905154
Eu_LG02	103.499	R2_lm_ll_963	2	56038897
Eu_LG02	103.813	R1_lm_ll_2881	2	56040493
Eu_LG02	104.126	R1_lm_ll_4199	2	56398515
Eu_LG02	104.44	R1_lm_ll_1807	2	56657491
Eu_LG02	105.069	R1_lm_ll_3821	2	56946572
Eu_LG02	105.698	R1_lm_ll_1510	2	57168102
Eu_LG02	106.011	R1_lm_ll_517	2	57200925
Eu_LG02	106.64	R2_lm_ll_1112	2	57713206
Eu_LG02	106.954	R1_lm_ll_3163	2	57399799
Eu_LG02	107.267	R1_lm_ll_568	2	57282090
Eu_LG02	107.58	R1_lm_ll_4791	2	57720458
Eu_LG02	107.894	R1_lm_ll_347	2	57767488
Eu_LG02	108.207	R1_lm_ll_4607	2	57644963
Eu_LG02	108.521	R1_lm_ll_1503	2	57912907
Eu_LG02	109.467	R1_lm_ll_3192	2	57964976
Eu_LG02	109.781	R1_lm_ll_4633	5	4951729
Eu_LG02	110.727	R1_lm_ll_4498	2	58372083
Eu_LG02	111.041	R2_lm_ll_2736	2	58600361
Eu_LG02	111.354	R1_lm_ll_4892	2	58796030
Eu_LG02	111.668	R1_lm_ll_4462	2	59009237
Eu_LG02	111.981	R1_lm_ll_3256	2	59131835
Eu_LG02	112.295	R1_lm_ll_2845	2	59217495
Eu_LG02	113.56	R1_lm_ll_2756	2	58993615
Eu_LG02	114.189	R1_lm_ll_2457	2	59135312
Eu_LG02	114.503	R1_lm_ll_2032	2	59237401
Eu_LG02	114.816	R1_lm_ll_2597	2	59042093
Eu_LG03	0	R1_lm_ll_2848	3	830530
Eu_LG03	0.628	R1_lm_ll_3564	3	190437
Eu_LG03	0.942	R1_lm_ll_2426	3	946618
Eu_LG03	1.255	R2_lm_ll_974	3	1315465
Eu_LG03	1.569	R2_lm_ll_1231	3	1312104
Eu_LG03	1.882	R2_lm_ll_2209	None	None
Eu_LG03	2.196	R1_lm_ll_3118	3	1260329
Eu_LG03	3.142	R1_lm_ll_4599	3	1996143
Eu_LG03	3.456	R1_lm_ll_1357	Scaffold_664	4563
Eu_LG03	3.769	R2_lm_ll_2889	3	5755750
Eu_LG03	5.035	R1_lm_ll_2009	3	6081896
Eu_LG03	5.349	R1_lm_ll_1323	3	6381421
Eu_LG03	5.662	R2_lm_ll_2925	3	6740082
Eu_LG03	5.976	R1_lm_ll_2258	3	6793617
Eu_LG03	6.289	R2_lm_ll_1571	3	6776979
Eu_LG03	6.603	R1_lm_ll_2220	3	6644144
Eu_LG03	6.916	R1_lm_ll_2280	3	7430765
Eu_LG03	7.23	R1_lm_ll_4413	3	6982670
Eu_LG03	7.543	R1_lm_ll_3284	5	63876195
Eu_LG03	7.856	R2_lm_ll_1527	None	None
Eu_LG03	8.17	R1_lm_ll_1378	3	11272761
Eu_LG03	8.483	R1_lm_ll_2904	3	11348821
Eu_LG03	9.112	R1_lm_ll_2504	3	11566907
Eu_LG03	10.378	R1_lm_ll_4465	3	12092057
Eu_LG03	10.692	R1_lm_ll_1829	3	12644866
Eu_LG03	11.005	R1_lm_ll_3366	3	12735198
Eu_LG03	11.319	R1_lm_ll_4938	3	9663956
Eu_LG03	11.632	R1_lm_ll_685	3	12714632
Eu_LG03	13.22	R1_hk_hk_47	3	12957657
Eu_LG03	13.533	R1_lm_ll_4488	3	12974038
Eu_LG03	15.444	R2_lm_ll_2147	3	13378851
Eu_LG03	17.032	R1_lm_ll_93	3	13675668
Eu_LG03	17.345	R1_lm_ll_4256	3	13277492
Eu_LG03	17.659	R1_lm_ll_4342	3	13674653
Eu_LG03	17.972	R2_lm_ll_2318	3	13674428
Eu_LG03	21.533	R1_lm_ll_3180	None	None
Eu_LG03	22.162	R1_lm_ll_4651	3	14569503
Eu_LG03	22.476	R1_lm_ll_3072	3	14656630
Eu_LG03	22.789	R1_lm_ll_2199	3	14574098
Eu_LG03	23.103	R1_lm_ll_1554	3	15820552
Eu_LG03	23.416	R2_lm_ll_2496	3	15111180
Eu_LG03	23.73	R1_lm_ll_1812	3	15821831
Eu_LG03	24.043	R1_lm_ll_4657	3	15788275
Eu_LG03	24.357	R1_lm_ll_567	3	14852516
Eu_LG03	24.986	R2_lm_ll_1559	Scaffold_309	22986
Eu_LG03	25.299	R1_lm_ll_2895	3	16438740
Eu_LG03	25.613	R1_lm_ll_3885	3	16438689
Eu_LG03	26.242	R1_lm_ll_3717	3	16690131
Eu_LG03	26.555	R2_lm_ll_2113	3	16751922
Eu_LG03	27.184	R1_lm_ll_834	3	16832221
Eu_LG03	27.497	R1_lm_ll_3164	None	None
Eu_LG03	28.763	R1_lm_ll_4478	3	17371493
Eu_LG03	29.392	R2_lm_ll_2835	3	16936384
Eu_LG03	30.339	R1_hk_hk_150	3	17110696
Eu_LG03	32.25	R1_lm_ll_3318	3	18529556
Eu_LG03	32.563	R2_lm_ll_2650	3	19674373
Eu_LG03	32.877	R1_lm_ll_3443	3	18061283
Eu_LG03	33.19	R1_lm_ll_439	None	None
Eu_LG03	33.504	R1_lm_ll_2945	3	23033981
Eu_LG03	34.45	R2_lm_ll_1328	3	24115193
Eu_LG03	35.079	R1_lm_ll_3362	3	24149533
Eu_LG03	35.392	R2_lm_ll_2600	3	24377971
Eu_LG03	35.706	R1_lm_ll_3797	3	24871088
Eu_LG03	36.019	R1_lm_ll_4211	3	25116328
Eu_LG03	36.333	R1_lm_ll_4540	3	27876891
Eu_LG03	36.646	R1_lm_ll_3516	3	28265402
Eu_LG03	36.96	R1_lm_ll_3398	3	28254148
Eu_LG03	37.273	R1_lm_ll_3440	3	29008735
Eu_LG03	37.587	R1_lm_ll_3480	3	30137240
Eu_LG03	37.9	R2_lm_ll_2506	3	36909264
Eu_LG03	38.214	R1_lm_ll_3151	3	30273196
Eu_LG03	39.16	R1_lm_ll_4384	3	34011446
Eu_LG03	39.474	R1_lm_ll_2024	3	30012869
Eu_LG03	40.103	R1_lm_ll_2236	3	34276621
Eu_LG03	40.732	R2_lm_ll_2219	3	31862895
Eu_LG03	41.361	R2_lm_ll_1628	3	29009006
Eu_LG03	41.674	R1_lm_ll_4765	3	34759136
Eu_LG03	42.303	R1_lm_ll_3921	3	24870967
Eu_LG03	42.932	R1_lm_ll_1682	3	38941138
Eu_LG03	44.519	R1_lm_ll_765	3	39067896
Eu_LG03	45.148	R1_lm_ll_3967	Scaffold_628	6729
Eu_LG03	46.095	R1_lm_ll_2838	3	39748073
Eu_LG03	46.408	R1_lm_ll_4740	3	39608200
Eu_LG03	47.037	R2_lm_ll_2500	3	40034018
Eu_LG03	48.625	R2_lm_ll_2371	3	41157877
Eu_LG03	49.253	R2_lm_ll_1508	3	41129151
Eu_LG03	49.882	R1_lm_ll_2604	3	43427434
Eu_LG03	50.196	R2_lm_ll_2916	3	42966530
Eu_LG03	50.825	R1_lm_ll_2933	3	44912729
Eu_LG03	51.454	R2_lm_ll_2908	3	40445223
Eu_LG03	51.767	R2_lm_ll_1917	3	40816942
Eu_LG03	52.396	R1_lm_ll_3258	3	41377829
Eu_LG03	53.343	R1_lm_ll_1312	9	19920719
Eu_LG03	53.656	R2_lm_ll_2847	3	46278610
Eu_LG03	53.97	R1_lm_ll_688	3	47612142
Eu_LG03	54.283	R1_lm_ll_1945	3	45345375
Eu_LG03	54.596	R1_lm_ll_937	3	48735616
Eu_LG03	54.91	R2_lm_ll_3087	3	49659932
Eu_LG03	55.223	R1_lm_ll_3388	3	49659220
Eu_LG03	55.537	R1_lm_ll_1706	None	None
Eu_LG03	55.85	R1_lm_ll_3233	Scaffold_93	153865
Eu_LG03	56.164	R2_lm_ll_3061	Scaffold_93	144690
Eu_LG03	56.793	R1_lm_ll_462	3	51532278
Eu_LG03	58.059	R1_lm_ll_2041	8	48711709
Eu_LG03	58.372	R1_lm_ll_2072	9	36867078
Eu_LG03	58.686	R1_lm_ll_4238	3	52577308
Eu_LG03	58.999	R1_lm_ll_3091	3	51886062
Eu_LG03	59.313	R1_lm_ll_4109	3	53301709
Eu_LG03	60.259	R2_lm_ll_2099	3	56239863
Eu_LG03	60.573	R1_lm_ll_4300	None	None
Eu_LG03	61.519	R2_lm_ll_2122	3	56760492
Eu_LG03	62.465	R1_lm_ll_759	3	56936813
Eu_LG03	62.779	R1_lm_ll_1964	3	57014937
Eu_LG03	63.092	R2_lm_ll_2024	3	57161923
Eu_LG03	63.406	R1_lm_ll_220	Scaffold_284	13499
Eu_LG03	64.352	R1_lm_ll_2564	3	58373636
Eu_LG03	65.299	R1_lm_ll_304	3	58510266
Eu_LG03	65.612	R1_lm_ll_2912	3	58493899
Eu_LG03	66.241	R1_lm_ll_2681	3	60243036
Eu_LG03	66.554	R1_lm_ll_2376	3	60246835
Eu_LG03	66.868	R1_lm_ll_3589	8	13147839
Eu_LG03	67.181	R1_lm_ll_2759	3	60574299
Eu_LG03	67.81	R1_lm_ll_3927	3	61445239
Eu_LG03	68.124	R1_lm_ll_3144	3	61397922
Eu_LG03	68.437	R1_lm_ll_4886	3	61514246
Eu_LG03	69.066	R2_lm_ll_1752	3	66226164
Eu_LG03	70.654	R1_lm_ll_3084	3	64056416
Eu_LG03	70.967	R1_lm_ll_4100	3	64026114
Eu_LG03	72.233	R1_lm_ll_4167	3	64330920
Eu_LG03	72.547	R1_lm_ll_4417	3	64271377
Eu_LG03	73.812	R2_lm_ll_2840	3	65789130
Eu_LG03	74.441	R2_lm_ll_2751	3	65914620
Eu_LG03	74.755	R1_lm_ll_4430	3	70086981
Eu_LG03	75.701	R2_lm_ll_2902	None	None
Eu_LG03	76.015	R1_lm_ll_3275	3	72727387
Eu_LG03	76.328	R1_lm_ll_4327	3	73606516
Eu_LG03	76.642	R2_lm_ll_989	3	73690270
Eu_LG03	76.955	R1_lm_ll_49	3	75004963
Eu_LG03	77.269	R1_lm_ll_4246	3	75400872
Eu_LG03	77.582	R1_lm_ll_4101	3	75790248
Eu_LG03	79.493	R1_lm_ll_2538	3	76300374
Eu_LG03	81.73	R2_lm_ll_2257	3	76642017
Eu_LG03	82.359	R1_lm_ll_4992	None	None
Eu_LG03	82.672	R1_lm_ll_2045	3	76941046
Eu_LG03	82.986	R2_lm_ll_2272	3	76919963
Eu_LG03	83.299	R1_lm_ll_3801	3	78605631
Eu_LG03	84.246	R1_lm_ll_96	Scaffold_3531	246
Eu_LG03	84.559	R1_lm_ll_3965	Scaffold_42	192059
Eu_LG03	84.873	R1_lm_ll_2484	3	59003835
Eu_LG03	85.502	R1_lm_ll_542	3	78501412
Eu_LG03	85.815	R1_lm_ll_2053	3	78559401
Eu_LG03	86.129	R1_lm_ll_1618	3	78784509
Eu_LG03	86.442	R1_lm_ll_4568	Scaffold_842	5400
Eu_LG03	87.389	R1_lm_ll_4850	3	80231636
Eu_LG03	88.335	R1_lm_ll_3608	3	80005784
Eu_LG03	88.648	R2_hk_hk_17	3	82161758
Eu_LG03	89.277	R2_lm_ll_2986	3	82118518
Eu_LG03	89.906	R1_lm_ll_3385	3	81965503
Eu_LG03	90.853	R1_lm_ll_1057	3	83174284
Eu_LG03	91.482	R1_lm_ll_755	3	83283929
Eu_LG03	92.111	R1_hk_hk_194	3	83372772
Eu_LG03	93.698	R2_lm_ll_2532	3	81280592
Eu_LG04	0	R2_lm_ll_2941	4	3652233
Eu_LG04	0.313	R1_lm_ll_2353	4	734212
Eu_LG04	1.26	R1_lm_ll_286	4	110372
Eu_LG04	1.573	R2_lm_ll_2649	4	3735553
Eu_LG04	2.52	R2_lm_ll_2454	4	2781462
Eu_LG04	3.149	R1_lm_ll_4123	4	4299823
Eu_LG04	3.462	R1_lm_ll_4234	4	2126928
Eu_LG04	3.776	R1_lm_ll_2373	4	3124692
Eu_LG04	4.722	R1_lm_ll_4403	Scaffold_2310	4888
Eu_LG04	5.036	R1_lm_ll_843	4	2948976
Eu_LG04	6.615	R1_lm_ll_4958	None	None
Eu_LG04	6.928	R1_lm_ll_1331	None	None
Eu_LG04	7.242	R1_lm_ll_3616	4	3567759
Eu_LG04	7.555	R2_lm_ll_2339	4	4229178
Eu_LG04	7.869	R2_lm_ll_3089	4	3782054
Eu_LG04	8.815	R2_lm_ll_2773	4	4526416
Eu_LG04	9.129	R2_lm_ll_3119	7	15708108
Eu_LG04	9.442	R1_lm_ll_1176	4	4781481
Eu_LG04	10.071	R1_lm_ll_3817	4	4578242
Eu_LG04	10.385	R1_lm_ll_2746	4	4976266
Eu_LG04	11.014	R2_lm_ll_1870	4	6096344
Eu_LG04	11.642	R1_lm_ll_2186	4	8099031
Eu_LG04	11.956	R2_lm_ll_2813	4	10137056
Eu_LG04	12.585	R2_lm_ll_2289	4	8982596
Eu_LG04	12.898	R1_lm_ll_1281	4	9633620
Eu_LG04	14.486	R1_lm_ll_4515	4	11429605
Eu_LG04	14.799	R1_lm_ll_4092	4	11619088
Eu_LG04	15.428	R1_lm_ll_4059	4	11743095
Eu_LG04	15.742	R2_lm_ll_2676	4	12500418
Eu_LG04	16.688	R1_lm_ll_4638	Scaffold_1114	6268
Eu_LG04	17.002	R2_lm_ll_896	4	13158940
Eu_LG04	17.631	R1_lm_ll_4860	4	15721135
Eu_LG04	18.259	R1_lm_ll_1263	4	16072044
Eu_LG04	18.573	R1_lm_ll_3360	4	16737470
Eu_LG04	19.202	R1_lm_ll_3988	4	17142657
Eu_LG04	19.831	R1_lm_ll_1219	4	17207963
Eu_LG04	20.46	R2_lm_ll_2635	4	18593921
Eu_LG04	20.773	R2_lm_ll_1475	4	18743869
Eu_LG04	21.087	R1_lm_ll_2453	Scaffold_26	363711
Eu_LG04	21.4	R1_lm_ll_3255	4	17830239
Eu_LG04	22.029	R2_lm_ll_1488	4	17694427
Eu_LG04	23.295	R2_lm_ll_2294	Scaffold_2185	6736
Eu_LG04	23.924	R1_lm_ll_3704	4	21021523
Eu_LG04	24.553	R1_lm_ll_3424	4	19944819
Eu_LG04	24.866	R1_lm_ll_2798	4	21115694
Eu_LG04	25.495	R1_lm_ll_1620	4	22498477
Eu_LG04	25.809	R1_lm_ll_1756	4	21181059
Eu_LG04	26.438	R1_lm_ll_4601	4	22022837
Eu_LG04	26.751	R2_lm_ll_3099	4	38600779
Eu_LG04	27.065	R1_lm_ll_3633	4	22635003
Eu_LG04	27.378	R1_lm_ll_2051	4	22398297
Eu_LG04	28.007	R1_lm_ll_3234	4	25177606
Eu_LG04	28.321	R2_lm_ll_1914	4	21959201
Eu_LG04	28.634	R2_lm_ll_1708	4	23967502
Eu_LG04	28.948	R2_lm_ll_1565	6	18665476
Eu_LG04	29.261	R1_lm_ll_4720	4	29900853
Eu_LG04	30.207	R1_lm_ll_2971	4	30387460
Eu_LG04	30.521	R1_lm_ll_4736	Scaffold_849	4700
Eu_LG04	31.15	R2_lm_ll_1060	4	30536828
Eu_LG04	31.463	R1_lm_ll_1821	4	30461739
Eu_LG04	34.028	R1_lm_ll_712	4	30636358
Eu_LG04	34.657	R1_lm_ll_1696	4	30878873
Eu_LG04	35.603	R1_lm_ll_2752	4	30974274
Eu_LG04	39.501	R1_lm_ll_3565	4	31234203
Eu_LG04	40.13	R2_lm_ll_1174	4	31375876
Eu_LG04	40.759	R1_lm_ll_915	4	31600126
Eu_LG04	41.073	R2_lm_ll_841	4	31681071
Eu_LG04	41.386	R1_lm_ll_2521	4	31600156
Eu_LG04	41.7	R1_lm_ll_3787	Scaffold_276	7644
Eu_LG04	42.013	R2_lm_ll_2595	4	31704218
Eu_LG04	42.642	R2_lm_ll_2059	4	31933489
Eu_LG04	43.271	R1_lm_ll_3953	4	31879689
Eu_LG04	43.9	R2_hk_hk_47	None	None
Eu_LG04	44.214	R1_lm_ll_3570	4	31745149
Eu_LG04	44.527	R2_lm_ll_2822	4	31806594
Eu_LG04	45.473	R1_lm_ll_2447	4	31991956
Eu_LG04	45.787	R1_lm_ll_1101	4	32021042
Eu_LG04	46.1	R2_lm_ll_902	4	32051875
Eu_LG04	46.729	R1_lm_ll_1768	4	32744100
Eu_LG04	47.043	R1_lm_ll_2355	4	32198729
Eu_LG04	47.672	R1_lm_ll_2576	4	32198784
Eu_LG04	47.985	R2_lm_ll_2092	Scaffold_3630	2029
Eu_LG04	48.299	R1_lm_ll_1150	4	32605617
Eu_LG04	48.928	R1_lm_ll_2951	4	32861303
Eu_LG04	49.241	R1_lm_ll_3174	4	32911688
Eu_LG04	49.87	R1_lm_ll_3828	4	32925877
Eu_LG04	50.184	R1_lm_ll_3650	4	33262379
Eu_LG04	50.813	R1_lm_ll_1271	4	33328258
Eu_LG04	51.126	R1_lm_ll_1112	4	32600680
Eu_LG04	52.392	R1_lm_ll_303	4	33512236
Eu_LG04	54.303	R1_lm_ll_2631	4	34306756
Eu_LG04	54.616	R1_lm_ll_1534	4	34398290
Eu_LG04	54.93	R1_lm_ll_1790	4	34285331
Eu_LG04	55.243	R1_lm_ll_3840	4	34396671
Eu_LG04	55.557	R1_lm_ll_138	2	21246294
Eu_LG04	58.452	R1_lm_ll_960	4	34525370
Eu_LG04	58.765	R2_lm_ll_2763	4	34868943
Eu_LG04	60.352	R2_lm_ll_1451	4	35082474
Eu_LG04	61.299	R1_lm_ll_3745	4	35692586
Eu_LG04	61.612	R1_lm_ll_2581	4	35735665
Eu_LG04	61.926	R2_lm_ll_2409	4	35787307
Eu_LG04	62.872	R1_lm_ll_1373	4	35901390
Eu_LG04	63.186	R1_lm_ll_1273	4	35901246
Eu_LG04	64.452	R1_lm_ll_3464	4	36164121
Eu_LG04	65.081	R2_lm_ll_2020	4	36388498
Eu_LG04	66.992	R2_lm_ll_2727	4	38069211
Eu_LG04	67.305	R1_lm_ll_1103	4	36927813
Eu_LG04	67.619	R1_lm_ll_4894	4	36706407
Eu_LG04	67.932	R1_lm_ll_4969	4	38069430
Eu_LG04	68.246	R1_lm_ll_2163	4	38464225
Eu_LG04	68.559	R1_lm_ll_2865	10	2810037
Eu_LG04	69.188	R1_lm_ll_1932	4	39277345
Eu_LG04	69.817	R1_lm_ll_2073	4	39598905
Eu_LG04	70.13	R1_lm_ll_4152	4	40013334
Eu_LG04	70.444	R1_lm_ll_1428	4	40025142
Eu_LG04	74.681	R1_lm_ll_496	None	None
Eu_LG04	76.592	R1_lm_ll_2731	4	36982467
Eu_LG04	77.221	R2_lm_ll_2076	4	39714973
Eu_LG04	78.487	R1_lm_ll_3116	4	39710053
Eu_LG04	78.8	R1_lm_ll_1911	4	36326617
Eu_LG05	0	R1_lm_ll_2038	5	199159
Eu_LG05	0.629	R2_lm_ll_2358	5	346063
Eu_LG05	2.54	R2_lm_ll_2803	5	216711
Eu_LG05	3.486	R1_lm_ll_4742	5	676718
Eu_LG05	4.115	R1_lm_ll_3357	5	703175
Eu_LG05	5.381	R2_lm_ll_1867	5	817008
Eu_LG05	6.01	R1_lm_ll_2909	5	925448
Eu_LG05	6.639	R1_lm_ll_4766	5	987243
Eu_LG05	7.268	R1_hk_hk_211	5	1881198
Eu_LG05	7.582	R1_hk_hk_120	5	1866109
Eu_LG05	7.895	R1_hk_hk_68	5	1898986
Eu_LG05	8.841	R1_lm_ll_2876	5	1349449
Eu_LG05	9.155	R1_lm_ll_3561	5	1261946
Eu_LG05	9.468	R1_lm_ll_495	5	1258377
Eu_LG05	10.734	R1_lm_ll_4271	5	1407880
Eu_LG05	11.363	R1_lm_ll_4989	5	1438158
Eu_LG05	11.677	R2_lm_ll_1722	5	1895795
Eu_LG05	13.588	R1_lm_ll_4464	5	1831376
Eu_LG05	13.901	R2_lm_ll_2461	5	1831012
Eu_LG05	14.215	R1_lm_ll_4276	None	None
Eu_LG05	16.126	R1_lm_ll_142	5	2211154
Eu_LG05	16.439	R1_lm_ll_1565	5	2389275
Eu_LG05	18.35	R1_lm_ll_3339	5	2534689
Eu_LG05	19.938	R1_lm_ll_2334	5	2527165
Eu_LG05	21.204	R2_hk_hk_59	5	2849628
Eu_LG05	21.517	R1_lm_ll_2393	5	3310361
Eu_LG05	22.146	R1_lm_ll_3537	5	3167446
Eu_LG05	22.46	R1_lm_ll_2013	5	3002690
Eu_LG05	22.773	R1_lm_ll_614	5	2742586
Eu_LG05	23.086	R1_lm_ll_1569	5	3306183
Eu_LG05	23.4	R1_lm_ll_1110	5	3476156
Eu_LG05	24.029	R1_lm_ll_1647	5	3581838
Eu_LG05	24.342	R1_lm_ll_4093	11	18118610
Eu_LG05	24.656	R1_lm_ll_1961	5	4041053
Eu_LG05	25.285	R1_lm_ll_2375	5	4185973
Eu_LG05	25.914	R1_lm_ll_2762	5	4561065
Eu_LG05	26.543	R1_hk_hk_152	5	4696757
Eu_LG05	27.172	R1_lm_ll_2728	5	5497180
Eu_LG05	27.485	R1_lm_ll_3731	5	4627380
Eu_LG05	28.114	R1_lm_ll_3052	5	4943414
Eu_LG05	28.743	R2_lm_ll_2521	5	5325632
Eu_LG05	29.372	R1_lm_ll_4835	5	5364045
Eu_LG05	30.638	R1_lm_ll_23	5	5485943
Eu_LG05	30.951	R2_lm_ll_2210	5	5707277
Eu_LG05	31.898	R1_lm_ll_540	5	6059914
Eu_LG05	32.844	R1_lm_ll_3223	5	6145554
Eu_LG05	33.473	R1_lm_ll_1675	5	8631903
Eu_LG05	34.102	R1_lm_ll_2437	5	8681370
Eu_LG05	36.013	R1_lm_ll_1440	5	19940120
Eu_LG05	37.279	R2_lm_ll_2976	5	7489554
Eu_LG05	38.225	R1_lm_ll_3814	5	9301767
Eu_LG05	39.491	R1_lm_ll_597	5	9740129
Eu_LG05	40.757	R1_lm_ll_4389	None	None
Eu_LG05	42.345	R2_lm_ll_992	5	10684116
Eu_LG05	46.243	R1_lm_ll_4725	5	11845096
Eu_LG05	47.509	R1_lm_ll_2036	5	12667317
Eu_LG05	47.822	R1_lm_ll_1703	5	12673869
Eu_LG05	48.135	R1_lm_ll_176	5	13436153
Eu_LG05	49.082	R2_lm_ll_2900	None	None
Eu_LG05	49.711	R1_lm_ll_1833	None	None
Eu_LG05	50.977	R1_lm_ll_2058	5	17308998
Eu_LG05	51.29	R1_lm_ll_3347	5	21165771
Eu_LG05	51.604	R1_lm_ll_4127	None	None
Eu_LG05	52.233	R1_lm_ll_1742	5	19993598
Eu_LG05	52.546	R1_lm_ll_3323	5	21233118
Eu_LG05	53.812	R1_lm_ll_4105	None	None
Eu_LG05	54.125	R2_lm_ll_2406	6	2047001
Eu_LG05	54.439	R1_lm_ll_1621	5	24195542
Eu_LG05	55.068	R2_lm_ll_2473	5	28026315
Eu_LG05	56.014	R2_lm_ll_2995	5	33904426
Eu_LG05	56.328	R1_lm_ll_2494	None	None
Eu_LG05	56.641	R1_lm_ll_4925	None	None
Eu_LG05	61.909	R1_lm_ll_1251	None	None
Eu_LG05	62.538	R2_lm_ll_2553	None	None
Eu_LG05	63.167	R1_lm_ll_672	2	35087671
Eu_LG05	63.481	R1_lm_ll_3952	5	60982468
Eu_LG05	71.24	R1_lm_ll_3816	None	None
Eu_LG05	71.554	R2_lm_ll_1875	5	74959459
Eu_LG06	0	R1_lm_ll_3862	6	81792
Eu_LG06	0.313	R1_lm_ll_4523	6	33103
Eu_LG06	1.26	R1_lm_ll_333	6	2191587
Eu_LG06	1.573	R1_lm_ll_4705	6	2255035
Eu_LG06	2.202	R2_lm_ll_1755	6	2688633
Eu_LG06	2.516	R1_lm_ll_380	6	3501316
Eu_LG06	2.829	R1_hk_hk_217	6	3522198
Eu_LG06	3.458	R2_lm_ll_1817	6	3616479
Eu_LG06	5.369	R1_lm_ll_1053	6	3802878
Eu_LG06	5.998	R2_lm_ll_2878	6	3851581
Eu_LG06	8.235	R1_lm_ll_3835	6	3700404
Eu_LG06	9.181	R1_lm_ll_339	6	4628958
Eu_LG06	11.418	R1_lm_ll_1491	6	4743319
Eu_LG06	13.006	R1_lm_ll_971	6	4788127
Eu_LG06	13.319	R1_lm_ll_4150	6	5167233
Eu_LG06	13.633	R1_lm_ll_3126	6	4955682
Eu_LG06	14.262	R1_lm_ll_4957	Scaffold_85	41930
Eu_LG06	15.208	R1_lm_ll_232	6	5637072
Eu_LG06	15.521	R1_lm_ll_1956	6	5639127
Eu_LG06	15.835	R1_lm_ll_3526	Scaffold_4114	2740
Eu_LG06	16.148	R1_lm_ll_3039	6	7381184
Eu_LG06	16.462	R1_lm_ll_2570	6	5693049
Eu_LG06	17.091	R1_lm_ll_4574	6	7663734
Eu_LG06	18.037	R2_hk_hk_76	6	7982784
Eu_LG06	18.666	R2_lm_ll_1832	10	8932581
Eu_LG06	18.98	R2_lm_ll_2005	7	50970048
Eu_LG06	19.293	R1_lm_ll_1740	6	9138547
Eu_LG06	19.607	R1_lm_ll_4226	6	9226110
Eu_LG06	20.553	R2_lm_ll_1387	6	9488031
Eu_LG06	20.866	R1_lm_ll_3158	6	9299893
Eu_LG06	22.132	R1_lm_ll_1792	6	9508602
Eu_LG06	24.043	R1_lm_ll_652	6	10621332
Eu_LG06	25.954	R1_hk_hk_188	6	10987528
Eu_LG06	26.268	R2_lm_ll_1304	6	13499633
Eu_LG06	26.581	R1_lm_ll_4658	6	12384810
Eu_LG06	26.895	R1_lm_ll_3051	6	10943043
Eu_LG06	27.208	R1_lm_ll_3577	6	14181268
Eu_LG06	28.155	R1_lm_ll_640	6	14757098
Eu_LG06	28.784	R2_lm_ll_2387	6	14860192
Eu_LG06	30.05	R1_lm_ll_397	6	14972905
Eu_LG06	31.637	R1_lm_ll_389	6	15079463
Eu_LG06	32.266	R1_lm_ll_993	6	15360201
Eu_LG06	32.895	R1_lm_ll_1721	6	15019811
Eu_LG06	33.208	R1_lm_ll_2209	6	15705953
Eu_LG06	35.445	R1_lm_ll_4817	6	15996304
Eu_LG06	36.392	R1_lm_ll_1931	6	16435010
Eu_LG06	36.705	R1_lm_ll_3668	6	16585493
Eu_LG06	37.019	R1_lm_ll_1589	6	18783476
Eu_LG06	37.648	R1_lm_ll_1406	6	19252017
Eu_LG06	38.276	R1_lm_ll_1287	6	19710903
Eu_LG06	38.905	R1_lm_ll_4307	6	19764099
Eu_LG06	41.47	R1_lm_ll_415	6	19926595
Eu_LG06	41.784	R1_lm_ll_3505	Scaffold_831	8996
Eu_LG06	42.73	R1_lm_ll_3666	6	20374857
Eu_LG06	43.043	R1_lm_ll_2004	6	20434231
Eu_LG06	43.357	R1_lm_ll_1914	6	20553357
Eu_LG06	43.986	R1_lm_ll_1315	6	20631006
Eu_LG06	44.299	R1_lm_ll_866	6	20933938
Eu_LG06	45.246	R1_lm_ll_3195	6	20965633
Eu_LG06	47.157	R1_lm_ll_3813	6	20710154
Eu_LG06	49.394	R1_lm_ll_2160	6	21246862
Eu_LG06	51.63	R2_lm_ll_2302	6	25792888
Eu_LG06	52.577	R2_lm_ll_1192	6	26469746
Eu_LG06	52.89	R1_lm_ll_3178	None	None
Eu_LG06	53.837	R1_lm_ll_1077	6	31143460
Eu_LG06	54.466	R2_lm_ll_2460	6	28445529
Eu_LG06	54.779	R1_lm_ll_4346	6	28445868
Eu_LG06	55.093	R1_lm_ll_4352	6	32953358
Eu_LG06	56.358	R1_lm_ll_1049	6	36905467
Eu_LG06	56.672	R1_lm_ll_2703	6	36681944
Eu_LG06	57.301	R1_lm_ll_817	None	None
Eu_LG06	57.614	R1_lm_ll_427	6	36670604
Eu_LG06	58.561	R1_lm_ll_3132	6	34530413
Eu_LG06	59.19	R1_lm_ll_772	6	34782426
Eu_LG06	59.819	R2_lm_ll_1921	6	34438623
Eu_LG06	61.085	R1_lm_ll_4912	6	32107475
Eu_LG06	61.713	R1_lm_ll_3940	6	26468819
Eu_LG06	62.979	R1_lm_ll_4339	6	20269000
Eu_LG06	63.926	R1_lm_ll_3566	6	22774877
Eu_LG06	64.555	R1_lm_ll_3514	6	20979457
Eu_LG06	66.142	R1_lm_ll_1564	6	22729950
Eu_LG06	66.456	R2_lm_ll_2279	6	23903072
Eu_LG06	66.769	R1_lm_ll_3387	6	21985261
Eu_LG06	67.398	R1_lm_ll_2271	Scaffold_153	16320
Eu_LG06	67.711	R1_lm_ll_1660	6	22014475
Eu_LG06	68.025	R1_lm_ll_2778	6	22789093
Eu_LG06	68.338	R2_lm_ll_1279	None	None
Eu_LG06	68.652	R1_lm_ll_1997	6	24462827
Eu_LG06	69.598	R1_lm_ll_2478	6	23301838
Eu_LG06	70.227	R1_lm_ll_2428	6	21624895
Eu_LG06	71.493	R1_lm_ll_1811	6	38775394
Eu_LG06	71.807	R2_lm_ll_1714	6	21698857
Eu_LG06	72.12	R1_lm_ll_4096	6	21634864
Eu_LG06	73.067	R1_lm_ll_4564	6	26125240
Eu_LG06	73.695	R1_lm_ll_1982	6	26922554
Eu_LG06	74.009	R2_lm_ll_1522	6	29170838
Eu_LG06	74.322	R1_lm_ll_692	6	33196213
Eu_LG06	74.636	R1_lm_ll_506	6	33853696
Eu_LG06	74.949	R1_lm_ll_360	6	29052615
Eu_LG06	75.263	R2_lm_ll_1642	None	None
Eu_LG06	75.892	R1_lm_ll_752	6	34423219
Eu_LG06	76.521	R1_lm_ll_2810	6	35478040
Eu_LG06	76.834	R1_lm_ll_3095	6	36776631
Eu_LG06	77.148	R1_lm_ll_4596	6	36963913
Eu_LG06	77.461	R1_lm_ll_4973	11	40890380
Eu_LG06	77.775	R2_lm_ll_2602	6	37551735
Eu_LG06	78.088	R1_lm_ll_77	6	37552035
Eu_LG06	78.717	R2_lm_ll_1460	6	37715683
Eu_LG06	79.346	R1_lm_ll_2451	6	37923986
Eu_LG06	79.975	R2_lm_ll_1667	6	38237995
Eu_LG06	80.604	R2_lm_ll_2260	6	39002644
Eu_LG06	80.917	R1_lm_ll_4466	6	38383432
Eu_LG06	81.231	R1_lm_ll_3010	6	38864085
Eu_LG06	81.544	R1_lm_ll_4215	6	38992175
Eu_LG06	82.173	R1_lm_ll_1787	6	38859479
Eu_LG06	83.439	R2_lm_ll_610	6	39714253
Eu_LG06	83.753	R1_lm_ll_796	6	39408818
Eu_LG06	84.066	R1_lm_ll_2964	6	39545587
Eu_LG06	84.38	R1_lm_ll_3241	6	39725630
Eu_LG06	85.326	R1_lm_ll_1593	Scaffold_3462	324
Eu_LG06	85.639	R1_lm_ll_1991	6	40776525
Eu_LG06	85.953	R1_lm_ll_4301	6	40945697
Eu_LG06	86.266	R1_lm_ll_1264	6	41167087
Eu_LG06	86.895	R2_lm_ll_2722	6	41205549
Eu_LG06	88.806	R2_hk_hk_56	6	41729141
Eu_LG06	89.435	R1_lm_ll_4753	6	41458486
Eu_LG06	89.749	R1_lm_ll_2328	6	41674007
Eu_LG06	90.378	R2_lm_ll_2123	6	42024551
Eu_LG06	90.691	R2_lm_ll_1669	6	42087930
Eu_LG06	91.957	R2_lm_ll_2449	6	42418659
Eu_LG06	92.271	R2_lm_ll_2607	6	42179283
Eu_LG06	92.584	R1_lm_ll_107	6	42204663
Eu_LG06	92.898	R1_lm_ll_2877	6	42407156
Eu_LG06	93.211	R1_lm_ll_913	6	42489726
Eu_LG06	93.84	R1_lm_ll_242	6	42495874
Eu_LG06	95.427	R2_lm_ll_2149	6	42591688
Eu_LG06	97.339	R2_lm_ll_793	6	42700378
Eu_LG06	98.285	R1_lm_ll_128	6	42892330
Eu_LG06	98.598	R2_lm_ll_1805	6	42825979
Eu_LG06	99.864	R2_lm_ll_2620	6	43209198
Eu_LG06	100.178	R1_lm_ll_4436	6	43209393
Eu_LG06	101.444	R2_lm_ll_1954	6	43234442
Eu_LG06	101.757	R2_lm_ll_2747	6	43384745
Eu_LG06	102.071	R1_lm_ll_4506	6	43389781
Eu_LG06	102.384	R1_lm_ll_2772	6	43489078
Eu_LG06	103.331	R1_lm_ll_1612	6	43548481
Eu_LG06	105.242	R1_lm_ll_2672	6	43658983
Eu_LG06	106.188	R1_lm_ll_1408	6	44063521
Eu_LG06	106.501	R1_lm_ll_1666	6	44472206
Eu_LG06	107.448	R1_lm_ll_452	6	44658238
Eu_LG06	108.394	R2_lm_ll_2564	6	44866098
Eu_LG06	109.66	R1_lm_ll_1701	None	None
Eu_LG06	109.974	R1_lm_ll_3376	Scaffold_364	3822
Eu_LG06	110.92	R1_lm_ll_1031	6	45709982
Eu_LG06	111.234	R1_lm_ll_1524	6	45889661
Eu_LG06	111.547	R1_lm_ll_4741	6	45982701
Eu_LG06	111.86	R1_lm_ll_2026	6	46030394
Eu_LG06	112.174	R2_lm_ll_1613	6	46118429
Eu_LG06	112.803	R1_lm_ll_4325	6	46171081
Eu_LG06	113.116	R2_lm_ll_2549	6	46171290
Eu_LG06	113.43	R2_hk_hk_28	6	46221167
Eu_LG06	113.743	R1_lm_ll_2639	6	46364208
Eu_LG06	114.372	R1_lm_ll_2321	6	46472728
Eu_LG06	114.686	R1_lm_ll_2644	6	46682799
Eu_LG06	115.315	R1_lm_ll_4733	6	47039342
Eu_LG06	115.944	R1_lm_ll_1360	6	47221102
Eu_LG06	116.257	R1_lm_ll_123	6	47314860
Eu_LG06	116.571	R1_lm_ll_2048	6	47560654
Eu_LG06	117.2	R1_lm_ll_1604	6	47306275
Eu_LG06	117.513	R1_lm_ll_3304	6	46505012
Eu_LG06	118.459	R1_lm_ll_1830	6	47775881
Eu_LG06	118.773	R1_lm_ll_301	6	47776005
Eu_LG06	119.086	R1_lm_ll_2456	6	48000885
Eu_LG06	119.4	R1_lm_ll_3975	6	48122424
Eu_LG06	120.987	R1_lm_ll_4027	6	48400018
Eu_LG06	121.616	R1_lm_ll_3048	6	48651047
Eu_LG06	121.93	R1_lm_ll_814	6	51678602
Eu_LG06	122.243	R2_lm_ll_1964	6	48754325
Eu_LG06	123.509	R1_lm_ll_3594	6	50181579
Eu_LG06	123.823	R1_lm_ll_3149	6	50286449
Eu_LG06	124.136	R1_lm_ll_1489	6	50172487
Eu_LG06	124.45	R1_lm_ll_818	6	50083651
Eu_LG06	124.763	R1_hk_hk_176	6	50345661
Eu_LG06	125.076	R1_lm_ll_4575	6	50376001
Eu_LG06	125.39	R1_lm_ll_399	6	50584322
Eu_LG06	125.703	R1_lm_ll_2589	6	51456237
Eu_LG06	126.017	R2_lm_ll_1682	6	50956318
Eu_LG06	126.646	R2_lm_ll_2309	Scaffold_140	41607
Eu_LG06	126.959	R1_lm_ll_2817	6	52061339
Eu_LG06	127.273	R1_lm_ll_4536	6	52451905
Eu_LG06	127.902	R1_lm_ll_1888	Scaffold_1301	1878
Eu_LG06	128.531	R1_lm_ll_4323	6	55969031
Eu_LG06	128.844	R1_lm_ll_785	6	54678682
Eu_LG06	129.158	R2_lm_ll_2724	6	56243337
Eu_LG06	129.471	R1_lm_ll_4072	6	56948496
Eu_LG06	129.785	R1_lm_ll_2799	6	56860918
Eu_LG06	130.414	R1_lm_ll_1358	6	56012164
Eu_LG06	130.727	R1_hk_hk_105	6	55944728
Eu_LG06	131.673	R2_lm_ll_1482	6	56362752
Eu_LG06	132.302	R1_lm_ll_1848	6	53130967
Eu_LG07	0	R1_lm_ll_1735	7	5683750
Eu_LG07	0.629	R1_lm_ll_1497	7	13940918
Eu_LG07	0.942	R1_lm_ll_1659	7	5095399
Eu_LG07	1.888	R1_lm_ll_4984	None	None
Eu_LG07	2.517	R1_lm_ll_4112	Scaffold_22	231717
Eu_LG07	2.831	R1_lm_ll_4409	7	5200653
Eu_LG07	3.777	R1_lm_ll_2345	7	4240199
Eu_LG07	4.091	R2_lm_ll_2361	7	3822579
Eu_LG07	4.72	R1_lm_ll_5011	8	72215949
Eu_LG07	5.033	R1_lm_ll_3419	1	9016442
Eu_LG07	5.347	R1_lm_ll_5008	Scaffold_22	292764
Eu_LG07	5.66	R1_lm_ll_4771	7	49787934
Eu_LG07	5.974	R2_lm_ll_658	11	34364848
Eu_LG07	6.287	R1_lm_ll_3961	8	41282212
Eu_LG07	6.601	R1_lm_ll_3803	7	1610039
Eu_LG07	6.914	R1_lm_ll_1111	7	6619083
Eu_LG07	7.228	R1_lm_ll_1492	7	6610320
Eu_LG07	9.464	R2_lm_ll_2915	7	8308498
Eu_LG07	10.093	R2_lm_ll_2347	7	10830320
Eu_LG07	10.722	R1_lm_ll_1395	7	11765924
Eu_LG07	11.351	R1_lm_ll_3312	None	None
Eu_LG07	11.665	R1_lm_ll_4543	Scaffold_24	315562
Eu_LG07	11.978	R2_lm_ll_1785	7	13050799
Eu_LG07	12.292	R1_lm_ll_4667	None	None
Eu_LG07	12.605	R2_lm_ll_3015	7	17519537
Eu_LG07	12.919	R1_lm_ll_577	7	20925031
Eu_LG07	13.232	R2_lm_ll_2656	7	19203440
Eu_LG07	13.545	R1_lm_ll_4582	7	17975221
Eu_LG07	13.859	R2_lm_ll_1736	7	18023113
Eu_LG07	15.125	R1_lm_ll_4852	7	9813426
Eu_LG07	15.438	R1_lm_ll_3006	7	18066099
Eu_LG07	16.385	R1_lm_ll_4617	7	18326884
Eu_LG07	16.698	R2_lm_ll_2165	None	None
Eu_LG07	17.327	R2_lm_ll_2392	7	10828492
Eu_LG07	18.593	R2_lm_ll_2505	8	39978351
Eu_LG07	18.907	R1_lm_ll_221	7	17992921
Eu_LG07	19.535	R1_lm_ll_4178	7	19623825
Eu_LG07	20.801	R1_lm_ll_3912	7	19555963
Eu_LG07	21.43	R2_lm_ll_3010	7	24412773
Eu_LG07	21.744	R2_lm_ll_3106	4	40327494
Eu_LG07	22.373	R1_lm_ll_1935	Scaffold_75	148892
Eu_LG07	23.319	R1_lm_ll_3818	Scaffold_2050	2077
Eu_LG07	23.948	R2_lm_ll_3066	7	42845494
Eu_LG07	24.262	R1_lm_ll_854	7	23470628
Eu_LG07	24.89	R1_lm_ll_3669	7	28618582
Eu_LG07	25.204	R2_lm_ll_3109	7	29715822
Eu_LG07	25.833	R1_lm_ll_3884	7	32562604
Eu_LG07	26.146	R2_lm_ll_2492	None	None
Eu_LG07	26.46	R2_lm_ll_2904	7	33210338
Eu_LG07	26.773	R1_lm_ll_3441	7	32155716
Eu_LG07	27.087	R2_lm_ll_1640	7	33268553
Eu_LG07	27.4	R1_lm_ll_719	7	34279094
Eu_LG07	27.714	R1_lm_ll_4631	7	34182877
Eu_LG07	28.027	R1_lm_ll_2174	7	34647241
Eu_LG07	28.341	R2_lm_ll_2245	7	35638576
Eu_LG07	28.654	R2_lm_ll_2246	7	36688475
Eu_LG07	28.968	R1_lm_ll_4649	7	36156512
Eu_LG07	29.281	R1_lm_ll_3682	7	36754660
Eu_LG07	29.595	R1_lm_ll_1347	7	37489815
Eu_LG07	31.182	R2_lm_ll_1061	7	37762624
Eu_LG07	31.496	R2_lm_ll_2332	7	37989233
Eu_LG07	32.125	R1_lm_ll_3634	7	37941103
Eu_LG07	32.438	R1_lm_ll_1788	7	37997288
Eu_LG07	33.067	R1_lm_ll_80	None	None
Eu_LG07	33.38	R1_lm_ll_837	7	39519991
Eu_LG07	33.694	R1_lm_ll_3827	7	38574119
Eu_LG07	34.323	R1_lm_ll_4692	7	40720158
Eu_LG07	34.636	R1_lm_ll_2669	7	40754117
Eu_LG07	35.265	R1_lm_ll_1724	7	40906392
Eu_LG07	35.579	R2_lm_ll_2033	7	40905681
Eu_LG07	35.892	R1_lm_ll_3611	7	40905888
Eu_LG07	36.206	R1_lm_ll_4157	None	None
Eu_LG07	36.519	R2_lm_ll_2220	8	23970162
Eu_LG07	36.833	R2_lm_ll_1950	Scaffold_25	206165
Eu_LG07	38.744	R1_lm_ll_1661	7	42045996
Eu_LG07	39.057	R1_lm_ll_5016	5	7783847
Eu_LG07	39.371	R2_lm_ll_2594	7	42123999
Eu_LG07	39.684	R2_lm_ll_2906	7	42399900
Eu_LG07	42.579	R1_lm_ll_1753	7	43971035
Eu_LG07	44.49	R1_lm_ll_4549	7	44369096
Eu_LG07	44.803	R1_lm_ll_3278	7	44451526
Eu_LG07	45.117	R1_lm_ll_668	7	45327127
Eu_LG07	46.383	R2_lm_ll_2905	11	44735183
Eu_LG07	46.696	R1_lm_ll_3352	7	45047317
Eu_LG07	47.325	R2_lm_ll_3064	7	44736002
Eu_LG07	47.639	R1_lm_ll_1115	7	45265120
Eu_LG07	50.203	R1_lm_ll_4572	7	45371313
Eu_LG07	50.832	R1_lm_ll_2386	7	45427504
Eu_LG07	52.743	R2_lm_ll_2042	7	45556771
Eu_LG07	53.057	R1_lm_ll_4793	7	45556379
Eu_LG07	53.686	R1_lm_ll_412	7	45673405
Eu_LG07	54.952	R1_lm_ll_4239	7	45751226
Eu_LG07	57.516	R1_lm_ll_2077	7	46219830
Eu_LG07	58.145	R1_lm_ll_3582	7	45988605
Eu_LG07	60.382	R1_lm_ll_1096	7	46660122
Eu_LG07	60.696	R1_lm_ll_1158	7	46790441
Eu_LG07	61.009	R2_lm_ll_2723	7	46818100
Eu_LG07	61.955	R1_lm_ll_4634	7	47130696
Eu_LG07	65.517	R1_hk_hk_177	7	47774396
Eu_LG07	66.463	R1_lm_ll_2204	7	47670274
Eu_LG07	67.41	R1_lm_ll_2638	7	48469215
Eu_LG07	70.637	R1_lm_ll_4207	7	47703829
Eu_LG07	71.902	R1_lm_ll_1802	7	47770957
Eu_LG07	72.216	R2_lm_ll_1883	7	47489362
Eu_LG07	75.443	R2_lm_ll_1540	None	None
Eu_LG07	77.03	R2_lm_ll_2974	7	48788901
Eu_LG07	79.925	R1_lm_ll_877	7	49258033
Eu_LG07	81.191	R2_lm_ll_1680	7	49374052
Eu_LG07	82.778	R1_lm_ll_2997	7	49494099
Eu_LG07	84.044	R2_lm_ll_1647	7	50508874
Eu_LG07	84.358	R1_lm_ll_4619	7	50546319
Eu_LG07	84.671	R2_lm_ll_2577	7	50557707
Eu_LG07	86.259	R2_lm_ll_2039	7	51210788
Eu_LG07	88.17	R1_lm_ll_2850	None	None
Eu_LG07	91.064	R2_lm_ll_1750	7	52976963
Eu_LG07	91.693	R1_lm_ll_4332	7	52726850
Eu_LG07	92.959	R2_lm_ll_1550	7	52995002
Eu_LG07	93.906	R2_lm_ll_2418	7	52466336
Eu_LG07	95.817	R1_lm_ll_450	7	52833904
Eu_LG07	96.763	R1_lm_ll_4656	7	53143169
Eu_LG08	0	R1_lm_ll_1585	8	2421438
Eu_LG08	0.313	R1_lm_ll_4837	8	2419648
Eu_LG08	0.942	R2_lm_ll_1869	8	1538925
Eu_LG08	1.889	R2_lm_ll_1243	None	None
Eu_LG08	2.835	R1_lm_ll_4698	8	2141274
Eu_LG08	3.464	R2_lm_ll_3041	8	1514087
Eu_LG08	4.093	R1_lm_ll_3161	Scaffold_191	738
Eu_LG08	5.039	R1_lm_ll_1091	8	3649776
Eu_LG08	5.668	R1_lm_ll_849	8	4132020
Eu_LG08	10.247	R1_lm_ll_2920	8	4478948
Eu_LG08	10.876	R1_lm_ll_4275	8	4659246
Eu_LG08	11.189	R1_lm_ll_1215	8	4808980
Eu_LG08	11.503	R1_lm_ll_2978	8	4876040
Eu_LG08	11.816	R1_lm_ll_3712	None	None
Eu_LG08	12.445	R1_lm_ll_1421	8	5030991
Eu_LG08	12.759	R1_lm_ll_2102	8	5030307
Eu_LG08	15.323	R1_lm_ll_739	8	5208159
Eu_LG08	15.637	R1_lm_ll_2750	8	6202173
Eu_LG08	15.95	R1_lm_ll_4018	8	5714325
Eu_LG08	16.264	R2_hk_hk_57	8	8084737
Eu_LG08	16.893	R2_lm_ll_2761	8	5648896
Eu_LG08	17.206	R2_lm_ll_2443	8	8331601
Eu_LG08	17.835	R1_lm_ll_748	8	8341142
Eu_LG08	19.422	R1_lm_ll_4166	8	8680859
Eu_LG08	20.369	R2_lm_ll_2674	8	8968427
Eu_LG08	21.315	R2_lm_ll_1459	8	9322855
Eu_LG08	21.629	R1_lm_ll_4045	8	9256993
Eu_LG08	22.258	R2_lm_ll_2093	8	9386481
Eu_LG08	23.204	R1_lm_ll_418	8	9802633
Eu_LG08	23.518	R2_lm_ll_2610	8	9829057
Eu_LG08	23.831	R1_lm_ll_1081	8	9884845
Eu_LG08	24.46	R1_lm_ll_2970	8	9945924
Eu_LG08	24.774	R2_lm_ll_3028	8	10445366
Eu_LG08	25.402	R1_lm_ll_4030	8	10512971
Eu_LG08	25.716	R1_lm_ll_983	8	10476355
Eu_LG08	26.345	R1_lm_ll_2633	8	10511982
Eu_LG08	26.658	R1_lm_ll_1507	8	10473451
Eu_LG08	26.972	R1_lm_ll_3802	8	10370171
Eu_LG08	29.536	R1_lm_ll_3188	8	11216795
Eu_LG08	29.85	R2_lm_ll_1944	8	11216455
Eu_LG08	31.116	R1_lm_ll_2600	Scaffold_67	82829
Eu_LG08	31.745	R1_lm_ll_3638	None	None
Eu_LG08	32.058	R2_lm_ll_1384	6	7419344
Eu_LG08	32.372	R1_lm_ll_2533	None	None
Eu_LG08	33.001	R1_lm_ll_2244	6	7430672
Eu_LG08	34.267	R1_lm_ll_2894	8	11758298
Eu_LG08	34.58	R1_lm_ll_2384	8	11852621
Eu_LG08	34.894	R1_lm_ll_3011	8	11949553
Eu_LG08	35.207	R1_lm_ll_1089	8	12055133
Eu_LG08	36.153	R1_lm_ll_1884	8	12189257
Eu_LG08	36.467	R2_lm_ll_2932	None	None
Eu_LG08	36.78	R1_lm_ll_2429	8	12480461
Eu_LG08	37.094	R2_lm_ll_1160	8	13247445
Eu_LG08	37.407	R1_lm_ll_1352	8	12557426
Eu_LG08	38.673	R1_lm_ll_2918	8	13749769
Eu_LG08	38.987	R2_lm_ll_2663	8	13675319
Eu_LG08	39.616	R1_lm_ll_4242	Scaffold_576	1848
Eu_LG08	39.929	R2_lm_ll_1300	8	14694749
Eu_LG08	40.243	R1_lm_ll_1832	8	15692145
Eu_LG08	40.556	R1_lm_ll_3461	8	15691234
Eu_LG08	41.185	R1_lm_ll_1536	8	15842117
Eu_LG08	41.499	R1_lm_ll_3557	8	15986455
Eu_LG08	41.812	R1_lm_ll_4063	None	None
Eu_LG08	42.125	R2_lm_ll_1230	8	16357790
Eu_LG08	42.439	R1_lm_ll_1976	8	16449347
Eu_LG08	45.334	R1_lm_ll_4091	8	16708507
Eu_LG08	45.647	R2_lm_ll_1106	8	16709727
Eu_LG08	45.961	R1_lm_ll_3603	8	17476447
Eu_LG08	46.274	R1_lm_ll_444	8	17437696
Eu_LG08	46.588	R2_lm_ll_2160	8	17459067
Eu_LG08	47.217	R1_lm_ll_2339	8	17749026
Eu_LG08	47.53	R1_lm_ll_1026	8	18309622
Eu_LG08	47.843	R1_lm_ll_2676	8	17770198
Eu_LG08	48.79	R2_lm_ll_894	8	18531600
Eu_LG08	49.419	R1_lm_ll_1084	8	18555611
Eu_LG08	51.33	R1_lm_ll_3092	8	18826238
Eu_LG08	51.959	R2_lm_ll_1648	8	19849033
Eu_LG08	52.272	R2_lm_ll_2859	None	None
Eu_LG08	52.586	R1_lm_ll_4960	8	20513292
Eu_LG08	52.899	R1_lm_ll_1441	8	21234116
Eu_LG08	53.213	R1_lm_ll_3766	8	20803146
Eu_LG08	53.526	R1_lm_ll_4855	8	22223904
Eu_LG08	54.473	R1_lm_ll_3012	None	None
Eu_LG08	54.786	R1_lm_ll_4349	8	28232657
Eu_LG08	55.415	R1_lm_ll_1824	8	31087953
Eu_LG08	55.729	R2_lm_ll_2886	8	30882371
Eu_LG08	56.357	R2_lm_ll_2344	8	33030093
Eu_LG08	56.986	R2_lm_ll_2913	8	33586362
Eu_LG08	57.3	R2_lm_ll_1843	8	33289219
Eu_LG08	58.246	R1_lm_ll_745	8	35179734
Eu_LG08	58.56	R2_lm_ll_1285	8	35512187
Eu_LG08	58.873	R1_lm_ll_4084	8	37923178
Eu_LG08	59.187	R1_lm_ll_4772	8	37912308
Eu_LG08	59.5	R1_lm_ll_4546	8	40020401
Eu_LG08	59.814	R1_lm_ll_2192	8	40840356
Eu_LG08	60.443	R1_lm_ll_3499	None	None
Eu_LG08	60.756	R1_lm_ll_3672	8	40558298
Eu_LG08	61.07	R1_lm_ll_4901	8	43129336
Eu_LG08	61.383	R2_lm_ll_2554	8	43532315
Eu_LG08	61.697	R1_lm_ll_276	8	44825482
Eu_LG08	62.01	R1_lm_ll_132	None	None
Eu_LG08	63.276	R1_lm_ll_3078	8	46892178
Eu_LG08	63.589	R1_lm_ll_4236	8	49846182
Eu_LG08	64.218	R1_lm_ll_4891	8	47120188
Eu_LG08	64.532	R1_lm_ll_2465	8	47057833
Eu_LG08	64.845	R2_lm_ll_2362	8	50126340
Eu_LG08	65.474	R2_lm_ll_2622	8	47685899
Eu_LG08	65.788	R1_lm_ll_3956	8	49026697
Eu_LG08	67.054	R2_lm_ll_2310	8	47689699
Eu_LG08	67.367	R2_lm_ll_975	8	47758937
Eu_LG08	67.996	R2_lm_ll_1542	8	49859922
Eu_LG08	68.31	R1_lm_ll_3653	8	49845687
Eu_LG08	68.623	R1_lm_ll_1525	8	49127540
Eu_LG08	70.534	R1_lm_ll_2025	8	50357904
Eu_LG08	71.163	R1_lm_ll_3062	8	49291890
Eu_LG08	71.476	R1_lm_ll_2335	8	52931559
Eu_LG08	71.79	R1_lm_ll_4673	Scaffold_12	1103329
Eu_LG08	72.103	R1_lm_ll_161	8	53175840
Eu_LG08	72.417	R1_lm_ll_678	8	52954327
Eu_LG08	73.046	R2_lm_ll_2787	4	37054754
Eu_LG08	73.359	R1_lm_ll_1597	8	53557581
Eu_LG08	73.673	R1_lm_ll_3776	8	54350372
Eu_LG08	73.986	R1_lm_ll_4081	8	54512652
Eu_LG08	75.252	R1_lm_ll_2789	8	54352828
Eu_LG08	76.199	R1_hk_hk_132	8	54811615
Eu_LG08	76.828	R1_lm_ll_4002	8	54911822
Eu_LG08	77.141	R2_lm_ll_1491	8	54904106
Eu_LG08	77.454	R1_lm_ll_39	8	54899594
Eu_LG08	79.366	R1_lm_ll_1167	8	55177149
Eu_LG08	79.994	R1_lm_ll_2754	8	55328155
Eu_LG08	81.26	R1_lm_ll_982	8	55763953
Eu_LG08	81.574	R1_lm_ll_2350	8	55649802
Eu_LG08	81.887	R1_lm_ll_3903	8	55650022
Eu_LG08	82.201	R1_lm_ll_2121	8	55540270
Eu_LG08	85.428	R1_lm_ll_2623	8	55890612
Eu_LG08	86.694	R2_lm_ll_1441	8	56116343
Eu_LG08	87.007	R2_lm_ll_2752	8	56725120
Eu_LG08	87.636	R2_lm_ll_1108	8	56955627
Eu_LG08	87.95	R1_lm_ll_2617	8	56955844
Eu_LG08	88.578	R1_lm_ll_582	8	57410414
Eu_LG08	89.207	R1_lm_ll_4061	8	58857769
Eu_LG08	89.521	R1_lm_ll_2357	8	59195948
Eu_LG08	89.834	R1_lm_ll_3259	8	59204628
Eu_LG08	90.148	R1_hk_hk_99	8	59218782
Eu_LG08	90.777	R2_lm_ll_3075	8	59759913
Eu_LG08	91.09	R1_lm_ll_3061	8	60034519
Eu_LG08	91.719	R1_lm_ll_4308	None	None
Eu_LG08	92.033	R1_lm_ll_2697	8	60131249
Eu_LG08	92.346	R1_lm_ll_2716	8	60255051
Eu_LG08	93.612	R1_lm_ll_497	8	60617742
Eu_LG08	93.926	R1_lm_ll_3242	8	60617849
Eu_LG08	94.239	R1_lm_ll_4407	8	60824339
Eu_LG08	94.868	R1_lm_ll_247	8	61752972
Eu_LG08	95.497	R1_lm_ll_2403	Scaffold_349	29884
Eu_LG08	96.126	R1_lm_ll_603	8	63170426
Eu_LG08	97.072	R1_lm_ll_1987	8	63233944
Eu_LG08	97.701	R1_lm_ll_2992	8	63180040
Eu_LG08	98.967	R1_lm_ll_3208	8	63268481
Eu_LG08	99.913	R2_lm_ll_2384	8	63380777
Eu_LG08	100.227	R1_lm_ll_2124	8	63371660
Eu_LG08	100.856	R1_lm_ll_1609	8	63921559
Eu_LG08	101.169	R1_lm_ll_3465	8	64020695
Eu_LG08	101.483	R1_lm_ll_400	8	64024733
Eu_LG08	101.796	R2_lm_ll_929	8	63921314
Eu_LG08	102.11	R1_lm_ll_1646	8	64082520
Eu_LG08	105.337	R1_lm_ll_1901	None	None
Eu_LG08	105.65	R1_lm_ll_1947	8	65755489
Eu_LG08	105.964	R1_lm_ll_316	8	64872318
Eu_LG08	106.593	R1_lm_ll_977	8	64890008
Eu_LG08	106.906	R1_lm_ll_2243	8	64929535
Eu_LG08	107.22	R1_lm_ll_1454	8	64938410
Eu_LG08	108.166	R1_lm_ll_1280	8	65176402
Eu_LG08	108.479	R1_lm_ll_3408	8	65471512
Eu_LG08	109.745	R1_lm_ll_1233	8	65466911
Eu_LG08	111.982	R2_lm_ll_2069	11	5046561
Eu_LG08	112.296	R2_lm_ll_1821	8	66109784
Eu_LG08	112.925	R2_lm_ll_1238	8	66379987
Eu_LG08	113.554	R1_lm_ll_121	8	66405195
Eu_LG08	113.867	R1_lm_ll_2663	8	66445100
Eu_LG08	114.813	R1_hk_hk_17	8	67025316
Eu_LG08	115.127	R2_lm_ll_2854	8	67018864
Eu_LG08	116.393	R1_lm_ll_2128	8	72128468
Eu_LG09	0	R1_lm_ll_3374	None	None
Eu_LG09	1.266	R1_lm_ll_1817	9	213305
Eu_LG09	1.579	R1_lm_ll_3547	None	None
Eu_LG09	1.893	R1_lm_ll_618	9	170221
Eu_LG09	3.804	R1_lm_ll_3665	9	5063919
Eu_LG09	6.041	R1_lm_ll_1114	9	2180427
Eu_LG09	6.354	R1_lm_ll_1560	Scaffold_447	22459
Eu_LG09	6.668	R1_lm_ll_1719	Scaffold_1961	6718
Eu_LG09	6.981	R2_lm_ll_1369	9	161128
Eu_LG09	7.61	R1_lm_ll_3855	9	3457613
Eu_LG09	8.239	R1_lm_ll_4916	9	4234019
Eu_LG09	8.553	R1_lm_ll_2517	9	5591364
Eu_LG09	8.866	R1_lm_ll_2394	Scaffold_829	2381
Eu_LG09	9.179	R1_lm_ll_4920	11	5799261
Eu_LG09	9.493	R1_lm_ll_1010	Scaffold_33	57092
Eu_LG09	9.806	R2_hk_hk_52	9	4712796
Eu_LG09	10.12	R2_lm_ll_1332	9	4504861
Eu_LG09	10.749	R1_lm_ll_4577	9	5631916
Eu_LG09	11.062	R1_lm_ll_705	6	56411744
Eu_LG09	11.376	R1_lm_ll_4438	9	7811160
Eu_LG09	11.689	R1_lm_ll_4522	9	6469557
Eu_LG09	12.318	R1_lm_ll_4878	2	50230211
Eu_LG09	13.265	R2_lm_ll_1292	9	9363780
Eu_LG09	13.578	R1_lm_ll_4610	None	None
Eu_LG09	15.489	R1_lm_ll_1083	9	11322272
Eu_LG09	16.118	R1_lm_ll_3421	9	11448835
Eu_LG09	16.432	R1_lm_ll_3963	None	None
Eu_LG09	16.745	R1_lm_ll_4954	None	None
Eu_LG09	17.059	R1_lm_ll_699	9	13061047
Eu_LG09	17.372	R1_lm_ll_1520	9	14470275
Eu_LG09	17.686	R1_lm_ll_3492	9	16449016
Eu_LG09	17.999	R1_lm_ll_189	None	None
Eu_LG09	18.312	R1_lm_ll_1842	9	17316346
Eu_LG09	19.259	R1_lm_ll_1575	9	15563548
Eu_LG09	19.888	R1_lm_ll_3332	9	17372069
Eu_LG09	20.201	R2_lm_ll_2383	9	21058969
Eu_LG09	20.515	R1_lm_ll_489	9	18746012
Eu_LG09	20.828	R1_lm_ll_4726	1	12627794
Eu_LG09	21.142	R2_lm_ll_1142	9	19171904
Eu_LG09	22.088	R1_lm_ll_2540	9	18900232
Eu_LG09	23.035	R1_lm_ll_2830	9	18639059
Eu_LG09	24.946	R1_lm_ll_2109	9	21322244
Eu_LG09	25.259	R2_lm_ll_1263	9	19756854
Eu_LG09	29.496	R2_lm_ll_2282	9	21783183
Eu_LG09	32.061	R1_lm_ll_1144	9	21756355
Eu_LG09	33.007	R1_lm_ll_4709	9	21776185
Eu_LG09	33.636	R1_lm_ll_1375	9	21845178
Eu_LG09	34.583	R1_lm_ll_3081	None	None
Eu_LG09	34.896	R1_lm_ll_1085	9	21882673
Eu_LG09	36.483	R1_lm_ll_948	9	22441005
Eu_LG09	36.797	R1_lm_ll_1472	9	22451632
Eu_LG09	37.11	R1_lm_ll_2017	9	22574764
Eu_LG09	40.005	R1_lm_ll_473	9	23160315
Eu_LG09	40.634	R2_lm_ll_2721	9	22713764
Eu_LG09	40.948	R2_lm_ll_2956	9	23029691
Eu_LG09	41.261	R1_lm_ll_1067	9	23339227
Eu_LG09	42.207	R1_lm_ll_1193	9	23509277
Eu_LG09	42.836	R1_lm_ll_195	9	23521572
Eu_LG09	43.465	R2_lm_ll_2329	9	23569284
Eu_LG09	44.094	R1_lm_ll_224	9	23620813
Eu_LG09	44.408	R1_lm_ll_1327	9	23742124
Eu_LG09	45.037	R1_lm_ll_702	9	23628536
Eu_LG09	45.35	R1_lm_ll_4530	9	23633801
Eu_LG09	45.664	R1_lm_ll_4556	9	23676471
Eu_LG09	47.251	R1_lm_ll_1898	9	23739294
Eu_LG09	47.88	R1_lm_ll_2211	9	24005957
Eu_LG09	48.193	R1_lm_ll_1476	9	24031470
Eu_LG09	48.507	R1_lm_ll_330	9	24356187
Eu_LG09	48.82	R1_lm_ll_3697	9	24099509
Eu_LG09	49.134	R1_lm_ll_4237	9	24109675
Eu_LG09	49.763	R2_lm_ll_2305	9	24631316
Eu_LG09	50.709	R1_lm_ll_1168	9	24979305
Eu_LG09	51.023	R1_lm_ll_4664	9	24586077
Eu_LG09	51.969	R1_lm_ll_592	9	24661224
Eu_LG09	52.283	R1_lm_ll_1820	9	25075213
Eu_LG09	53.229	R1_lm_ll_200	9	25226552
Eu_LG09	54.175	R1_lm_ll_4186	None	None
Eu_LG09	54.804	R1_lm_ll_2595	9	25512720
Eu_LG09	55.433	R1_lm_ll_822	9	25882308
Eu_LG09	55.747	R1_lm_ll_3344	9	26041583
Eu_LG09	56.693	R1_lm_ll_431	9	26143539
Eu_LG09	57.64	R1_lm_ll_512	9	26211098
Eu_LG09	57.953	R1_lm_ll_1583	9	26215452
Eu_LG09	58.267	R1_lm_ll_1667	9	26399747
Eu_LG09	58.895	R1_lm_ll_4412	9	26439787
Eu_LG09	59.209	R1_lm_ll_4098	9	26468554
Eu_LG09	60.475	R1_lm_ll_4702	9	27251301
Eu_LG09	61.421	R1_lm_ll_4376	9	27440418
Eu_LG09	62.368	R1_lm_ll_4538	9	27482980
Eu_LG09	63.314	R2_lm_ll_2145	9	27547992
Eu_LG09	63.628	R1_lm_ll_3567	Scaffold_1256	11765
Eu_LG09	63.941	R1_lm_ll_4809	9	27827815
Eu_LG09	64.254	R1_lm_ll_2405	9	27898072
Eu_LG09	64.568	R2_lm_ll_2801	9	28127410
Eu_LG09	65.514	R2_lm_ll_1844	9	28230571
Eu_LG09	65.828	R1_lm_ll_4833	Scaffold_917	13467
Eu_LG09	66.141	R1_lm_ll_1403	9	29152931
Eu_LG09	66.455	R1_lm_ll_2923	9	29362678
Eu_LG09	68.692	R1_lm_ll_3733	9	29574032
Eu_LG09	70.279	R2_lm_ll_1272	9	29854785
Eu_LG09	70.593	R1_lm_ll_2855	9	29872932
Eu_LG09	70.906	R1_lm_ll_734	9	29927918
Eu_LG09	71.219	R1_lm_ll_3763	Scaffold_748	8472
Eu_LG09	73.131	R2_lm_ll_2338	9	30663229
Eu_LG09	73.759	R1_lm_ll_1882	9	31473196
Eu_LG09	74.073	R1_lm_ll_1981	9	31228119
Eu_LG09	74.386	R2_lm_ll_1983	9	31435753
Eu_LG09	75.333	R1_lm_ll_2841	9	31917778
Eu_LG09	75.646	R1_lm_ll_3533	9	31923107
Eu_LG09	76.275	R1_lm_ll_3529	9	32000754
Eu_LG09	76.589	R1_lm_ll_4405	9	32066245
Eu_LG09	78.826	R2_lm_ll_2719	9	32348166
Eu_LG09	79.139	R1_lm_ll_3538	None	None
Eu_LG09	79.768	R1_lm_ll_263	9	32149933
Eu_LG09	80.081	R1_lm_ll_4036	9	32183236
Eu_LG09	81.347	R1_lm_ll_4708	9	33435115
Eu_LG09	81.976	R1_lm_ll_2725	9	33892689
Eu_LG09	82.29	R1_lm_ll_4685	9	33600186
Eu_LG09	82.603	R1_lm_ll_4628	9	33816818
Eu_LG09	82.917	R1_lm_ll_3822	9	34081347
Eu_LG09	83.23	R1_lm_ll_3310	9	37532068
Eu_LG09	83.859	R1_lm_ll_3784	9	34376967
Eu_LG09	84.173	R2_lm_ll_2791	9	35760434
Eu_LG09	84.486	R1_lm_ll_4517	9	34764329
Eu_LG09	84.8	R1_lm_ll_416	9	35041561
Eu_LG09	85.746	R1_lm_ll_2309	9	34992515
Eu_LG09	86.375	R1_lm_ll_1000	9	37561069
Eu_LG09	86.688	R1_lm_ll_2583	9	36981996
Eu_LG09	87.317	R1_lm_ll_3247	9	39291684
Eu_LG09	87.631	R2_lm_ll_2317	9	38645398
Eu_LG09	88.26	R1_lm_ll_2496	9	38107928
Eu_LG09	88.573	R1_lm_ll_865	9	34759613
Eu_LG09	88.887	R2_lm_ll_1386	9	37875707
Eu_LG09	89.2	R2_lm_ll_1729	9	37890919
Eu_LG09	89.514	R1_lm_ll_3070	9	35183846
Eu_LG09	90.46	R1_lm_ll_1732	9	37976098
Eu_LG09	92.048	R1_lm_ll_4889	9	37011456
Eu_LG09	92.361	R1_lm_ll_624	9	35750686
Eu_LG10	0	R2_lm_ll_1554	10	88998
Eu_LG10	0.313	R1_lm_ll_3204	10	404738
Eu_LG10	0.627	R1_lm_ll_392	10	1054896
Eu_LG10	1.573	R1_lm_ll_2322	10	1307309
Eu_LG10	1.887	R1_lm_ll_3622	10	1423450
Eu_LG10	2.2	R1_lm_ll_3133	10	1558052
Eu_LG10	2.829	R1_hk_hk_92	10	1478728
Eu_LG10	3.143	R1_lm_ll_3681	10	1785363
Eu_LG10	3.456	R2_lm_ll_2778	10	1882508
Eu_LG10	3.77	R1_lm_ll_1075	10	1780128
Eu_LG10	4.083	R1_lm_ll_3911	10	2022978
Eu_LG10	4.397	R2_lm_ll_2109	10	2124515
Eu_LG10	4.71	R1_lm_ll_2586	10	2161155
Eu_LG10	5.024	R2_lm_ll_1284	10	2441602
Eu_LG10	5.337	R1_lm_ll_4334	10	2363096
Eu_LG10	5.651	R2_lm_ll_2857	10	2634766
Eu_LG10	5.964	R1_lm_ll_4806	10	2634533
Eu_LG10	8.529	R1_lm_ll_1765	10	3143159
Eu_LG10	9.475	R1_lm_ll_1094	10	3925115
Eu_LG10	9.789	R1_lm_ll_3716	10	4261752
Eu_LG10	10.735	R1_lm_ll_2178	10	4818776
Eu_LG10	11.048	R1_lm_ll_1578	10	4265535
Eu_LG10	11.677	R1_lm_ll_780	10	4242512
Eu_LG10	12.306	R1_lm_ll_2164	10	4859479
Eu_LG10	14.217	R1_lm_ll_2059	10	5509768
Eu_LG10	14.846	R1_lm_ll_4255	10	5634204
Eu_LG10	16.112	R1_lm_ll_2574	10	5508603
Eu_LG10	16.741	R1_lm_ll_885	10	6448803
Eu_LG10	17.37	R2_lm_ll_2575	10	5853539
Eu_LG10	17.684	R1_lm_ll_58	10	6394224
Eu_LG10	18.313	R1_lm_ll_1649	10	6670723
Eu_LG10	19.259	R2_lm_ll_3048	10	6837045
Eu_LG10	20.525	R1_hk_hk_209	10	8073677
Eu_LG10	20.838	R1_lm_ll_978	10	8064625
Eu_LG10	21.467	R1_lm_ll_2498	10	8290887
Eu_LG10	21.781	R1_lm_ll_4189	10	8301561
Eu_LG10	23.047	R1_lm_ll_2349	None	None
Eu_LG10	23.676	R1_lm_ll_1014	10	9121436
Eu_LG10	25.263	R2_lm_ll_2050	10	9558233
Eu_LG10	27.5	R1_lm_ll_2851	4	17947499
Eu_LG10	27.813	R1_lm_ll_4699	10	10306299
Eu_LG10	28.127	R1_lm_ll_2190	10	10293749
Eu_LG10	28.756	R1_lm_ll_1940	10	10377582
Eu_LG10	29.702	R1_lm_ll_3433	10	10792715
Eu_LG10	30.016	R1_lm_ll_880	10	10503999
Eu_LG10	30.329	R2_lm_ll_1377	10	10535040
Eu_LG10	31.275	R1_lm_ll_634	10	10739428
Eu_LG10	32.863	R1_lm_ll_897	10	11737246
Eu_LG10	33.809	R1_lm_ll_4052	10	11788031
Eu_LG10	34.438	R1_lm_ll_1239	10	12179916
Eu_LG10	35.385	R1_lm_ll_3720	10	12109650
Eu_LG10	35.698	R2_lm_ll_1943	10	12279410
Eu_LG10	36.327	R2_lm_ll_911	None	None
Eu_LG10	36.641	R1_lm_ll_3825	None	None
Eu_LG10	37.269	R1_lm_ll_3851	10	12533879
Eu_LG10	37.583	R1_lm_ll_2158	10	12567961
Eu_LG10	38.529	R1_lm_ll_4950	10	13156787
Eu_LG10	38.843	R1_lm_ll_4686	10	13227649
Eu_LG10	39.156	R2_lm_ll_3068	10	13156526
Eu_LG10	39.47	R1_lm_ll_4676	None	None
Eu_LG10	39.783	R1_lm_ll_738	None	None
Eu_LG10	40.097	R1_lm_ll_2709	10	13874985
Eu_LG10	40.726	R1_lm_ll_630	10	15800906
Eu_LG10	41.992	R2_lm_ll_1493	10	17226848
Eu_LG10	42.305	R1_lm_ll_2853	10	16123337
Eu_LG10	43.893	R1_lm_ll_2126	10	14235252
Eu_LG10	44.206	R1_lm_ll_2213	10	12579269
Eu_LG10	44.519	R1_lm_ll_4095	10	17897116
Eu_LG10	44.833	R1_lm_ll_2954	10	18598543
Eu_LG10	45.146	R1_lm_ll_478	10	18571727
Eu_LG10	45.775	R1_lm_ll_3531	10	19594865
Eu_LG10	46.089	R1_lm_ll_4805	7	12154052
Eu_LG10	46.402	R1_lm_ll_269	10	19136176
Eu_LG10	47.031	R1_lm_ll_931	10	20613895
Eu_LG10	47.345	R1_lm_ll_3892	10	20119704
Eu_LG10	47.658	R1_lm_ll_4472	10	24449035
Eu_LG10	47.972	R1_lm_ll_2900	10	21456045
Eu_LG10	48.918	R1_lm_ll_2573	10	24131820
Eu_LG10	49.865	R1_lm_ll_1185	10	20732805
Eu_LG10	50.178	R1_lm_ll_2398	10	22245613
Eu_LG10	50.491	R1_lm_ll_2064	10	22990220
Eu_LG10	51.12	R1_lm_ll_629	10	21739634
Eu_LG10	51.434	R1_lm_ll_122	10	23620894
Eu_LG10	52.7	R1_lm_ll_2751	10	20522258
Eu_LG10	53.013	R1_lm_ll_1394	10	21320205
Eu_LG10	53.327	R2_lm_ll_2526	10	18754864
Eu_LG10	53.956	R1_lm_ll_1425	10	23456060
Eu_LG10	54.585	R1_lm_ll_4678	10	23328500
Eu_LG10	55.531	R1_lm_ll_4869	3	10874829
Eu_LG10	55.845	R1_lm_ll_2101	10	24308382
Eu_LG10	56.158	R1_lm_ll_3619	Scaffold_144	872
Eu_LG10	57.104	R1_lm_ll_3108	10	24675416
Eu_LG10	57.418	R1_lm_ll_4532	10	24927454
Eu_LG10	57.731	R1_lm_ll_2054	10	24725823
Eu_LG10	58.997	R2_lm_ll_3024	10	25085855
Eu_LG10	59.626	R1_lm_ll_4636	10	25692665
Eu_LG10	59.94	R1_lm_ll_3141	10	25635566
Eu_LG10	62.834	R2_lm_ll_2401	10	25906484
Eu_LG10	63.148	R1_lm_ll_3397	10	26525497
Eu_LG10	63.461	R1_lm_ll_4637	10	26131111
Eu_LG10	64.09	R1_lm_ll_1600	Scaffold_2136	3548
Eu_LG10	64.404	R2_lm_ll_2184	10	26778731
Eu_LG10	64.717	R1_lm_ll_4456	10	26778854
Eu_LG10	66.628	R1_lm_ll_1325	10	27055541
Eu_LG10	67.894	R2_lm_ll_2819	10	27357160
Eu_LG10	68.208	R1_lm_ll_1443	10	27486174
Eu_LG10	68.837	R1_lm_ll_2361	10	27363874
Eu_LG10	69.466	R2_lm_ll_2583	10	27469269
Eu_LG10	69.779	R1_lm_ll_645	10	27559371
Eu_LG10	70.408	R1_lm_ll_2969	10	27812507
Eu_LG10	70.721	R1_lm_ll_4113	None	None
Eu_LG10	71.987	R1_lm_ll_1810	10	28365690
Eu_LG10	73.253	R1_lm_ll_795	10	28495260
Eu_LG10	73.567	R1_lm_ll_1704	10	29073279
Eu_LG10	73.88	R1_lm_ll_3477	10	29571110
Eu_LG10	74.509	R1_lm_ll_1116	None	None
Eu_LG10	74.823	R1_lm_ll_4518	10	29871195
Eu_LG10	75.452	R1_lm_ll_79	10	31046846
Eu_LG10	75.765	R2_lm_ll_2141	10	30731021
Eu_LG10	76.079	R1_lm_ll_917	10	30960550
Eu_LG10	76.707	R1_lm_ll_2006	10	30506859
Eu_LG10	77.021	R2_lm_ll_1799	10	30261569
Eu_LG10	77.65	R1_lm_ll_3415	10	30827570
Eu_LG10	77.963	R2_lm_ll_2946	10	30966481
Eu_LG10	78.592	R1_lm_ll_2947	10	31100984
Eu_LG10	78.906	R1_lm_ll_1321	Scaffold_3185	3609
Eu_LG10	79.219	R1_lm_ll_4591	10	33580970
Eu_LG10	79.533	R1_lm_ll_1145	10	33555750
Eu_LG10	80.162	R2_lm_ll_2063	10	33754835
Eu_LG10	80.475	R1_lm_ll_1988	10	33723059
Eu_LG10	81.104	R2_lm_ll_2612	10	33898013
Eu_LG10	81.418	R1_lm_ll_2846	10	34387049
Eu_LG10	82.047	R1_lm_ll_1218	None	None
Eu_LG10	82.993	R1_lm_ll_3005	10	35092646
Eu_LG10	83.622	R1_lm_ll_3854	10	35221655
Eu_LG10	84.251	R1_lm_ll_3202	10	35550607
Eu_LG10	86.162	R1_lm_ll_4324	10	35827381
Eu_LG10	87.428	R1_lm_ll_2217	10	35809237
Eu_LG10	89.015	R1_lm_ll_60	10	36125805
Eu_LG10	89.329	R1_lm_ll_2989	10	36137060
Eu_LG10	90.916	R2_lm_ll_740	10	36622551
Eu_LG10	91.545	R1_lm_ll_1338	10	37614769
Eu_LG10	92.491	R1_lm_ll_2893	10	36689328
Eu_LG10	92.805	R1_lm_ll_2974	10	36819839
Eu_LG11	0	R2_lm_ll_904	11	4243260
Eu_LG11	0.629	R1_lm_ll_1032	11	2293721
Eu_LG11	0.942	R2_lm_ll_2566	11	583666
Eu_LG11	1.256	R2_lm_ll_1607	11	1320091
Eu_LG11	2.522	R1_lm_ll_2936	11	2516011
Eu_LG11	2.835	R2_lm_ll_1858	11	2819996
Eu_LG11	3.782	R1_lm_ll_3915	11	1765753
Eu_LG11	4.411	R1_lm_ll_153	11	1061581
Eu_LG11	5.04	R1_lm_ll_1889	11	1886762
Eu_LG11	5.669	R1_lm_ll_4290	11	522556
Eu_LG11	5.982	R1_lm_ll_3576	11	1646746
Eu_LG11	7.248	R1_lm_ll_2202	11	1197429
Eu_LG11	7.561	R1_lm_ll_454	11	1287411
Eu_LG11	7.875	R1_lm_ll_3455	11	2006014
Eu_LG11	8.188	R1_lm_ll_1003	11	2000777
Eu_LG11	8.502	R1_lm_ll_4516	11	2515891
Eu_LG11	9.131	R1_lm_ll_312	11	2730306
Eu_LG11	9.444	R2_lm_ll_2345	11	2836572
Eu_LG11	9.758	R1_lm_ll_2293	7	4869763
Eu_LG11	10.071	R1_lm_ll_1867	11	3317882
Eu_LG11	10.7	R1_lm_ll_1625	11	3797339
Eu_LG11	11.647	R1_lm_ll_299	11	5698165
Eu_LG11	11.96	R1_lm_ll_4283	11	3952046
Eu_LG11	12.589	R1_lm_ll_2167	11	6187308
Eu_LG11	12.902	R1_lm_ll_968	11	6265876
Eu_LG11	13.216	R2_lm_ll_2972	11	7296180
Eu_LG11	13.845	R1_lm_ll_2757	11	8588977
Eu_LG11	14.158	R1_lm_ll_3066	11	7370739
Eu_LG11	14.472	R1_lm_ll_3734	11	6389266
Eu_LG11	14.785	R1_lm_ll_4900	11	8591573
Eu_LG11	15.099	R1_lm_ll_607	11	6389180
Eu_LG11	16.045	R2_lm_ll_1874	11	8765124
Eu_LG11	16.674	R1_lm_ll_3645	11	9189557
Eu_LG11	16.988	R2_lm_ll_1760	11	9347305
Eu_LG11	17.301	R2_lm_ll_1099	11	10841273
Eu_LG11	17.615	R1_lm_ll_1514	11	10397588
Eu_LG11	17.928	R1_lm_ll_2998	11	10928964
Eu_LG11	18.557	R1_lm_ll_3123	11	10991827
Eu_LG11	18.87	R1_lm_ll_2450	11	11025840
Eu_LG11	19.184	R1_lm_ll_2949	11	11518859
Eu_LG11	19.497	R1_lm_ll_1153	11	11577433
Eu_LG11	19.811	R1_lm_ll_2179	11	11601012
Eu_LG11	21.722	R2_lm_ll_1401	11	11903368
Eu_LG11	22.035	R2_lm_ll_2907	11	12967487
Eu_LG11	22.349	R1_lm_ll_1419	11	13774297
Eu_LG11	22.978	R1_lm_ll_3038	11	12967787
Eu_LG11	23.291	R2_lm_ll_2319	11	12934485
Eu_LG11	24.238	R2_lm_ll_2189	11	13048131
Eu_LG11	25.504	R1_lm_ll_1685	11	13884489
Eu_LG11	25.817	R2_lm_ll_1793	None	None
Eu_LG11	26.131	R1_lm_ll_2122	None	None
Eu_LG11	26.444	R2_lm_ll_2570	Scaffold_105	163691
Eu_LG11	27.073	R1_lm_ll_2359	11	15159969
Eu_LG11	28.019	R1_lm_ll_4444	11	15627549
Eu_LG11	28.333	R1_lm_ll_1143	11	15420522
Eu_LG11	28.962	R1_lm_ll_4641	11	15983595
Eu_LG11	29.275	R1_lm_ll_2569	11	16030995
Eu_LG11	30.222	R1_lm_ll_440	11	16318860
Eu_LG11	30.535	R1_lm_ll_4434	11	16249952
Eu_LG11	30.849	R1_lm_ll_1138	None	None
Eu_LG11	31.478	R2_lm_ll_2749	11	16929087
Eu_LG11	32.744	R2_lm_ll_2958	11	16970365
Eu_LG11	33.057	R1_lm_ll_4683	11	17302104
Eu_LG11	34.003	R1_lm_ll_2010	11	17471980
Eu_LG11	34.317	R1_lm_ll_1431	11	17456431
Eu_LG11	35.583	R1_lm_ll_2614	11	17524598
Eu_LG11	35.896	R2_lm_ll_2798	11	17749652
Eu_LG11	36.21	R2_lm_ll_2107	11	17586292
Eu_LG11	36.839	R1_lm_ll_241	11	17508961
Eu_LG11	37.785	R1_lm_ll_457	11	18611679
Eu_LG11	39.051	R2_hk_hk_106	Scaffold_236	42948
Eu_LG11	39.68	R1_lm_ll_4578	11	21052500
Eu_LG11	39.993	R1_lm_ll_468	11	23580211
Eu_LG11	40.307	R1_lm_ll_178	11	19893035
Eu_LG11	41.573	R1_lm_ll_1862	11	20068549
Eu_LG11	41.886	R1_lm_ll_4551	None	None
Eu_LG11	42.833	R2_lm_ll_2599	11	23971565
Eu_LG11	44.099	R1_lm_ll_4719	11	24417540
Eu_LG11	44.412	R1_lm_ll_2385	11	24525226
Eu_LG11	44.725	R1_lm_ll_4682	11	26595472
Eu_LG11	45.039	R2_lm_ll_2292	11	24305284
Eu_LG11	45.352	R1_lm_ll_2008	None	None
Eu_LG11	45.666	R1_lm_ll_4681	5	46276559
Eu_LG11	46.932	R2_lm_ll_1447	11	27153433
Eu_LG11	48.843	R1_lm_ll_2354	11	28763844
Eu_LG11	49.156	R1_lm_ll_1329	11	28668156
Eu_LG11	49.47	R1_lm_ll_445	11	26667536
Eu_LG11	49.783	R1_lm_ll_373	11	29286967
Eu_LG11	52.348	R1_lm_ll_2441	11	30236289
Eu_LG11	52.661	R2_lm_ll_1248	11	30235423
Eu_LG11	53.608	R1_lm_ll_2794	11	30332006
Eu_LG11	54.237	R1_lm_ll_1318	11	30333073
Eu_LG11	54.55	R1_lm_ll_3074	11	30337927
Eu_LG11	54.864	R1_lm_ll_4739	11	30538752
Eu_LG11	55.81	R2_lm_ll_1442	11	30380403
Eu_LG11	57.076	R2_lm_ll_2621	11	30589468
Eu_LG11	58.987	R1_lm_ll_509	11	31171627
Eu_LG11	59.616	R1_lm_ll_1422	11	30688428
Eu_LG11	59.93	R1_lm_ll_2141	11	30943809
Eu_LG11	60.243	R2_lm_ll_2987	11	32177424
Eu_LG11	60.556	R1_lm_ll_2388	11	32330554
Eu_LG11	60.87	R1_lm_ll_1256	11	32702947
Eu_LG11	61.183	R2_lm_ll_2490	11	32295046
Eu_LG11	62.449	R1_hk_hk_180	11	32670530
Eu_LG11	64.037	R1_lm_ll_862	11	33655705
Eu_LG11	67.598	R2_lm_ll_2625	11	33778866
Eu_LG11	68.864	R1_lm_ll_1650	11	33769451
Eu_LG11	69.178	R1_lm_ll_2536	None	None
Eu_LG11	70.124	R2_lm_ll_2436	11	33659338
Eu_LG11	72.035	R2_lm_ll_1738	11	33356815
Eu_LG11	72.664	R1_lm_ll_243	11	33321561
Eu_LG11	73.293	R1_lm_ll_2459	11	33814034
Eu_LG11	73.922	R1_hk_hk_196	11	33779071
Eu_LG11	74.235	R1_lm_ll_3263	11	33744778
Eu_LG11	74.549	R2_lm_ll_2271	11	34187114
Eu_LG11	74.862	R2_lm_ll_2899	11	34029486
Eu_LG11	75.491	R1_lm_ll_2910	11	34999562
Eu_LG11	77.402	R1_lm_ll_4777	11	35204323
Eu_LG11	77.716	R1_lm_ll_3063	11	35422233
Eu_LG11	78.029	R1_lm_ll_4586	11	35605153
Eu_LG11	78.343	R1_lm_ll_4730	Scaffold_1112	8196
Eu_LG11	78.972	R1_lm_ll_2414	11	35803176
Eu_LG11	79.285	R1_lm_ll_3786	11	35756496
Eu_LG11	79.599	R2_lm_ll_2588	11	35515182
Eu_LG11	81.51	R1_lm_ll_3041	11	36368209
Eu_LG11	81.823	R1_lm_ll_3845	11	36617677
Eu_LG11	82.137	R2_lm_ll_1605	11	36418911
Eu_LG11	83.403	R1_lm_ll_2201	11	37044299
Eu_LG11	83.716	R1_lm_ll_4606	11	36986559
Eu_LG11	86.611	R1_lm_ll_3815	11	37371229
Eu_LG11	86.924	R2_lm_ll_1063	6	41899362
Eu_LG11	88.19	R1_lm_ll_4064	11	37621836
Eu_LG11	88.819	R1_lm_ll_1437	11	38394529
Eu_LG11	89.132	R1_lm_ll_1986	11	39522765
Eu_LG11	89.446	R1_lm_ll_2839	11	39286283
Eu_LG11	90.392	R2_lm_ll_2626	None	None
Eu_LG11	91.658	R1_lm_ll_713	11	39898272
Eu_LG11	92.287	R1_lm_ll_4250	11	40149014
Eu_LG11	92.601	R1_hk_hk_104	11	39722070
Eu_LG11	95.165	R2_lm_ll_1525	11	40152616
Eu_LG11	95.794	R2_lm_ll_2094	11	40535090
Eu_LG11	96.741	R1_lm_ll_2730	Scaffold_394	10316
Eu_LG11	97.37	R1_lm_ll_2119	11	41246594
Eu_LG11	97.999	R1_lm_ll_1100	11	41173344
Eu_LG11	98.312	R1_lm_ll_1927	11	40866494
Eu_LG11	98.941	R2_lm_ll_1419	11	40759810
Eu_LG11	99.887	R2_lm_ll_1435	11	40762096
Eu_LG11	101.798	R1_lm_ll_2319	11	40895138
Eu_LG11	104.035	R1_lm_ll_3249	11	40826054
Eu_LG11	104.349	R2_lm_ll_962	None	None
Eu_LG11	104.662	R1_lm_ll_2486	11	41646254
Eu_LG11	105.609	R1_lm_ll_1868	11	41698844
Eu_LG11	105.922	R1_lm_ll_4784	11	41750116
Eu_LG11	106.868	R1_lm_ll_4888	11	41854393
Eu_LG11	107.815	R1_lm_ll_2963	11	42047413
Eu_LG11	108.128	R1_lm_ll_2847	None	None
Eu_LG11	108.442	R1_lm_ll_3875	11	42588147
Eu_LG11	109.388	R1_lm_ll_3673	11	43146822
Eu_LG11	110.017	R1_lm_ll_3629	11	42963807
Eu_LG11	110.646	R1_lm_ll_3553	11	44625241
Eu_LG11	111.912	R1_lm_ll_3685	Scaffold_1654	2089

## Sheet: E. tereticornis  map
LG	Unique loci position (cM)	Marker	Chr.	Chr. position (bp)
Et_LG01	0	R1_nn_np_2393	Scaffold_1943	1197
Et_LG01	0.946	R1_nn_np_4288	1	32195192
Et_LG01	1.26	R2_nn_np_1971	1	34219258
Et_LG01	2.206	R2_nn_np_2252	1	32459729
Et_LG01	2.52	R1_nn_np_1313	1	31474458
Et_LG01	3.786	R1_nn_np_3513	1	31042130
Et_LG01	4.099	R1_nn_np_940	1	31014937
Et_LG01	4.728	R1_nn_np_135	1	30776312
Et_LG01	5.674	R1_nn_np_2628	1	30126685
Et_LG01	6.621	R2_nn_np_1618	1	29379914
Et_LG01	7.567	R2_nn_np_1864	1	28944694
Et_LG01	7.881	R1_nn_np_3974	1	28782553
Et_LG01	8.51	R1_nn_np_3870	1	28721726
Et_LG01	9.776	R1_nn_np_2640	1	28414930
Et_LG01	11.041	R1_nn_np_1820	1	27077594
Et_LG01	11.355	R1_nn_np_934	1	26251486
Et_LG01	11.668	R1_nn_np_723	1	26215920
Et_LG01	15.23	R1_nn_np_227	1	22500655
Et_LG01	17.794	R2_nn_np_1352	1	20386142
Et_LG01	18.108	R1_nn_np_2132	1	17277898
Et_LG01	18.737	R1_nn_np_2987	None	None
Et_LG01	20.648	R1_nn_np_3951	1	14337241
Et_LG01	22.235	R1_nn_np_2768	8	6822088
Et_LG01	24.472	R1_nn_np_2251	1	8060165
Et_LG01	24.786	R2_nn_np_487	1	6128306
Et_LG01	25.099	R1_nn_np_4254	1	5510225
Et_LG01	27.336	R1_nn_np_4131	1	1299347
Et_LG01	28.282	R2_nn_np_2144	1	2408699
Et_LG01	28.596	R2_hk_hk_31	1	2152281
Et_LG01	31.491	R1_nn_np_685	1	1318890
Et_LG01	31.804	R1_nn_np_2239	1	116084
Et_LG01	33.07	R1_nn_np_4135	1	7390633
Et_LG01	35.307	R1_hk_hk_227	None	None
Et_LG01	37.871	R2_nn_np_2354	1	8742867
Et_LG01	38.185	R1_nn_np_1266	1	7275909
Et_LG01	39.772	R1_hk_hk_93	1	2041608
Et_LG01	41.36	R1_nn_np_4009	Scaffold_368	7587
Et_LG01	42.306	R1_hk_hk_117	1	1616349
Et_LG01	42.62	R1_nn_np_4244	Scaffold_59	94257
Et_LG01	43.566	R1_hk_hk_129	1	2790060
Et_LG01	44.512	R1_nn_np_2773	1	2759860
Et_LG01	44.826	R1_nn_np_3305	1	2788642
Et_LG01	45.139	R1_nn_np_3429	10	12833407
Et_LG01	45.453	R1_nn_np_2778	1	5547267
Et_LG01	45.766	R1_nn_np_3101	1	9317304
Et_LG01	46.08	R1_nn_np_3052	1	5438555
Et_LG01	46.709	R1_nn_np_300	1	7310542
Et_LG01	47.655	R1_nn_np_2996	1	8786096
Et_LG01	47.969	R1_nn_np_2336	1	9014505
Et_LG01	48.915	R1_hk_hk_12	1	12209894
Et_LG01	49.861	R1_nn_np_3386	1	14681642
Et_LG01	50.175	R1_nn_np_2010	1	15542324
Et_LG01	50.488	R1_nn_np_4124	1	15640297
Et_LG01	51.435	R1_nn_np_2485	1	16093066
Et_LG01	51.748	R1_nn_np_2265	1	17192667
Et_LG01	53.014	R1_nn_np_504	1	17688407
Et_LG01	53.328	R1_nn_np_1418	1	20252923
Et_LG01	54.594	R2_hk_hk_68	1	21086651
Et_LG01	54.907	R2_nn_np_1400	1	21270218
Et_LG01	55.853	R1_nn_np_3342	1	21575288
Et_LG01	57.764	R1_nn_np_2683	None	None
Et_LG01	58.078	R1_nn_np_3820	1	24809916
Et_LG01	59.024	R2_nn_np_2098	None	None
Et_LG01	59.653	R2_nn_np_2230	1	26223495
Et_LG01	60.282	R1_nn_np_2445	1	27459942
Et_LG01	60.911	R1_nn_np_2838	1	28042521
Et_LG01	62.177	R1_nn_np_2860	1	28759827
Et_LG01	62.806	R1_nn_np_2596	1	28901694
Et_LG01	63.119	R1_nn_np_2501	1	29019466
Et_LG01	64.385	R2_nn_np_998	1	29335777
Et_LG01	65.014	R1_nn_np_1759	1	29919312
Et_LG01	65.328	R1_nn_np_626	1	29830614
Et_LG01	65.957	R1_nn_np_581	1	30742811
Et_LG01	66.903	R2_nn_np_1887	1	31042393
Et_LG01	67.532	R1_nn_np_2206	1	31185986
Et_LG01	67.846	R1_nn_np_2866	1	31303895
Et_LG01	68.159	R2_nn_np_2212	1	31991251
Et_LG01	68.472	R1_nn_np_806	1	32195239
Et_LG01	68.786	R1_nn_np_4381	1	32171633
Et_LG01	69.099	R1_nn_np_2411	1	32810633
Et_LG01	69.728	R1_nn_np_2249	1	32869507
Et_LG01	70.357	R1_nn_np_2247	1	33122208
Et_LG01	70.986	R1_nn_np_1442	1	33486368
Et_LG01	71.3	R1_nn_np_1021	1	34312483
Et_LG01	73.537	R2_nn_np_1793	1	35092309
Et_LG01	73.85	R1_nn_np_3242	1	35148192
Et_LG01	74.796	R1_nn_np_1810	1	35596077
Et_LG01	75.11	R1_nn_np_3942	1	35857554
Et_LG01	76.376	R1_nn_np_2005	1	36274096
Et_LG01	77.322	R1_nn_np_1102	1	36716258
Et_LG01	77.951	R1_nn_np_2416	1	36748678
Et_LG01	78.265	R1_nn_np_2153	1	36999722
Et_LG01	79.211	R1_nn_np_167	1	37398763
Et_LG01	79.84	R1_nn_np_902	1	38026388
Et_LG01	80.469	R2_nn_np_1157	1	38198254
Et_LG01	80.782	R1_nn_np_1269	1	38198867
Et_LG01	81.411	R1_nn_np_3317	1	38489897
Et_LG01	83.322	R2_nn_np_922	1	39220564
Et_LG01	83.636	R1_nn_np_4060	1	39496054
Et_LG01	84.582	R1_nn_np_2805	1	39811113
Et_LG01	85.848	R1_nn_np_3773	1	40145739
Et_LG01	86.162	R1_nn_np_3205	1	40594326
Et_LG01	86.791	R1_nn_np_1142	1	41026767
Et_LG01	87.104	R1_nn_np_336	1	41130778
Et_LG01	87.733	R1_nn_np_3393	1	42121658
Et_LG01	88.679	R1_nn_np_3375	1	41812431
Et_LG01	88.993	R1_nn_np_2959	1	44176040
Et_LG01	89.622	R1_nn_np_2772	1	42604400
Et_LG01	91.209	R1_nn_np_418	1	41578226
Et_LG01	96.826	R1_hk_hk_61	1	39539568
Et_LG01	97.139	R2_hk_hk_36	1	44312391
Et_LG01	100.701	R1_hk_hk_19	1	43216560
Et_LG01	105.623	R1_nn_np_1672	1	39463326
Et_LG01	105.936	R2_nn_np_1985	1	39211542
Et_LG01	106.25	R1_nn_np_224	1	39136084
Et_LG01	106.563	R1_nn_np_3270	1	41978195
Et_LG01	106.876	R1_nn_np_1178	1	38821635
Et_LG01	107.823	R1_nn_np_3888	1	43109230
Et_LG01	108.769	R1_nn_np_2809	1	44584232
Et_LG01	109.398	R1_nn_np_662	1	44010931
Et_LG02	0	R1_nn_np_1874	2	529084
Et_LG02	0.313	R1_nn_np_4319	2	364159
Et_LG02	1.26	R2_hk_hk_63	2	1181762
Et_LG02	1.573	R1_nn_np_3322	2	1351721
Et_LG02	2.202	R1_nn_np_3819	None	None
Et_LG02	2.516	R1_nn_np_428	2	2170025
Et_LG02	3.462	R1_nn_np_747	2	2253038
Et_LG02	3.776	R1_nn_np_1760	2	2868851
Et_LG02	4.089	R1_nn_np_3627	2	2963866
Et_LG02	6	R1_hk_hk_108	2	3079977
Et_LG02	6.629	R2_nn_np_621	2	3163983
Et_LG02	8.217	R1_nn_np_3695	2	3413441
Et_LG02	8.846	R1_nn_np_2134	2	3473432
Et_LG02	10.111	R1_hk_hk_197	2	3791808
Et_LG02	10.425	R1_nn_np_2190	2	3957250
Et_LG02	11.054	R2_nn_np_1872	2	4196097
Et_LG02	11.367	R1_nn_np_2231	2	4479936
Et_LG02	13.932	R1_nn_np_1694	2	5280647
Et_LG02	17.493	R1_nn_np_311	2	5993555
Et_LG02	17.807	R1_nn_np_505	2	6021256
Et_LG02	18.436	R1_nn_np_2013	2	6058146
Et_LG02	18.749	R2_nn_np_2166	2	6228181
Et_LG02	19.696	R1_nn_np_2156	2	6573884
Et_LG02	20.642	R1_nn_np_584	2	6993800
Et_LG02	21.588	R1_nn_np_3681	2	7303460
Et_LG02	22.217	R2_nn_np_2295	2	7528453
Et_LG02	22.846	R1_nn_np_3925	None	None
Et_LG02	23.16	R2_nn_np_547	Scaffold_1505	9457
Et_LG02	23.473	R1_nn_np_4155	2	7689523
Et_LG02	23.787	R1_nn_np_3961	None	None
Et_LG02	24.1	R1_nn_np_3610	2	8747262
Et_LG02	24.414	R1_nn_np_1491	2	8894856
Et_LG02	26.001	R1_nn_np_2834	2	15085588
Et_LG02	26.315	R2_nn_np_2290	2	10787035
Et_LG02	26.628	R1_nn_np_2691	Scaffold_184	47794
Et_LG02	27.257	R1_nn_np_2335	3	49731841
Et_LG02	27.571	R1_nn_np_2803	Scaffold_642	11280
Et_LG02	28.517	R1_nn_np_2331	2	19388066
Et_LG02	28.83	R1_nn_np_3013	2	20508049
Et_LG02	29.459	R1_nn_np_4068	2	20982102
Et_LG02	30.088	R1_nn_np_2474	Scaffold_4679	211
Et_LG02	31.676	R1_nn_np_4282	2	22691490
Et_LG02	31.989	R2_nn_np_1930	2	25691011
Et_LG02	32.618	R1_nn_np_3250	2	28718897
Et_LG02	32.932	R1_nn_np_2758	2	28683341
Et_LG02	33.561	R1_nn_np_103	2	31264718
Et_LG02	33.874	R1_nn_np_3406	2	31179209
Et_LG02	34.188	R1_nn_np_790	2	32948144
Et_LG02	34.816	R1_nn_np_2557	1	18255693
Et_LG02	35.13	R2_nn_np_1803	2	36427069
Et_LG02	35.443	R1_nn_np_348	Scaffold_1159	1315
Et_LG02	36.072	R2_nn_np_2068	2	35877152
Et_LG02	36.386	R1_nn_np_844	2	37207621
Et_LG02	36.699	R1_nn_np_1477	Scaffold_12	795677
Et_LG02	37.013	R1_nn_np_4231	None	None
Et_LG02	37.326	R1_nn_np_247	Scaffold_345	14781
Et_LG02	37.64	R1_nn_np_3874	2	39470437
Et_LG02	37.953	R2_nn_np_2351	2	40173427
Et_LG02	38.267	R1_nn_np_3764	2	40285151
Et_LG02	38.58	R1_nn_np_1899	Scaffold_840	2338
Et_LG02	38.894	R1_nn_np_3634	2	40442737
Et_LG02	39.84	R2_nn_np_1338	2	40807557
Et_LG02	42.077	R1_hk_hk_175	2	41629071
Et_LG02	42.39	R2_nn_np_1873	2	41963340
Et_LG02	44.627	R1_nn_np_4041	2	42698964
Et_LG02	47.192	R1_nn_np_615	2	44455445
Et_LG02	47.505	R1_nn_np_3560	2	43946445
Et_LG02	47.819	R1_nn_np_2003	2	43948739
Et_LG02	48.132	R1_nn_np_2853	2	44234228
Et_LG02	49.398	R1_nn_np_1257	2	44703538
Et_LG02	50.345	R1_nn_np_2576	2	45000604
Et_LG02	50.658	R2_nn_np_943	2	45219777
Et_LG02	51.287	R1_nn_np_2049	2	45297202
Et_LG02	51.6	R1_nn_np_3541	2	45372785
Et_LG02	52.229	R2_nn_np_1729	2	45661901
Et_LG02	52.858	R1_nn_np_2859	2	45778519
Et_LG02	53.805	R1_nn_np_4138	2	46050309
Et_LG02	54.434	R1_nn_np_693	7	38509648
Et_LG02	55.7	R1_nn_np_2597	2	46307422
Et_LG02	56.013	R1_nn_np_2946	2	46495842
Et_LG02	56.327	R1_nn_np_2750	2	46863640
Et_LG02	56.64	R1_nn_np_3531	2	46879488
Et_LG02	57.269	R2_nn_np_1992	2	47987295
Et_LG02	57.582	R2_nn_np_2027	2	48290206
Et_LG02	57.896	R1_nn_np_2226	2	48624793
Et_LG02	58.525	R1_nn_np_4069	2	49078200
Et_LG02	59.791	R1_hk_hk_161	2	49334982
Et_LG02	60.104	R2_nn_np_1947	2	50314738
Et_LG02	64.341	R1_nn_np_3742	2	51184519
Et_LG02	65.288	R1_nn_np_383	2	51435057
Et_LG02	65.601	R1_nn_np_3158	2	51935201
Et_LG02	67.512	R1_nn_np_1285	2	52207017
Et_LG02	68.141	R1_nn_np_2103	2	52313196
Et_LG02	69.729	R1_nn_np_2272	2	52649778
Et_LG02	70.042	R2_nn_np_1916	2	52770874
Et_LG02	71.308	R1_nn_np_846	2	53290761
Et_LG02	72.254	R1_nn_np_1974	2	53761554
Et_LG02	72.883	R1_nn_np_2712	2	54629419
Et_LG02	73.512	R2_nn_np_1207	2	55760179
Et_LG02	74.141	R1_nn_np_807	2	56178085
Et_LG02	76.378	R1_nn_np_1293	2	55726347
Et_LG02	80.956	R1_nn_np_2529	2	53901411
Et_LG02	84.518	R2_hk_hk_51	2	51922412
Et_LG02	87.082	R1_hk_hk_51	2	53301039
Et_LG02	88.029	R2_hk_hk_81	2	53118782
Et_LG02	88.975	R1_hk_hk_27	2	53218781
Et_LG02	90.563	R1_nn_np_2551	Scaffold_438	15823
Et_LG02	90.876	R1_nn_np_2693	2	50665390
Et_LG02	91.19	R1_nn_np_3529	2	52578821
Et_LG02	91.503	R1_nn_np_4154	2	53165302
Et_LG02	91.817	R1_nn_np_1790	2	53209256
Et_LG02	92.13	R1_nn_np_3676	2	53727977
Et_LG02	92.759	R2_nn_np_1410	2	53784028
Et_LG02	93.388	R1_nn_np_3077	2	54572721
Et_LG02	94.017	R2_nn_np_1170	2	54906812
Et_LG02	94.33	R1_nn_np_3580	2	54944983
Et_LG02	94.959	R1_nn_np_1434	2	55013598
Et_LG02	96.87	R1_nn_np_2317	2	55657575
Et_LG02	97.817	R1_nn_np_1525	2	56587443
Et_LG02	98.446	R1_nn_np_3632	2	57120717
Et_LG03	0	R2_nn_np_2206	3	718758
Et_LG03	0.313	R1_nn_np_1165	3	809715
Et_LG03	1.26	R1_nn_np_3255	2	45424939
Et_LG03	1.573	R1_nn_np_1561	3	1681527
Et_LG03	3.484	R1_nn_np_179	3	1093204
Et_LG03	3.798	R1_nn_np_2977	3	6743856
Et_LG03	4.427	R2_nn_np_1391	3	5775786
Et_LG03	4.74	R1_nn_np_4261	3	5909537
Et_LG03	5.054	R2_nn_np_2275	3	6629414
Et_LG03	6	R1_nn_np_3922	3	6874255
Et_LG03	6.314	R1_nn_np_453	3	8746640
Et_LG03	6.627	R2_nn_np_1708	3	11257442
Et_LG03	7.574	R1_nn_np_3750	3	11830311
Et_LG03	8.839	R2_nn_np_1243	None	None
Et_LG03	9.153	R1_nn_np_1716	3	12091917
Et_LG03	9.782	R1_nn_np_2422	3	12613765
Et_LG03	12.019	R1_hk_hk_47	3	12957657
Et_LG03	12.332	R1_nn_np_2637	3	12915735
Et_LG03	13.279	R2_nn_np_2055	3	13209360
Et_LG03	13.907	R2_nn_np_1568	3	13853486
Et_LG03	14.221	R1_nn_np_1930	3	13884496
Et_LG03	14.534	R2_nn_np_1453	3	13956289
Et_LG03	15.163	R2_nn_np_1978	3	14458922
Et_LG03	15.477	R1_nn_np_3302	3	14525581
Et_LG03	16.106	R1_nn_np_3014	3	15804727
Et_LG03	16.419	R1_nn_np_4150	3	14821059
Et_LG03	16.733	R1_nn_np_2413	3	15032333
Et_LG03	17.362	R1_nn_np_1211	3	15785929
Et_LG03	17.675	R2_nn_np_1498	3	16041105
Et_LG03	20.57	R1_hk_hk_150	3	17110696
Et_LG03	21.199	R1_nn_np_1524	3	17430202
Et_LG03	22.145	R1_nn_np_2701	3	17872022
Et_LG03	23.411	R2_nn_np_1096	3	18091391
Et_LG03	24.999	R1_nn_np_742	3	21149792
Et_LG03	25.312	R1_nn_np_401	3	21147719
Et_LG03	25.941	R2_nn_np_2250	3	24164668
Et_LG03	26.887	R2_nn_np_1229	3	26112452
Et_LG03	28.798	R2_nn_np_2340	2	20919800
Et_LG03	29.745	R1_nn_np_659	3	28304704
Et_LG03	30.058	R1_nn_np_4220	3	29520933
Et_LG03	30.372	R1_nn_np_3655	None	None
Et_LG03	30.685	R2_nn_np_2371	3	34229129
Et_LG03	31.314	R1_nn_np_415	Scaffold_64	82778
Et_LG03	31.628	R1_nn_np_3230	3	36367738
Et_LG03	31.941	R2_nn_np_2239	3	39345942
Et_LG03	32.255	R2_nn_np_1976	3	38897164
Et_LG03	32.568	R2_nn_np_1242	3	39072758
Et_LG03	33.197	R2_nn_np_886	None	None
Et_LG03	33.511	R1_nn_np_2846	None	None
Et_LG03	33.824	R2_nn_np_783	Scaffold_93	103388
Et_LG03	34.138	R2_nn_np_1548	3	45503153
Et_LG03	34.451	R1_nn_np_3372	3	45339711
Et_LG03	34.764	R2_nn_np_2350	3	45657682
Et_LG03	35.393	R2_nn_np_2100	3	46458743
Et_LG03	36.34	R1_nn_np_2481	None	None
Et_LG03	36.653	R1_nn_np_3699	3	48404828
Et_LG03	36.967	R1_nn_np_741	None	None
Et_LG03	37.596	R1_nn_np_2229	3	49604461
Et_LG03	40.49	R2_nn_np_1640	3	57921412
Et_LG03	44.052	R2_nn_np_1347	3	58984644
Et_LG03	44.998	R2_nn_np_1616	3	60973034
Et_LG03	45.627	R1_nn_np_3287	3	60924806
Et_LG03	46.574	R2_nn_np_1804	3	62194131
Et_LG03	47.52	R2_nn_np_2058	3	64033955
Et_LG03	48.149	R1_nn_np_3811	3	64337113
Et_LG03	48.462	R2_nn_np_1802	3	72808348
Et_LG03	48.776	R1_nn_np_2538	3	72576500
Et_LG03	50.363	R2_nn_np_1063	None	None
Et_LG03	50.677	R2_nn_np_2339	3	74967212
Et_LG03	52.914	R1_nn_np_929	3	75736685
Et_LG03	55.15	R1_nn_np_3606	3	77093875
Et_LG03	55.464	R2_nn_np_2287	3	78589705
Et_LG03	58.028	R2_nn_np_1958	Scaffold_842	5608
Et_LG03	58.342	R1_nn_np_3797	None	None
Et_LG03	59.288	R1_nn_np_2328	3	79698603
Et_LG03	59.917	R1_nn_np_2527	3	79967568
Et_LG03	60.231	R1_nn_np_663	3	79903114
Et_LG03	60.86	R1_nn_np_1089	3	80097918
Et_LG03	61.806	R1_nn_np_3911	3	80265380
Et_LG03	62.12	R2_nn_np_1311	3	81938969
Et_LG03	62.433	R1_nn_np_2016	3	81270194
Et_LG03	63.379	R2_nn_np_2204	3	82006345
Et_LG03	64.008	R2_nn_np_1240	3	82841176
Et_LG03	64.637	R2_nn_np_1317	3	82533857
Et_LG03	64.951	R1_nn_np_3293	3	83177342
Et_LG03	65.264	R1_nn_np_1248	3	83334474
Et_LG03	65.578	R1_nn_np_3712	3	83807979
Et_LG03	65.891	R1_nn_np_773	3	83589594
Et_LG03	68.786	R2_nn_np_727	Scaffold_97	50507
Et_LG03	74.054	R1_hk_hk_21	3	83372741
Et_LG04	0	R1_nn_np_4160	4	32511661
Et_LG04	0.946	R2_nn_np_2217	4	34420419
Et_LG04	1.26	R2_nn_np_1991	4	33539908
Et_LG04	1.889	R2_nn_np_1764	4	34201198
Et_LG04	4.126	R1_nn_np_2164	4	31825030
Et_LG04	4.755	R1_nn_np_2209	4	31780971
Et_LG04	5.701	R2_nn_np_1918	4	31452909
Et_LG04	6.014	R1_nn_np_2483	4	31205580
Et_LG04	6.643	R1_nn_np_4272	4	31181973
Et_LG04	8.231	R1_nn_np_1544	Scaffold_3168	707
Et_LG04	9.497	R1_nn_np_308	4	30585577
Et_LG04	9.81	R1_nn_np_302	4	30515864
Et_LG04	10.124	R1_nn_np_2096	4	30392327
Et_LG04	11.07	R1_nn_np_2315	4	27692597
Et_LG04	12.016	R1_nn_np_2910	4	24691104
Et_LG04	12.645	R1_nn_np_2782	None	None
Et_LG04	13.274	R2_nn_np_1782	4	20295525
Et_LG04	15.511	R1_nn_np_1230	4	16910238
Et_LG04	16.458	R2_nn_np_912	None	None
Et_LG04	16.771	R1_nn_np_1873	None	None
Et_LG04	19.008	R2_nn_np_587	4	15019921
Et_LG04	21.245	R2_nn_np_1342	4	10597811
Et_LG04	21.558	R1_nn_np_139	4	11744699
Et_LG04	22.504	R2_nn_np_1868	None	None
Et_LG04	24.741	R1_nn_np_1543	4	7824085
Et_LG04	25.055	R1_nn_np_3793	4	8620405
Et_LG04	25.368	R1_nn_np_828	4	5001683
Et_LG04	25.997	R2_nn_np_683	4	7802959
Et_LG04	27.908	R1_nn_np_3199	4	4578353
Et_LG04	28.222	R1_nn_np_978	None	None
Et_LG04	29.488	R1_nn_np_4170	5	10469646
Et_LG04	31.399	R1_nn_np_2920	4	3064995
Et_LG04	33.635	R1_nn_np_3850	4	2659859
Et_LG04	37.197	R1_nn_np_919	4	120833
Et_LG04	39.762	R1_hk_hk_220	4	5964500
Et_LG04	41.349	R2_hk_hk_97	4	3234721
Et_LG04	43.26	R1_nn_np_1644	4	76316
Et_LG04	44.847	R1_hk_hk_190	4	3746182
Et_LG04	45.161	R1_nn_np_781	4	82969
Et_LG04	45.474	R1_nn_np_850	4	82854
Et_LG04	46.421	R1_nn_np_1526	4	3568292
Et_LG04	46.734	R1_nn_np_4248	4	4616146
Et_LG04	47.363	R1_nn_np_3089	Scaffold_798	16156
Et_LG04	49.274	R1_nn_np_3335	4	5393497
Et_LG04	49.588	R1_nn_np_3765	4	5918712
Et_LG04	49.901	R1_nn_np_3921	4	32314755
Et_LG04	50.215	R1_nn_np_4370	7	7662541
Et_LG04	50.844	R2_nn_np_1855	7	21806636
Et_LG04	51.473	R1_nn_np_2001	4	9103965
Et_LG04	52.419	R1_nn_np_2536	4	11125097
Et_LG04	54.984	R1_nn_np_3881	4	11868577
Et_LG04	57.548	R2_nn_np_1028	4	12899312
Et_LG04	58.177	R1_nn_np_3982	4	13127718
Et_LG04	58.491	R1_nn_np_3815	None	None
Et_LG04	58.804	R1_nn_np_3295	4	16693734
Et_LG04	59.751	R2_nn_np_2329	4	17318964
Et_LG04	60.38	R1_nn_np_2112	4	17501262
Et_LG04	60.693	R1_nn_np_1610	4	17650185
Et_LG04	61.639	R2_nn_np_1988	4	20530771
Et_LG04	61.953	R1_nn_np_1770	4	18804854
Et_LG04	62.266	R2_nn_np_2108	4	21021261
Et_LG04	62.58	R1_nn_np_2780	4	22908439
Et_LG04	63.526	R2_nn_np_1760	4	25051908
Et_LG04	63.84	R2_nn_np_2226	4	25544486
Et_LG04	64.469	R1_nn_np_4116	4	30151112
Et_LG04	64.782	R1_nn_np_4132	4	30442347
Et_LG04	65.411	R1_nn_np_1441	4	30638028
Et_LG04	67.322	R1_nn_np_2165	4	31065453
Et_LG04	68.91	R1_nn_np_3412	4	31205194
Et_LG04	69.539	R1_nn_np_1805	4	31466113
Et_LG04	70.804	R1_nn_np_2300	4	31204060
Et_LG04	71.751	R2_hk_hk_47	None	None
Et_LG04	72.697	R1_nn_np_3087	4	32583746
Et_LG04	73.011	R1_nn_np_2404	4	32506206
Et_LG04	73.324	R1_nn_np_3674	4	33170470
Et_LG04	74.271	R1_nn_np_3997	4	33486605
Et_LG04	75.858	R1_nn_np_4171	4	34420111
Et_LG04	76.487	R1_nn_np_3842	4	34555836
Et_LG04	77.116	R1_nn_np_4172	4	34694808
Et_LG04	77.745	R1_nn_np_373	4	34953603
Et_LG04	78.058	R1_nn_np_1559	4	35016670
Et_LG04	79.646	R1_nn_np_4072	4	35834624
Et_LG04	79.959	R1_nn_np_3717	4	35834708
Et_LG04	82.854	R1_hk_hk_57	4	36701426
Et_LG04	83.483	R2_nn_np_1990	4	36719159
Et_LG04	83.796	R2_nn_np_666	4	36732904
Et_LG04	84.743	R1_nn_np_1220	4	36865790
Et_LG04	85.056	R1_nn_np_3478	4	38228999
Et_LG04	85.37	R1_nn_np_1538	4	38075839
Et_LG04	85.683	R1_nn_np_3818	4	38577439
Et_LG04	85.997	R2_nn_np_2315	4	38976057
Et_LG04	86.31	R1_nn_np_3164	4	39190228
Et_LG04	86.624	R1_nn_np_1964	4	39325980
Et_LG04	87.253	R2_nn_np_2266	4	39648844
Et_LG04	87.882	R1_nn_np_3963	4	40126875
Et_LG04	88.195	R2_nn_np_1885	4	40253844
Et_LG04	88.509	R1_nn_np_2729	10	37749107
Et_LG05	0	R2_nn_np_2188	5	6210792
Et_LG05	0.313	R1_nn_np_2886	5	7818708
Et_LG05	0.627	R2_nn_np_585	5	9880514
Et_LG05	1.256	R1_nn_np_3132	5	5565779
Et_LG05	2.843	R2_nn_np_1722	5	12027019
Et_LG05	4.431	R2_nn_np_705	5	4472021
Et_LG05	5.697	R1_nn_np_1079	5	4407913
Et_LG05	6.643	R1_nn_np_2825	5	3831826
Et_LG05	7.909	R2_nn_np_1380	5	3166908
Et_LG05	8.222	R1_nn_np_4109	5	3047162
Et_LG05	9.169	R2_hk_hk_59	5	2849628
Et_LG05	10.756	R2_nn_np_1224	5	2763191
Et_LG05	12.344	R1_hk_hk_140	5	2525402
Et_LG05	12.657	R1_nn_np_3220	5	2379828
Et_LG05	13.286	R1_nn_np_330	5	2377254
Et_LG05	15.851	R1_nn_np_4026	None	None
Et_LG05	16.164	R1_nn_np_3614	5	461054
Et_LG05	19.726	R1_hk_hk_120	5	1866109
Et_LG05	22.62	R2_nn_np_84	5	749318
Et_LG05	24.857	R1_nn_np_4021	5	2466005
Et_LG05	29.094	R1_nn_np_2278	5	236342
Et_LG05	31.331	R1_nn_np_3035	5	1756708
Et_LG05	32.597	R1_nn_np_1401	5	1054425
Et_LG05	33.226	R2_nn_np_462	5	625218
Et_LG05	35.79	R1_nn_np_552	5	2525525
Et_LG05	36.419	R1_nn_np_1368	5	2555481
Et_LG05	37.685	R1_nn_np_1511	5	2700593
Et_LG05	40.25	R1_nn_np_704	5	3175478
Et_LG05	40.563	R1_hk_hk_74	5	3293042
Et_LG05	41.51	R1_nn_np_470	5	3177802
Et_LG05	43.747	R1_hk_hk_152	5	4696757
Et_LG05	45.334	R1_nn_np_2975	5	4784081
Et_LG05	45.648	R2_nn_np_1291	5	4714946
Et_LG05	46.277	R1_nn_np_3488	5	5123169
Et_LG05	47.223	R1_nn_np_2982	5	5558135
Et_LG05	48.169	R2_nn_np_1694	5	6220636
Et_LG05	48.483	R1_nn_np_656	5	8184264
Et_LG05	49.112	R2_nn_np_2139	5	8332771
Et_LG05	49.741	R2_nn_np_1882	5	8490171
Et_LG05	50.37	R1_nn_np_262	5	8626748
Et_LG05	50.999	R2_nn_np_1160	5	8774738
Et_LG05	51.312	R1_nn_np_410	5	8861509
Et_LG05	51.626	R1_nn_np_2669	5	8975924
Et_LG05	51.939	R1_nn_np_3719	5	9169773
Et_LG05	54.504	R1_nn_np_2074	5	9304834
Et_LG05	54.817	R1_nn_np_1436	5	10112996
Et_LG05	56.083	R2_nn_np_1892	5	10627404
Et_LG05	57.994	R1_nn_np_4331	5	34004429
Et_LG05	58.308	R1_nn_np_1275	3	18801143
Et_LG05	58.937	R1_nn_np_3291	5	12425803
Et_LG05	59.565	R2_nn_np_2273	5	13839548
Et_LG05	60.194	R1_nn_np_1450	None	None
Et_LG05	60.508	R1_nn_np_3157	5	14950873
Et_LG05	61.454	R1_nn_np_4163	5	16636301
Et_LG05	62.401	R1_nn_np_3177	None	None
Et_LG05	62.714	R1_nn_np_3909	5	18878814
Et_LG05	63.028	R1_nn_np_2201	5	19977328
Et_LG05	63.974	R1_nn_np_1702	5	21706263
Et_LG05	64.603	R1_nn_np_666	5	21675415
Et_LG05	65.549	R2_nn_np_2009	5	22389039
Et_LG05	65.863	R2_nn_np_1634	5	22557144
Et_LG05	66.492	R1_nn_np_3618	5	27817854
Et_LG05	66.805	R1_nn_np_1374	None	None
Et_LG05	67.119	R1_nn_np_344	10	19414980
Et_LG05	67.748	R1_nn_np_1191	7	8140053
Et_LG05	68.061	R1_nn_np_3518	5	29860604
Et_LG05	68.375	R2_nn_np_1185	5	34777674
Et_LG05	69.004	R1_nn_np_3564	5	35536516
Et_LG05	69.317	R1_nn_np_594	5	35347255
Et_LG05	69.631	R2_nn_np_1215	5	35830937
Et_LG05	69.944	R2_nn_np_1260	None	None
Et_LG05	70.573	R1_nn_np_2720	5	47467720
Et_LG05	70.886	R2_nn_np_1372	5	42184830
Et_LG05	71.2	R2_nn_np_1939	5	47367306
Et_LG05	71.829	R2_nn_np_1751	10	15754950
Et_LG05	72.458	R1_nn_np_3256	5	44758305
Et_LG05	72.771	R1_nn_np_2374	5	48822499
Et_LG05	73.718	R1_nn_np_3109	5	50693613
Et_LG05	74.347	R1_nn_np_1213	5	50948953
Et_LG05	75.293	R1_nn_np_4251	5	52975034
Et_LG05	75.607	R1_nn_np_840	5	52955565
Et_LG05	76.553	R1_nn_np_3550	4	26808124
Et_LG05	77.182	R1_nn_np_1663	5	53848479
Et_LG05	78.128	R1_nn_np_2024	5	54633701
Et_LG05	78.442	R2_nn_np_1790	5	59534103
Et_LG05	79.388	R1_nn_np_3873	Scaffold_210	5397
Et_LG05	80.017	R2_nn_np_1733	3	3855475
Et_LG05	80.331	R1_nn_np_1825	5	5981472
Et_LG05	80.959	R2_nn_np_2093	5	25384792
Et_LG05	81.273	R1_nn_np_3463	None	None
Et_LG05	81.586	R1_nn_np_2539	5	69692149
Et_LG05	81.9	R1_nn_np_2881	5	63900109
Et_LG05	82.529	R1_nn_np_3467	5	70850230
Et_LG05	84.766	R1_nn_np_957	5	71695508
Et_LG05	85.079	R1_nn_np_3976	5	71636882
Et_LG05	85.393	R1_nn_np_4032	5	71653641
Et_LG05	87.304	R1_nn_np_3950	5	72669811
Et_LG05	87.617	R1_nn_np_3415	8	6595343
Et_LG05	88.564	R1_nn_np_3826	None	None
Et_LG05	88.877	R1_nn_np_4086	5	75038493
Et_LG05	89.191	R1_nn_np_4250	5	75324712
Et_LG05	89.819	R2_nn_np_1497	5	75687106
Et_LG06	0	R2_nn_np_1936	6	372786
Et_LG06	0.629	R1_nn_np_1271	6	911409
Et_LG06	1.895	R1_nn_np_57	6	4134893
Et_LG06	7.862	R1_nn_np_951	6	9379266
Et_LG06	8.491	R1_nn_np_3247	Scaffold_168	5825
Et_LG06	8.804	R1_nn_np_1228	6	9270591
Et_LG06	9.433	R2_nn_np_1966	6	9523856
Et_LG06	11.344	R2_nn_np_1630	6	11002639
Et_LG06	13.909	R1_nn_np_1326	None	None
Et_LG06	18.146	R1_hk_hk_18	6	2259876
Et_LG06	22.383	R1_nn_np_569	6	3533046
Et_LG06	26.961	R1_hk_hk_217	6	3522198
Et_LG06	30.86	R1_nn_np_3434	6	4135837
Et_LG06	32.447	R2_nn_np_774	Scaffold_1833	2142
Et_LG06	33.076	R1_nn_np_75	6	221527
Et_LG06	33.389	R1_nn_np_261	6	2264806
Et_LG06	33.703	R1_nn_np_2824	6	345054
Et_LG06	34.016	R2_nn_np_1203	6	2799412
Et_LG06	34.963	R2_nn_np_732	6	4016421
Et_LG06	35.276	R2_nn_np_1193	6	3812882
Et_LG06	37.187	R1_nn_np_4188	6	4419950
Et_LG06	37.816	R2_nn_np_1354	6	4739354
Et_LG06	38.445	R1_nn_np_1671	6	5033463
Et_LG06	39.074	R1_nn_np_286	6	5488667
Et_LG06	40.34	R1_nn_np_866	6	5962011
Et_LG06	40.654	R1_nn_np_1113	6	6833219
Et_LG06	40.967	R1_nn_np_1570	6	7663810
Et_LG06	41.28	R1_nn_np_2054	None	None
Et_LG06	41.594	R2_nn_np_1563	6	8862674
Et_LG06	41.907	R1_nn_np_1243	6	9210767
Et_LG06	42.221	R1_nn_np_861	6	9238647
Et_LG06	42.534	R1_nn_np_1839	6	10352759
Et_LG06	43.481	R1_nn_np_1448	6	10760710
Et_LG06	43.794	R1_nn_np_192	6	10959410
Et_LG06	44.108	R1_hk_hk_188	6	10987528
Et_LG06	44.421	R2_nn_np_1168	6	14643367
Et_LG06	44.735	R1_nn_np_875	Scaffold_3206	1552
Et_LG06	46.322	R2_nn_np_2187	6	14928663
Et_LG06	46.636	R2_nn_np_2079	6	14984693
Et_LG06	48.547	R1_nn_np_1932	6	15862751
Et_LG06	48.86	R2_nn_np_1550	None	None
Et_LG06	50.126	R1_nn_np_3218	6	16217030
Et_LG06	50.44	R1_nn_np_1224	Scaffold_233	4014
Et_LG06	51.068	R1_nn_np_88	6	16447396
Et_LG06	52.656	R1_nn_np_2046	6	18966323
Et_LG06	52.969	R1_nn_np_488	6	19255093
Et_LG06	53.283	R1_nn_np_3973	6	19497378
Et_LG06	53.912	R2_nn_np_1097	6	19785061
Et_LG06	54.541	R1_nn_np_1499	6	19882076
Et_LG06	54.854	R2_nn_np_1025	6	20276474
Et_LG06	55.168	R1_nn_np_2554	6	20392482
Et_LG06	56.434	R2_nn_np_1284	6	21060335
Et_LG06	58.998	R1_nn_np_1662	6	24446286
Et_LG06	59.627	R1_nn_np_1533	6	25807958
Et_LG06	60.256	R2_nn_np_1778	6	27035635
Et_LG06	60.57	R1_nn_np_3037	6	27909175
Et_LG06	60.883	R1_nn_np_4189	6	31149418
Et_LG06	61.197	R1_hk_hk_170	6	32211629
Et_LG06	62.784	R1_nn_np_1826	6	32706724
Et_LG06	63.413	R1_nn_np_3567	6	33650942
Et_LG06	63.726	R2_nn_np_1758	6	33122175
Et_LG06	64.04	R1_nn_np_4385	1	38499019
Et_LG06	64.353	R2_nn_np_1862	6	33947825
Et_LG06	64.667	R1_nn_np_4010	6	34163981
Et_LG06	66.254	R1_nn_np_26	6	35224869
Et_LG06	67.201	R1_nn_np_2022	6	35502821
Et_LG06	67.514	R1_nn_np_2829	6	37178996
Et_LG06	68.461	R1_nn_np_1341	6	37654830
Et_LG06	68.774	R1_nn_np_264	6	37696851
Et_LG06	69.088	R1_nn_np_3380	6	37831436
Et_LG06	70.034	R1_nn_np_1706	6	38815837
Et_LG06	70.98	R1_nn_np_3144	6	39081382
Et_LG06	72.568	R1_nn_np_784	6	39437389
Et_LG06	72.881	R1_nn_np_1470	6	39468707
Et_LG06	73.828	R2_nn_np_1670	6	39720121
Et_LG06	74.457	R2_nn_np_1044	6	40109089
Et_LG06	76.368	R1_nn_np_3858	6	40819350
Et_LG06	76.681	R2_nn_np_533	Scaffold_478	17664
Et_LG06	76.995	R1_nn_np_3924	6	40940905
Et_LG06	77.941	R1_nn_np_3068	6	41245081
Et_LG06	78.887	R1_nn_np_2437	6	41368256
Et_LG06	79.201	R1_nn_np_3587	6	41454117
Et_LG06	79.514	R1_nn_np_3110	6	41793862
Et_LG06	80.143	R2_nn_np_1710	6	41819428
Et_LG06	80.457	R1_nn_np_1724	None	None
Et_LG06	80.77	R2_nn_np_1623	6	42226573
Et_LG06	81.084	R1_nn_np_3381	6	42315924
Et_LG06	81.713	R1_nn_np_3073	6	42391508
Et_LG06	82.026	R1_nn_np_2382	6	42713309
Et_LG06	82.34	R2_nn_np_1549	6	42719611
Et_LG06	82.969	R2_nn_np_2244	6	43242076
Et_LG06	83.282	R2_nn_np_1145	6	43708770
Et_LG06	83.596	R1_nn_np_2871	None	None
Et_LG06	83.909	R2_nn_np_1857	6	44448433
Et_LG06	84.223	R1_nn_np_3459	6	44655695
Et_LG06	84.536	R2_nn_np_2165	6	44798641
Et_LG06	84.85	R1_nn_np_3962	6	44940998
Et_LG06	85.163	R1_nn_np_1921	6	45749177
Et_LG06	85.792	R1_nn_np_3492	6	46093442
Et_LG06	86.421	R2_hk_hk_28	6	46221167
Et_LG06	86.734	R1_nn_np_2399	6	46406563
Et_LG06	88.322	R1_nn_np_4309	Scaffold_2443	5349
Et_LG06	88.635	R1_nn_np_1140	6	47569924
Et_LG06	90.223	R1_nn_np_2397	6	48191012
Et_LG06	90.536	R1_nn_np_3455	6	48722348
Et_LG06	90.85	R1_nn_np_596	6	48529025
Et_LG06	91.479	R1_nn_np_3576	6	49276901
Et_LG06	92.108	R1_nn_np_744	6	49505123
Et_LG06	92.736	R2_nn_np_1599	None	None
Et_LG06	93.05	R2_nn_np_1394	6	50286327
Et_LG06	93.363	R1_nn_np_2535	6	49799891
Et_LG06	94.31	R2_nn_np_1480	None	None
Et_LG06	95.256	R2_nn_np_1741	Scaffold_140	40893
Et_LG06	96.522	R1_nn_np_4050	6	52850652
Et_LG06	97.151	R1_nn_np_289	6	53494802
Et_LG06	97.465	R2_nn_np_1839	6	55049396
Et_LG06	97.778	R2_nn_np_2248	6	55850818
Et_LG06	98.092	R1_nn_np_2807	6	55995672
Et_LG06	98.72	R1_nn_np_4324	6	56297678
Et_LG06	99.034	R1_nn_np_3816	6	55877999
Et_LG06	99.347	R1_hk_hk_109	6	56751079
Et_LG06	99.976	R1_nn_np_1617	6	57153123
Et_LG06	101.564	R2_nn_np_1156	6	54801151
Et_LG06	102.51	R1_hk_hk_72	6	53668581
Et_LG06	103.139	R1_hk_hk_107	6	56751121
Et_LG06	105.704	R1_nn_np_2699	None	None
Et_LG06	106.97	R1_nn_np_1591	6	52156097
Et_LG06	107.599	R1_nn_np_265	6	51359043
Et_LG06	108.228	R1_nn_np_791	6	50585549
Et_LG06	108.857	R1_nn_np_3187	6	50716446
Et_LG06	110.122	R1_hk_hk_176	6	50345661
Et_LG06	111.069	R1_nn_np_3652	6	52147537
Et_LG06	112.335	R1_hk_hk_105	6	55944728
Et_LG06	113.601	R2_nn_np_1257	6	56017660
Et_LG06	114.866	R1_hk_hk_218	6	52239742
Et_LG06	116.454	R2_nn_np_1608	6	56895561
Et_LG06	117.4	R2_nn_np_2235	6	56328773
Et_LG06	117.714	R1_nn_np_2503	2	23040840
Et_LG06	118.343	R2_nn_np_1927	6	55878257
Et_LG06	120.58	R2_hk_hk_82	6	50085685
Et_LG06	120.893	R2_hk_hk_67	6	49812835
Et_LG06	122.48	R1_nn_np_1252	10	29907527
Et_LG06	123.109	R1_nn_np_3996	6	48547530
Et_LG06	123.423	R2_nn_np_711	6	47885718
Et_LG06	124.689	R1_nn_np_521	6	47798997
Et_LG06	125.635	R1_nn_np_920	6	46570416
Et_LG06	125.949	R2_nn_np_899	6	47373716
Et_LG06	127.536	R2_nn_np_799	6	45314264
Et_LG06	128.165	R1_nn_np_2998	6	46680622
Et_LG07	0	R2_nn_np_1189	7	1487453
Et_LG07	0.313	R1_nn_np_2708	7	4956510
Et_LG07	0.942	R2_nn_np_819	7	11754343
Et_LG07	1.256	R2_hk_hk_71	7	9894561
Et_LG07	4.483	R1_nn_np_1902	7	3027885
Et_LG07	5.112	R1_nn_np_2333	7	2550871
Et_LG07	5.425	R1_nn_np_2678	Scaffold_22	231606
Et_LG07	5.739	R2_nn_np_1768	None	None
Et_LG07	6.052	R2_nn_np_790	7	8813563
Et_LG07	6.681	R1_nn_np_3570	7	5526679
Et_LG07	6.995	R1_nn_np_1650	7	5564084
Et_LG07	7.624	R2_nn_np_1472	7	9739331
Et_LG07	8.889	R1_nn_np_4312	2	21511635
Et_LG07	9.203	R1_nn_np_1639	7	15087958
Et_LG07	9.516	R1_nn_np_3091	None	None
Et_LG07	9.83	R2_nn_np_715	None	None
Et_LG07	10.143	R1_nn_np_4045	7	21542878
Et_LG07	10.772	R1_nn_np_2777	7	16280338
Et_LG07	11.401	R1_nn_np_551	7	16741538
Et_LG07	12.03	R1_nn_np_2935	7	18077582
Et_LG07	12.344	R1_nn_np_3362	None	None
Et_LG07	13.29	R1_nn_np_3970	7	19336927
Et_LG07	13.604	R1_nn_np_3665	None	None
Et_LG07	13.917	R1_nn_np_3703	None	None
Et_LG07	14.231	R1_nn_np_1758	7	29568004
Et_LG07	14.544	R1_nn_np_3202	Scaffold_928	12659
Et_LG07	14.857	R1_nn_np_1177	7	29177342
Et_LG07	15.171	R1_nn_np_1688	7	29668765
Et_LG07	15.8	R1_nn_np_3680	7	33215260
Et_LG07	16.113	R2_nn_np_1139	7	32637470
Et_LG07	17.06	R2_nn_np_524	Scaffold_457	2218
Et_LG07	17.373	R2_nn_np_1664	7	34450943
Et_LG07	17.687	R1_nn_np_4180	7	34553521
Et_LG07	18	R1_nn_np_3387	3	25025797
Et_LG07	19.588	R1_nn_np_993	7	35206426
Et_LG07	20.534	R1_hk_hk_130	7	37223950
Et_LG07	21.48	R1_nn_np_2802	7	36028438
Et_LG07	22.427	R2_nn_np_1406	3	31727081
Et_LG07	24.014	R1_nn_np_122	7	39898617
Et_LG07	25.602	R2_nn_np_1517	7	41897594
Et_LG07	26.231	R1_nn_np_3399	None	None
Et_LG07	26.544	R1_nn_np_1678	7	7399076
Et_LG07	27.491	R1_nn_np_3339	7	43697344
Et_LG07	28.437	R1_nn_np_2069	7	43814860
Et_LG07	29.383	R1_nn_np_2076	7	44008212
Et_LG07	30.33	R2_nn_np_1379	7	44178806
Et_LG07	31.917	R1_nn_np_4363	7	44286628
Et_LG07	32.231	R2_nn_np_2299	7	45364400
Et_LG07	33.177	R1_nn_np_228	7	45515277
Et_LG07	33.491	R1_nn_np_3299	7	45691344
Et_LG07	36.055	R2_nn_np_624	7	46315966
Et_LG07	37.321	R1_nn_np_3391	7	46884059
Et_LG07	38.909	R2_nn_np_1763	7	47210337
Et_LG07	39.222	R1_nn_np_1983	7	47360411
Et_LG07	39.536	R2_nn_np_1411	7	47421694
Et_LG07	40.801	R1_nn_np_4113	7	47752650
Et_LG07	41.748	R1_nn_np_4092	7	48653943
Et_LG07	42.061	R1_nn_np_3835	7	48904433
Et_LG07	42.375	R1_nn_np_234	7	48966594
Et_LG07	42.688	R1_nn_np_2031	7	49044282
Et_LG07	44.276	R2_nn_np_1435	7	49135414
Et_LG07	44.589	R1_nn_np_815	7	49516857
Et_LG07	44.903	R1_nn_np_1877	7	49402506
Et_LG07	45.532	R1_nn_np_4205	8	47394648
Et_LG07	47.443	R1_nn_np_1537	7	51791374
Et_LG07	57.061	R2_nn_np_1308	7	48644022
Et_LG07	59.956	R1_nn_np_4246	7	49023628
Et_LG07	62.193	R1_hk_hk_177	7	47774396
Et_LG07	63.139	R1_nn_np_1487	7	49036049
Et_LG07	63.453	R1_nn_np_4146	7	48505973
Et_LG07	63.766	R2_nn_np_2161	7	49023431
Et_LG07	64.08	R2_nn_np_2193	7	48646333
Et_LG07	64.393	R1_nn_np_3498	7	48660250
Et_LG07	66.304	R1_nn_np_3500	7	49390218
Et_LG07	67.251	R1_nn_np_3211	7	50394259
Et_LG07	69.162	R1_nn_np_651	7	51051489
Et_LG07	69.791	R1_nn_np_900	7	51512217
Et_LG07	72.027	R2_nn_np_2152	7	51815267
Et_LG07	73.938	R2_nn_np_1983	7	52316178
Et_LG07	75.204	R1_nn_np_1748	7	52643511
Et_LG07	76.792	R1_nn_np_3310	7	53203337
Et_LG07	77.421	R1_nn_np_266	7	53350880
Et_LG07	77.734	R1_nn_np_208	7	53773829
Et_LG07	78.048	R1_nn_np_2833	7	54133087
Et_LG07	78.677	R1_nn_np_1574	7	54215811
Et_LG07	79.305	R2_nn_np_2099	7	54270889
Et_LG07	79.934	R1_nn_np_2986	7	54628493
Et_LG07	80.563	R1_nn_np_999	7	54636422
Et_LG08	0	R1_nn_np_623	8	304059
Et_LG08	0.313	R1_nn_np_3446	8	227005
Et_LG08	0.627	R2_nn_np_910	8	1344743
Et_LG08	0.94	R1_hk_hk_79	8	1773478
Et_LG08	1.254	R1_nn_np_3041	8	2036826
Et_LG08	1.567	R1_nn_np_4089	2	36169870
Et_LG08	1.881	R1_nn_np_1270	8	2509490
Et_LG08	2.827	R2_nn_np_1252	8	3144645
Et_LG08	3.141	R1_nn_np_1160	8	3643156
Et_LG08	3.454	R2_nn_np_1854	8	3606879
Et_LG08	4.083	R1_nn_np_1645	8	5051149
Et_LG08	4.396	R1_nn_np_4007	8	4861170
Et_LG08	5.343	R2_nn_np_2080	8	5104912
Et_LG08	5.656	R1_nn_np_4242	8	6240859
Et_LG08	5.97	R1_nn_np_2936	Scaffold_619	12743
Et_LG08	6.283	R2_nn_np_2071	8	8350127
Et_LG08	7.549	R1_nn_np_3814	8	9415861
Et_LG08	9.137	R1_nn_np_4265	8	9224757
Et_LG08	13.715	R1_hk_hk_146	8	9777517
Et_LG08	16.28	R1_nn_np_447	8	9883115
Et_LG08	16.593	R1_nn_np_833	8	9884351
Et_LG08	17.222	R1_nn_np_1217	8	10427412
Et_LG08	19.133	R1_nn_np_4118	8	10924060
Et_LG08	19.762	R1_nn_np_4336	8	11247444
Et_LG08	20.708	R1_nn_np_3920	8	11364873
Et_LG08	25.287	R2_nn_np_2064	8	10924283
Et_LG08	27.524	R2_nn_np_2119	8	11954425
Et_LG08	29.111	R1_hk_hk_113	8	12131778
Et_LG08	30.377	R1_nn_np_2891	Scaffold_2168	3226
Et_LG08	30.69	R1_nn_np_888	8	12231066
Et_LG08	33.255	R1_nn_np_4002	8	13361006
Et_LG08	34.202	R1_nn_np_4134	8	14008485
Et_LG08	34.83	R1_nn_np_3563	8	14703428
Et_LG08	36.742	R2_nn_np_2007	Scaffold_736	12975
Et_LG08	37.055	R1_nn_np_3993	8	16457445
Et_LG08	37.368	R1_nn_np_4270	8	17174556
Et_LG08	37.682	R1_nn_np_4212	8	17506027
Et_LG08	38.311	R2_nn_np_1651	8	17720520
Et_LG08	38.94	R1_nn_np_748	8	17862456
Et_LG08	39.253	R1_nn_np_4232	8	18266378
Et_LG08	39.882	R2_nn_np_847	3	64943675
Et_LG08	41.47	R1_nn_np_2306	8	18596479
Et_LG08	42.736	R1_nn_np_1483	8	20629484
Et_LG08	43.682	R1_hk_hk_42	8	20713899
Et_LG08	44.628	R1_nn_np_883	None	None
Et_LG08	44.942	R1_nn_np_2649	8	28334665
Et_LG08	45.571	R1_nn_np_2769	8	22223780
Et_LG08	45.884	R1_nn_np_925	8	28755481
Et_LG08	46.831	R1_nn_np_4360	8	30975772
Et_LG08	47.144	R1_nn_np_2378	8	31518231
Et_LG08	47.458	R1_nn_np_2267	8	31521012
Et_LG08	48.404	R1_nn_np_1320	8	32280460
Et_LG08	48.718	R1_nn_np_3945	8	32315715
Et_LG08	49.031	R1_nn_np_3638	8	32324022
Et_LG08	50.618	R2_nn_np_1003	8	33829886
Et_LG08	50.932	R1_nn_np_2854	8	34602019
Et_LG08	51.245	R1_nn_np_22	8	35457747
Et_LG08	51.559	R1_nn_np_1878	None	None
Et_LG08	52.188	R2_nn_np_1870	8	35909386
Et_LG08	52.817	R1_nn_np_4307	8	36795231
Et_LG08	53.13	R1_nn_np_3986	8	39981929
Et_LG08	53.444	R1_nn_np_3319	8	38212214
Et_LG08	53.757	R2_nn_np_2059	8	45270409
Et_LG08	54.071	R2_nn_np_1514	8	46551107
Et_LG08	54.384	R1_nn_np_3237	8	45674031
Et_LG08	56.949	R1_nn_np_2478	8	47686782
Et_LG08	58.215	R1_nn_np_1469	8	49141786
Et_LG08	58.844	R2_nn_np_1851	8	49297661
Et_LG08	59.79	R1_nn_np_2436	8	50096513
Et_LG08	60.104	R1_nn_np_2954	8	50138417
Et_LG08	60.417	R1_nn_np_1687	8	52814264
Et_LG08	60.731	R1_nn_np_2131	8	53082289
Et_LG08	61.359	R2_nn_np_1561	8	50381887
Et_LG08	61.988	R1_nn_np_598	8	53335030
Et_LG08	62.935	R1_nn_np_2537	8	54215004
Et_LG08	63.248	R1_hk_hk_101	8	54352983
Et_LG08	63.877	R1_nn_np_1015	8	54512361
Et_LG08	65.788	R1_hk_hk_132	8	54811615
Et_LG08	67.054	R1_nn_np_3890	8	55167456
Et_LG08	67.683	R1_nn_np_3959	8	55595870
Et_LG08	67.997	R1_nn_np_1	8	55861168
Et_LG08	68.626	R1_nn_np_1101	8	55984518
Et_LG08	69.572	R1_nn_np_17	None	None
Et_LG08	70.518	R1_nn_np_1786	8	56130787
Et_LG08	70.832	R2_nn_np_1364	8	56604760
Et_LG08	71.145	R1_nn_np_381	8	56997348
Et_LG08	72.411	R2_nn_np_1474	Scaffold_1944	4539
Et_LG08	75.306	R1_hk_hk_99	8	59218782
Et_LG08	75.619	R1_nn_np_2612	8	59025707
Et_LG08	76.248	R1_nn_np_3649	8	59794283
Et_LG08	78.159	R2_nn_np_2042	None	None
Et_LG08	79.425	R2_hk_hk_39	8	47072715
Et_LG08	81.013	R1_nn_np_1176	8	60695809
Et_LG08	81.642	R2_nn_np_2129	8	61085499
Et_LG08	81.955	R1_nn_np_3930	8	61654065
Et_LG08	82.584	R2_nn_np_1557	8	61752280
Et_LG08	82.898	R1_nn_np_2591	8	63129631
Et_LG08	83.211	R1_nn_np_4004	8	63268258
Et_LG08	83.524	R1_nn_np_168	8	63758194
Et_LG08	84.153	R1_nn_np_2681	8	64093574
Et_LG08	86.064	R1_nn_np_3149	8	65359697
Et_LG08	86.378	R1_nn_np_1009	8	65239618
Et_LG08	87.007	R1_nn_np_2070	8	66711104
Et_LG08	87.32	R1_nn_np_136	8	66466958
Et_LG08	87.634	R2_nn_np_289	8	67021311
Et_LG08	88.58	R1_nn_np_4334	8	68397498
Et_LG08	89.527	R1_nn_np_3183	8	68857395
Et_LG08	89.84	R2_nn_np_1197	8	69051164
Et_LG08	90.154	R1_nn_np_4177	8	69688507
Et_LG08	90.467	R1_nn_np_3626	8	72086542
Et_LG08	90.781	R1_nn_np_324	8	70589016
Et_LG08	92.046	R2_nn_np_2162	8	72112523
Et_LG08	93.634	R1_nn_np_1459	8	72106402
Et_LG08	98.902	R1_nn_np_2714	8	67018528
Et_LG08	99.215	R1_nn_np_1563	8	67507906
Et_LG08	101.452	R1_hk_hk_17	8	67025316
Et_LG08	102.718	R1_nn_np_250	8	68659748
Et_LG08	103.664	R1_nn_np_1888	8	70329549
Et_LG08	104.611	R1_nn_np_1028	8	69084237
Et_LG08	104.924	R2_nn_np_1142	8	69081740
Et_LG08	105.553	R1_nn_np_1736	8	68681398
Et_LG08	107.464	R1_nn_np_2613	8	66887071
Et_LG08	108.411	R1_nn_np_644	8	68239050
Et_LG08	111.638	R1_nn_np_350	8	60054922
Et_LG08	111.951	R1_nn_np_2444	8	63499287
Et_LG08	112.265	R1_nn_np_3848	8	60970220
Et_LG08	117.881	R1_nn_np_2183	8	70791215
Et_LG08	118.51	R1_nn_np_983	8	70517860
Et_LG08	119.139	R1_nn_np_1237	8	72033903
Et_LG09	0	R1_nn_np_3980	9	38174088
Et_LG09	1.266	R1_nn_np_4038	9	37035359
Et_LG09	5.503	R1_nn_np_4056	9	34933045
Et_LG09	14.37	R1_nn_np_142	9	27255258
Et_LG09	15.316	R1_nn_np_3967	9	27002157
Et_LG09	21.283	R1_nn_np_90	9	25589230
Et_LG09	22.23	R1_nn_np_732	9	25569180
Et_LG09	22.859	R1_nn_np_2968	9	25189097
Et_LG09	24.446	R1_nn_np_1000	9	24848304
Et_LG09	24.76	R1_nn_np_268	9	24675795
Et_LG09	27.324	R1_nn_np_2863	9	24430757
Et_LG09	27.953	R2_nn_np_1409	None	None
Et_LG09	28.582	R1_nn_np_4023	9	23803868
Et_LG09	30.819	R1_nn_np_613	9	24031353
Et_LG09	33.714	R1_nn_np_3346	9	23239458
Et_LG09	34.027	R1_nn_np_3363	9	23066824
Et_LG09	34.656	R1_nn_np_2122	Scaffold_1613	7297
Et_LG09	35.603	R2_nn_np_1345	9	22597606
Et_LG09	36.549	R1_nn_np_172	9	22552709
Et_LG09	36.862	R1_nn_np_2255	9	22103695
Et_LG09	37.176	R1_nn_np_1918	9	21810248
Et_LG09	41.413	R2_nn_np_2150	9	11310530
Et_LG09	41.726	R2_nn_np_1522	9	10822683
Et_LG09	42.04	R1_nn_np_1680	9	8209190
Et_LG09	42.353	R1_nn_np_1268	9	8154725
Et_LG09	42.982	R1_nn_np_2655	7	10893462
Et_LG09	43.296	R1_nn_np_3956	9	6156160
Et_LG09	43.609	R1_nn_np_1040	9	6062472
Et_LG09	44.556	R1_nn_np_2128	9	5098390
Et_LG09	44.869	R1_nn_np_333	9	4534815
Et_LG09	45.183	R2_nn_np_1953	9	213710
Et_LG09	45.812	R1_nn_np_1105	None	None
Et_LG09	46.125	R1_nn_np_297	9	2246059
Et_LG09	48.036	R1_nn_np_118	9	2717105
Et_LG09	49.302	R1_nn_np_1283	9	6098811
Et_LG09	56.337	R2_nn_np_209	9	10399303
Et_LG09	58.248	R1_nn_np_4357	9	4234137
Et_LG09	59.194	R2_nn_np_2328	9	4234268
Et_LG09	59.823	R2_hk_hk_52	9	4712796
Et_LG09	60.137	R1_nn_np_996	None	None
Et_LG09	60.45	R1_hk_hk_7	Scaffold_579	19360
Et_LG09	61.079	R1_nn_np_1311	9	3997529
Et_LG09	61.393	R1_nn_np_2918	9	1773650
Et_LG09	61.706	R1_nn_np_1993	9	4910077
Et_LG09	62.02	R1_nn_np_2309	9	4532695
Et_LG09	62.966	R2_hk_hk_89	9	5635950
Et_LG09	65.203	R2_nn_np_1955	9	10635379
Et_LG09	65.516	R1_nn_np_2651	4	29270661
Et_LG09	68.743	R1_nn_np_1001	9	21761662
Et_LG09	69.372	R1_nn_np_61	9	21813069
Et_LG09	69.686	R1_nn_np_2626	9	22083435
Et_LG09	70.952	R2_nn_np_1083	9	22598387
Et_LG09	72.863	R1_nn_np_3915	9	23156960
Et_LG09	75.427	R2_nn_np_1123	9	23368958
Et_LG09	77.992	R2_nn_np_2106	9	23803738
Et_LG09	79.258	R1_nn_np_4333	9	24452968
Et_LG09	79.887	R1_nn_np_780	9	24363179
Et_LG09	82.124	R2_nn_np_1866	9	24837687
Et_LG09	82.753	R1_nn_np_3165	9	25018312
Et_LG09	83.699	R2_nn_np_1749	9	25331695
Et_LG09	84.965	R1_nn_np_2139	9	25458120
Et_LG09	88.192	R2_nn_np_1891	9	26299406
Et_LG09	88.821	R1_nn_np_152	9	26319598
Et_LG09	91.058	R1_nn_np_657	9	27090014
Et_LG09	91.371	R2_hk_hk_79	9	26468372
Et_LG09	107.883	R1_nn_np_664	9	37917141
Et_LG09	108.197	R1_nn_np_1065	9	38255859
Et_LG09	108.51	R2_nn_np_960	9	38361570
Et_LG09	108.824	R1_nn_np_2534	9	38344642
Et_LG09	109.137	R1_nn_np_3129	9	38543280
Et_LG09	109.766	R2_nn_np_2201	9	38407490
Et_LG10	0	R1_nn_np_2740	10	26440994
Et_LG10	0.313	R2_nn_np_724	10	31046381
Et_LG10	0.627	R1_nn_np_574	10	25927865
Et_LG10	0.94	R1_nn_np_3223	10	26324882
Et_LG10	1.887	R1_nn_np_3789	10	26231249
Et_LG10	2.2	R1_nn_np_2658	10	26017533
Et_LG10	2.514	R1_nn_np_753	9	25518368
Et_LG10	3.143	R1_nn_np_3790	10	25755330
Et_LG10	3.772	R1_nn_np_438	10	25597784
Et_LG10	4.718	R1_nn_np_1849	10	24953070
Et_LG10	5.984	R1_nn_np_4165	10	24437615
Et_LG10	6.297	R1_nn_np_1996	10	23780980
Et_LG10	6.611	R2_nn_np_987	10	24218136
Et_LG10	7.24	R1_nn_np_3822	None	None
Et_LG10	7.869	R1_nn_np_3292	10	23105570
Et_LG10	8.498	R1_nn_np_2659	10	21738139
Et_LG10	9.444	R1_hk_hk_30	10	21645775
Et_LG10	9.758	R1_nn_np_1982	10	20848133
Et_LG10	10.387	R1_nn_np_1510	10	20970372
Et_LG10	10.7	R2_nn_np_2323	10	20377086
Et_LG10	11.014	R1_nn_np_2488	10	20339682
Et_LG10	11.642	R1_nn_np_2582	10	18952952
Et_LG10	12.271	R2_nn_np_1060	10	15398012
Et_LG10	14.182	R1_nn_np_3438	10	14549015
Et_LG10	14.811	R2_nn_np_1658	10	13727334
Et_LG10	16.077	R2_nn_np_1305	10	12961104
Et_LG10	17.343	R2_nn_np_2318	10	12226084
Et_LG10	17.657	R2_nn_np_1444	10	11698921
Et_LG10	18.286	R1_hk_hk_55	10	12063910
Et_LG10	22.523	R1_nn_np_556	10	11404633
Et_LG10	30.649	R1_nn_np_14	5	36440313
Et_LG10	31.278	R2_nn_np_1663	10	3578076
Et_LG10	31.591	R2_nn_np_535	10	205432
Et_LG10	31.905	R1_nn_np_2784	10	3527876
Et_LG10	32.218	R1_nn_np_2466	10	3516432
Et_LG10	34.783	R2_nn_np_1771	10	5346346
Et_LG10	35.729	R1_nn_np_3991	10	5866365
Et_LG10	36.043	R1_nn_np_979	Scaffold_369	45713
Et_LG10	36.356	R1_nn_np_1920	10	6178459
Et_LG10	36.985	R2_nn_np_1112	10	6756645
Et_LG10	38.251	R1_nn_np_1254	10	7267775
Et_LG10	38.564	R1_nn_np_2519	10	7435386
Et_LG10	39.193	R2_nn_np_2105	10	8019944
Et_LG10	39.507	R1_nn_np_3095	10	8365914
Et_LG10	40.136	R1_nn_np_1757	10	8727352
Et_LG10	40.765	R1_nn_np_2896	10	9600242
Et_LG10	41.078	R2_nn_np_793	10	9695248
Et_LG10	41.392	R1_nn_np_4347	10	10058153
Et_LG10	41.705	R1_nn_np_3378	10	9288865
Et_LG10	42.334	R1_nn_np_1496	10	9307621
Et_LG10	42.963	R1_nn_np_487	10	10029799
Et_LG10	45.858	R1_nn_np_794	10	5803133
Et_LG10	46.171	R1_nn_np_2276	10	7665931
Et_LG10	50.408	R1_hk_hk_209	10	8073677
Et_LG10	55.676	R1_nn_np_351	10	3534582
Et_LG10	59.238	R2_nn_np_1933	10	7809758
Et_LG10	59.551	R1_nn_np_2314	10	8026996
Et_LG10	59.865	R1_hk_hk_92	10	1478728
Et_LG10	60.493	R1_nn_np_2301	10	8657608
Et_LG10	60.807	R1_nn_np_232	10	9073809
Et_LG10	61.436	R1_nn_np_2364	10	9387397
Et_LG10	66.704	R1_nn_np_1984	10	11718122
Et_LG10	67.017	R1_nn_np_3272	10	12279155
Et_LG10	69.254	R1_nn_np_1747	None	None
Et_LG10	69.883	R1_nn_np_3919	None	None
Et_LG10	70.512	R1_nn_np_3722	10	17258803
Et_LG10	70.826	R2_nn_np_637	10	18138571
Et_LG10	73.062	R1_nn_np_2562	10	20618455
Et_LG10	74.009	R1_nn_np_1963	10	20870240
Et_LG10	75.275	R1_nn_np_3941	None	None
Et_LG10	77.511	R1_nn_np_4096	10	23773471
Et_LG10	77.825	R1_nn_np_2041	10	24438745
Et_LG10	78.138	R1_nn_np_4167	10	24576756
Et_LG10	78.452	R1_nn_np_3801	10	24691449
Et_LG10	79.398	R1_nn_np_722	10	25135795
Et_LG10	80.345	R1_nn_np_2109	10	25654935
Et_LG10	80.658	R2_nn_np_1384	10	25615596
Et_LG10	81.924	R1_nn_np_3855	10	26017425
Et_LG10	82.553	R1_nn_np_3779	10	26282048
Et_LG10	83.819	R1_nn_np_346	6	26448274
Et_LG10	85.73	R1_nn_np_3785	10	27030652
Et_LG10	88.295	R1_nn_np_3836	10	27582625
Et_LG10	88.924	R1_nn_np_492	10	27761153
Et_LG10	89.237	R1_nn_np_1562	10	27799640
Et_LG10	89.551	R1_nn_np_3538	None	None
Et_LG10	89.864	R1_nn_np_3140	10	28407091
Et_LG10	90.493	R2_nn_np_2185	10	29512351
Et_LG10	91.122	R1_nn_np_3254	Scaffold_52	67315
Et_LG10	91.751	R1_nn_np_4345	10	30160531
Et_LG10	93.017	R2_nn_np_1637	10	30482072
Et_LG10	93.33	R1_nn_np_4215	10	30943933
Et_LG10	93.959	R2_nn_np_1931	10	31117326
Et_LG10	94.273	R2_nn_np_2215	None	None
Et_LG10	94.902	R1_nn_np_1925	10	33753984
Et_LG10	96.489	R1_nn_np_3525	10	34189187
Et_LG10	97.755	R1_nn_np_3845	10	35417746
Et_LG10	98.384	R1_nn_np_1903	10	35825293
Et_LG10	98.697	R1_nn_np_3181	10	36108430
Et_LG10	99.011	R1_nn_np_3080	10	36694055
Et_LG10	99.324	R1_nn_np_2517	10	37614680
Et_LG11	0	R1_nn_np_3763	11	2908171
Et_LG11	0.313	R1_nn_np_55	11	13451256
Et_LG11	0.627	R1_nn_np_3173	11	10811812
Et_LG11	0.94	R1_nn_np_2067	11	5366628
Et_LG11	1.569	R1_nn_np_1235	11	1348134
Et_LG11	2.835	R1_hk_hk_76	11	1173653
Et_LG11	4.423	R1_nn_np_1558	11	9103368
Et_LG11	7.317	R1_hk_hk_24	11	2330164
Et_LG11	8.583	R1_hk_hk_233	11	7051289
Et_LG11	12.82	R1_hk_hk_128	11	2897905
Et_LG11	15.385	R1_nn_np_2822	11	2329028
Et_LG11	16.651	R1_nn_np_921	11	1083104
Et_LG11	16.964	R1_nn_np_3923	11	2399590
Et_LG11	17.278	R1_nn_np_3769	11	786380
Et_LG11	17.591	R1_nn_np_3431	11	2655797
Et_LG11	19.179	R1_nn_np_3508	None	None
Et_LG11	19.808	R1_hk_hk_15	11	6637757
Et_LG11	20.121	R1_nn_np_76	11	6370280
Et_LG11	21.068	R1_nn_np_1769	11	6637820
Et_LG11	23.962	R1_nn_np_879	11	8928833
Et_LG11	25.873	R1_nn_np_121	11	10830028
Et_LG11	27.139	R1_nn_np_857	11	11238464
Et_LG11	28.086	R1_nn_np_769	11	11653582
Et_LG11	28.715	R1_nn_np_1715	11	11712048
Et_LG11	29.028	R1_nn_np_3015	11	12966830
Et_LG11	29.974	R1_nn_np_1184	11	13536620
Et_LG11	30.603	R1_nn_np_426	11	13536721
Et_LG11	32.191	R1_nn_np_2365	11	14109616
Et_LG11	36.769	R1_nn_np_943	11	16369617
Et_LG11	38.357	R1_nn_np_1221	11	16478510
Et_LG11	39.623	R1_nn_np_2570	11	17204283
Et_LG11	40.251	R1_nn_np_108	11	17466772
Et_LG11	40.565	R1_nn_np_3854	11	17524662
Et_LG11	41.831	R1_nn_np_307	11	18459024
Et_LG11	42.46	R1_nn_np_2960	11	18791273
Et_LG11	43.726	R2_hk_hk_106	Scaffold_236	42948
Et_LG11	44.672	R1_nn_np_3135	11	19933986
Et_LG11	44.986	R1_nn_np_1458	11	21501124
Et_LG11	45.299	R1_nn_np_2900	11	23779600
Et_LG11	45.613	R1_nn_np_2396	Scaffold_4811	2433
Et_LG11	46.241	R1_nn_np_3402	11	24161069
Et_LG11	46.87	R1_nn_np_3243	11	29521536
Et_LG11	47.184	R1_nn_np_3065	11	30087121
Et_LG11	47.497	R1_hk_hk_23	11	26176352
Et_LG11	48.126	R1_nn_np_3605	11	30683308
Et_LG11	48.755	R1_nn_np_2497	None	None
Et_LG11	49.069	R1_nn_np_977	11	32564388
Et_LG11	49.698	R1_nn_np_1975	11	32757307
Et_LG11	51.285	R1_nn_np_3011	11	33054403
Et_LG11	51.914	R1_nn_np_4040	11	34029751
Et_LG11	52.543	R1_nn_np_1485	11	34758876
Et_LG11	53.809	R1_nn_np_4352	11	35126010
Et_LG11	55.396	R1_nn_np_3857	11	35489269
Et_LG11	56.984	R1_nn_np_4277	11	34846395
Et_LG11	57.297	R1_nn_np_3791	11	35159699
Et_LG11	57.926	R1_nn_np_3908	11	36987088
Et_LG11	59.514	R1_nn_np_4203	11	35583737
Et_LG11	62.408	R1_nn_np_254	11	33202584
Et_LG11	64.645	R1_nn_np_4229	11	32889078
Et_LG11	66.882	R1_nn_np_3349	11	34243533
Et_LG11	69.777	R1_nn_np_776	None	None
Et_LG11	72.013	R1_hk_hk_75	11	26010492
Et_LG11	72.96	R2_hk_hk_75	11	29264658
Et_LG11	74.226	R1_hk_hk_191	11	29264806
Et_LG11	74.855	R1_hk_hk_88	None	None
Et_LG11	75.801	R1_nn_np_1119	11	29239745
Et_LG11	76.747	R1_nn_np_2347	11	28831183
Et_LG11	77.694	R1_nn_np_3374	11	30359974
Et_LG11	78.007	R1_nn_np_2381	11	14030527
Et_LG11	78.321	R1_nn_np_3480	11	29847757
Et_LG11	78.634	R1_nn_np_3748	11	30649705
Et_LG11	78.948	R1_hk_hk_56	11	30767281
Et_LG11	79.577	R1_nn_np_1138	11	28664805
Et_LG11	79.89	R1_nn_np_28	11	11492323
Et_LG11	80.837	R1_hk_hk_180	11	32670530
Et_LG11	81.15	R1_nn_np_1560	11	32750257
Et_LG11	82.416	R1_nn_np_2400	11	32870347
Et_LG11	83.045	R1_nn_np_4161	11	34186959
Et_LG11	83.674	R1_nn_np_2898	11	34855894
Et_LG11	84.62	R1_nn_np_1740	11	35114278
Et_LG11	85.567	R1_nn_np_641	11	35605062
Et_LG11	86.832	R1_nn_np_1212	11	36056796
Et_LG11	87.146	R1_nn_np_3309	11	36448212
Et_LG11	88.092	R1_nn_np_3565	11	37001007
Et_LG11	89.358	R1_nn_np_3491	11	37622492
Et_LG11	89.672	R1_nn_np_733	11	38394402
Et_LG11	91.583	R1_hk_hk_104	11	39722070
Et_LG11	91.896	R1_nn_np_4184	11	39737877
Et_LG11	92.843	R1_nn_np_3736	11	40134720
Et_LG11	94.109	R1_nn_np_2456	11	40960768
Et_LG11	95.055	R1_hk_hk_100	11	41546871
Et_LG11	96.321	R1_nn_np_3928	None	None
Et_LG11	97.908	R1_nn_np_946	11	42587617
Et_LG11	98.855	R1_nn_np_1367	11	42651730
Et_LG11	99.168	R1_nn_np_1425	11	43122003
Et_LG11	99.482	R1_nn_np_1364	11	42904768
Et_LG11	100.111	R1_nn_np_1335	11	43244062
Et_LG11	100.74	R1_nn_np_3210	6	45313880
Et_LG11	101.368	R1_nn_np_3831	11	43910261
Et_LG11	101.682	R1_hk_hk_203	11	44092283
Et_LG11	101.995	R1_nn_np_514	None	None

## Sheet: Consensus map
LG	Unique loci position (cM)	Marker	Chr.	Chr. position (bp)
Co_LG01	0	R1_nn_np_2393	Scaffold_1943	1197
Co_LG01	0.95	R1_nn_np_4288	1	32195192
Co_LG01	1.26	R2_nn_np_1971	1	34219258
Co_LG01	2.21	R2_nn_np_2252	1	32459729
Co_LG01	2.52	R1_nn_np_1313	1	31474458
Co_LG01	3.79	R1_nn_np_3513	1	31042130
Co_LG01	4.1	R1_nn_np_940	1	31014937
Co_LG01	4.73	R1_nn_np_135	1	30776312
Co_LG01	5.68	R1_nn_np_2628	1	30126685
Co_LG01	6.63	R2_nn_np_1618	1	29379914
Co_LG01	7.58	R2_nn_np_1864	1	28944694
Co_LG01	7.89	R1_nn_np_3974	1	28782553
Co_LG01	8.52	R1_nn_np_3870	1	28721726
Co_LG01	9.79	R1_nn_np_2640	1	28414930
Co_LG01	11.06	R1_nn_np_1820	1	27077594
Co_LG01	11.37	R1_nn_np_934	1	26251486
Co_LG01	11.68	R1_nn_np_723	1	26215920
Co_LG01	15.24	R1_nn_np_227	1	22500655
Co_LG01	17.8	R2_nn_np_1352	1	20386142
Co_LG01	18.11	R1_nn_np_2132	1	17277898
Co_LG01	18.74	R1_nn_np_2987	None	None
Co_LG01	20.65	R1_nn_np_3951	1	14337241
Co_LG01	22.24	R1_nn_np_2768	8	6822088
Co_LG01	24.48	R1_nn_np_2251	1	8060165
Co_LG01	24.79	R2_nn_np_487	1	6128306
Co_LG01	25.1	R1_nn_np_4254	1	5510225
Co_LG01	27.34	R1_nn_np_4131	1	1299347
Co_LG01	28.29	R2_nn_np_2144	1	2408699
Co_LG01	28.6	R2_hk_hk_31	1	2152281
Co_LG01	31.49	R1_nn_np_685	1	1318890
Co_LG01	31.8	R1_nn_np_2239	1	116084
Co_LG01	33.07	R1_nn_np_4135	1	7390633
Co_LG01	35	R1_lm_ll_3036	1	1300325
Co_LG01	35.31	R1_hk_hk_227	None	None
Co_LG01	36.59	R1_lm_ll_3580	1	708812
Co_LG01	37.87	R2_nn_np_2354	1	8742867
Co_LG01	38.18	R1_nn_np_1266	1	7275909
Co_LG01	39.77	R1_hk_hk_93	1	2041608
Co_LG01	39.81	R1_lm_ll_3959	Scaffold_27	458532
Co_LG01	40.12	R1_lm_ll_4693	1	548747
Co_LG01	40.43	R1_lm_ll_1794	1	489820
Co_LG01	41.06	R1_lm_ll_420	1	2745924
Co_LG01	41.35	R1_nn_np_4009	Scaffold_368	7587
Co_LG01	41.69	R2_lm_ll_1818	1	2448933
Co_LG01	42	R1_lm_ll_816	1	2740158
Co_LG01	42.29	R1_hk_hk_117	1	1616349
Co_LG01	42.6	R1_nn_np_4244	Scaffold_59	94257
Co_LG01	42.94	R1_lm_ll_4707	1	7416948
Co_LG01	43.25	R1_lm_ll_4666	None	None
Co_LG01	43.54	R1_hk_hk_129	1	2790060
Co_LG01	43.56	R1_lm_ll_1407	1	3126786
Co_LG01	43.87	R2_lm_ll_2868	1	5685372
Co_LG01	44.18	R2_lm_ll_2584	1	6851280
Co_LG01	44.48	R1_nn_np_2773	1	2759860
Co_LG01	44.5	R2_lm_ll_2765	1	7377440
Co_LG01	44.8	R1_nn_np_3305	1	2788642
Co_LG01	44.81	R1_lm_ll_441	1	11344066
Co_LG01	45.11	R1_nn_np_3429	10	12833407
Co_LG01	45.13	R1_lm_ll_3661	1	12195254
Co_LG01	45.43	R1_nn_np_2778	1	5547267
Co_LG01	45.44	R1_lm_ll_4810	1	12416361
Co_LG01	45.74	R1_nn_np_3101	1	9317304
Co_LG01	45.75	R1_lm_ll_1773	1	12781459
Co_LG01	46.05	R1_nn_np_3052	1	5438555
Co_LG01	46.06	R1_lm_ll_4956	8	52588155
Co_LG01	46.37	R1_lm_ll_3155	1	13925308
Co_LG01	46.67	R1_nn_np_300	1	7310542
Co_LG01	47	R2_lm_ll_2381	1	13924910
Co_LG01	47.31	R1_lm_ll_3313	1	13938346
Co_LG01	47.61	R1_nn_np_2996	1	8786096
Co_LG01	47.92	R1_nn_np_2336	1	9014505
Co_LG01	48.25	R1_lm_ll_4944	5	38850542
Co_LG01	48.87	R1_hk_hk_12	1	12209894
Co_LG01	49.2	R1_lm_ll_2882	1	16488819
Co_LG01	49.82	R1_nn_np_3386	1	14681642
Co_LG01	49.83	R2_lm_ll_2298	1	16754206
Co_LG01	50.13	R1_nn_np_2010	1	15542324
Co_LG01	50.14	R1_lm_ll_1797	1	19925617
Co_LG01	50.44	R1_nn_np_4124	1	15640297
Co_LG01	50.45	R2_lm_ll_1987	1	20440630
Co_LG01	51.39	R1_nn_np_2485	1	16093066
Co_LG01	51.4	R1_lm_ll_2677	1	20902286
Co_LG01	51.7	R1_nn_np_2265	1	17192667
Co_LG01	51.71	R1_lm_ll_3422	1	20889677
Co_LG01	52.34	R2_lm_ll_2562	1	20719602
Co_LG01	52.97	R1_nn_np_504	1	17688407
Co_LG01	53.28	R1_nn_np_1418	1	20252923
Co_LG01	53.29	R1_lm_ll_2961	1	21048847
Co_LG01	54.24	R2_lm_ll_2891	1	21147435
Co_LG01	54.55	R2_hk_hk_68	1	21086651
Co_LG01	55.82	R2_lm_ll_2779	1	21982791
Co_LG01	56.77	R2_lm_ll_2653	1	23419015
Co_LG01	57.08	R1_lm_ll_863	1	22293756
Co_LG01	57.17	R2_nn_np_1400	1	21270218
Co_LG01	57.34	R1_lm_ll_4396	1	22500457
Co_LG01	58.23	R1_nn_np_3342	1	21575288
Co_LG01	58.85	R1_lm_ll_1379	1	22041500
Co_LG01	59.16	R1_lm_ll_1460	1	21753280
Co_LG01	59.79	R1_lm_ll_4926	Scaffold_155	13833
Co_LG01	60.13	R1_nn_np_2683	None	None
Co_LG01	60.44	R1_nn_np_3820	1	24809916
Co_LG01	61.39	R2_nn_np_2098	None	None
Co_LG01	62.02	R2_nn_np_2230	1	26223495
Co_LG01	62.59	R1_lm_ll_4180	1	24817142
Co_LG01	62.74	R1_nn_np_2445	1	27459942
Co_LG01	63.18	R1_lm_ll_4004	1	25141141
Co_LG01	63.49	R1_lm_ll_2929	1	26533970
Co_LG01	63.55	R1_nn_np_2838	1	28042521
Co_LG01	63.87	R1_lm_ll_3929	1	25232569
Co_LG01	64.97	R1_nn_np_2860	1	28759827
Co_LG01	65.06	R1_lm_ll_798	1	26208761
Co_LG01	65.67	R1_nn_np_2596	1	28901694
Co_LG01	65.74	R1_lm_ll_2194	1	26942428
Co_LG01	66.01	R1_nn_np_2501	1	29019466
Co_LG01	66.06	R1_lm_ll_2509	1	25142941
Co_LG01	66.69	R1_lm_ll_2500	1	28072501
Co_LG01	67	R1_lm_ll_2145	None	None
Co_LG01	67.31	R1_lm_ll_4893	Scaffold_34	231245
Co_LG01	67.34	R2_nn_np_998	1	29335777
Co_LG01	67.97	R1_nn_np_1759	1	29919312
Co_LG01	68.28	R1_nn_np_626	1	29830614
Co_LG01	68.91	R1_nn_np_581	1	30742811
Co_LG01	69.18	R1_lm_ll_584	1	29211433
Co_LG01	69.49	R1_lm_ll_2916	1	28918678
Co_LG01	70.01	R2_nn_np_1887	1	31042393
Co_LG01	70.64	R1_nn_np_2206	1	31185986
Co_LG01	70.95	R1_nn_np_2866	1	31303895
Co_LG01	71.26	R2_nn_np_2212	1	31991251
Co_LG01	71.57	R1_nn_np_806	1	32195239
Co_LG01	71.67	R1_lm_ll_876	1	29444816
Co_LG01	71.92	R1_nn_np_4381	1	32171633
Co_LG01	72.23	R1_nn_np_2411	1	32810633
Co_LG01	72.86	R1_nn_np_2249	1	32869507
Co_LG01	72.88	R1_lm_ll_2255	1	29420762
Co_LG01	73.56	R1_nn_np_2247	1	33122208
Co_LG01	73.97	R2_lm_ll_1685	1	29430379
Co_LG01	74.28	R1_lm_ll_1657	1	29832378
Co_LG01	74.56	R1_nn_np_1442	1	33486368
Co_LG01	74.87	R1_nn_np_1021	1	34312483
Co_LG01	75.05	R2_lm_ll_1114	1	29902327
Co_LG01	75.36	R1_lm_ll_1401	1	29947990
Co_LG01	76.63	R1_lm_ll_3656	1	30008614
Co_LG01	77.51	R2_nn_np_1793	1	35092309
Co_LG01	77.82	R1_nn_np_3242	1	35148192
Co_LG01	77.83	R2_lm_ll_3105	1	30174886
Co_LG01	78.14	R2_lm_ll_2168	1	30324891
Co_LG01	78.45	R1_lm_ll_4881	1	30699783
Co_LG01	78.76	R1_lm_ll_3179	1	30753346
Co_LG01	79.08	R1_nn_np_1810	1	35596077
Co_LG01	79.41	R2_lm_ll_1520	1	31111196
Co_LG01	79.47	R1_nn_np_3942	1	35857554
Co_LG01	79.7	R2_lm_ll_1410	1	31137214
Co_LG01	80.93	R1_nn_np_2005	1	36274096
Co_LG01	81.03	R1_hk_hk_163	1	31421443
Co_LG01	81.66	R1_lm_ll_2979	1	31991820
Co_LG01	81.89	R1_nn_np_1102	1	36716258
Co_LG01	81.97	R1_lm_ll_2791	1	31667322
Co_LG01	82.28	R1_lm_ll_3476	1	32745935
Co_LG01	82.64	R1_nn_np_2416	1	36748678
Co_LG01	82.95	R1_nn_np_2153	1	36999722
Co_LG01	83.41	R1_lm_ll_807	1	32815672
Co_LG01	83.72	R1_lm_ll_257	None	None
Co_LG01	84.03	R1_lm_ll_3340	1	33054110
Co_LG01	84.04	R1_nn_np_167	1	37398763
Co_LG01	84.67	R1_nn_np_902	1	38026388
Co_LG01	84.87	R2_lm_ll_2687	1	33219981
Co_LG01	85.18	R1_lm_ll_3520	1	34331103
Co_LG01	85.45	R2_nn_np_1157	1	38198254
Co_LG01	85.52	R2_lm_ll_2814	1	34556444
Co_LG01	85.83	R1_lm_ll_1890	1	33407490
Co_LG01	85.85	R1_nn_np_1269	1	38198867
Co_LG01	86.48	R1_nn_np_3317	1	38489897
Co_LG01	87.83	R2_lm_ll_1901	1	35550035
Co_LG01	88.14	R2_lm_ll_2284	1	35603333
Co_LG01	88.45	R1_lm_ll_4252	1	35603157
Co_LG01	88.76	R1_lm_ll_2463	1	35178693
Co_LG01	88.76	R2_nn_np_922	1	39220564
Co_LG01	89.07	R1_nn_np_4060	1	39496054
Co_LG01	90.02	R1_nn_np_2805	1	39811113
Co_LG01	90.7	R1_lm_ll_1541	1	35859528
Co_LG01	91.01	R1_lm_ll_895	1	35887964
Co_LG01	91.32	R1_lm_ll_1021	1	36749329
Co_LG01	91.47	R1_nn_np_3773	1	40145739
Co_LG01	91.62	R2_lm_ll_1864	1	36433498
Co_LG01	91.85	R1_nn_np_3205	1	40594326
Co_LG01	92.23	R1_lm_ll_1381	1	36611415
Co_LG01	92.43	R1_nn_np_1142	1	41026767
Co_LG01	92.51	R1_lm_ll_1902	1	36424505
Co_LG01	92.82	R1_lm_ll_3873	1	36440393
Co_LG01	92.91	R1_nn_np_336	1	41130778
Co_LG01	93.38	R1_lm_ll_1543	1	36749424
Co_LG01	93.58	R1_nn_np_3393	1	42121658
Co_LG01	94.53	R1_nn_np_3375	1	41812431
Co_LG01	94.84	R1_nn_np_2959	1	44176040
Co_LG01	95.47	R1_nn_np_2772	1	42604400
Co_LG01	96.13	R2_lm_ll_2808	1	37294143
Co_LG01	97.08	R2_lm_ll_1849	1	37328579
Co_LG01	97.35	R1_nn_np_418	1	41578226
Co_LG01	97.66	R2_lm_ll_1033	1	37645840
Co_LG01	97.97	R1_lm_ll_2422	1	37758719
Co_LG01	98.92	R1_lm_ll_3404	1	37933026
Co_LG01	99.23	R1_lm_ll_2539	1	38198609
Co_LG01	99.54	R1_lm_ll_2718	1	38318056
Co_LG01	100.17	R1_lm_ll_1178	1	38478868
Co_LG01	100.48	R1_lm_ll_1778	1	39008337
Co_LG01	101.11	R2_lm_ll_2659	1	39129891
Co_LG01	101.74	R2_lm_ll_1871	1	38931057
Co_LG01	102.37	R2_lm_ll_1816	1	38979792
Co_LG01	102.68	R1_lm_ll_3578	1	38980018
Co_LG01	102.99	R2_lm_ll_1980	1	39167715
Co_LG01	103.94	R2_lm_ll_1269	1	39363595
Co_LG01	105.21	R1_hk_hk_61	1	39539568
Co_LG01	105.52	R1_lm_ll_4214	1	39757846
Co_LG01	105.83	R1_lm_ll_3954	1	40012605
Co_LG01	106.14	R2_lm_ll_2447	1	40381923
Co_LG01	106.77	R1_lm_ll_860	1	40690784
Co_LG01	107.08	R2_lm_ll_1633	1	40049087
Co_LG01	108.03	R1_lm_ll_1040	1	40015317
Co_LG01	108.34	R1_lm_ll_208	1	40344152
Co_LG01	108.65	R1_lm_ll_92	None	None
Co_LG01	110.89	R1_lm_ll_3406	1	40771284
Co_LG01	111.2	R1_lm_ll_3775	1	40819379
Co_LG01	111.51	R2_lm_ll_2456	1	41074408
Co_LG01	113.42	R2_lm_ll_2528	1	41857915
Co_LG01	114.05	R2_lm_ll_1759	1	43166176
Co_LG01	114.68	R1_lm_ll_4058	1	42818094
Co_LG01	115.31	R1_lm_ll_324	1	43751243
Co_LG01	116.26	R1_lm_ll_2224	1	44710649
Co_LG01	116.57	R2_lm_ll_1831	1	44737886
Co_LG01	116.88	R1_lm_ll_4257	Scaffold_1812	5557
Co_LG01	117.19	R2_lm_ll_2875	None	None
Co_LG01	117.5	R1_lm_ll_3819	1	12961220
Co_LG01	118.13	R2_hk_hk_36	1	44312391
Co_LG01	118.76	R1_lm_ll_3169	1	44570556
Co_LG01	119.07	R1_lm_ll_2801	1	42831807
Co_LG01	119.7	R1_lm_ll_2087	1	42738058
Co_LG01	120.97	R1_lm_ll_3077	1	41993403
Co_LG01	121.6	R1_hk_hk_19	1	43216560
Co_LG01	122.55	R1_lm_ll_3879	1	42018879
Co_LG01	123.18	R1_lm_ll_1328	1	43919337
Co_LG01	126.53	R1_nn_np_1672	1	39463326
Co_LG01	126.84	R2_nn_np_1985	1	39211542
Co_LG01	127.15	R1_nn_np_224	1	39136084
Co_LG01	127.46	R1_nn_np_3270	1	41978195
Co_LG01	127.77	R1_nn_np_1178	1	38821635
Co_LG01	128.72	R1_nn_np_3888	1	43109230
Co_LG01	129.67	R1_nn_np_2809	1	44584232
Co_LG01	130.3	R1_nn_np_662	1	44010931
Co_LG02	0	R1_lm_ll_548	2	288215
Co_LG02	0.63	R1_lm_ll_1269	2	554507
Co_LG02	1.58	R1_lm_ll_2871	2	1053418
Co_LG02	1.89	R2_lm_ll_2242	2	1049350
Co_LG02	2.18	R1_nn_np_1874	2	529084
Co_LG02	2.2	R2_lm_ll_2365	2	896297
Co_LG02	2.49	R1_nn_np_4319	2	364159
Co_LG02	2.51	R1_lm_ll_5006	2	210571
Co_LG02	3.14	R1_lm_ll_1786	2	1178751
Co_LG02	3.44	R2_hk_hk_63	2	1181762
Co_LG02	3.75	R1_nn_np_3322	2	1351721
Co_LG02	4.09	R2_lm_ll_2061	2	1721965
Co_LG02	4.38	R1_nn_np_3819	None	None
Co_LG02	4.4	R2_lm_ll_1534	2	1826610
Co_LG02	4.69	R1_nn_np_428	2	2170025
Co_LG02	5.03	R1_lm_ll_4457	2	1878554
Co_LG02	5.64	R1_nn_np_747	2	2253038
Co_LG02	5.95	R1_nn_np_1760	2	2868851
Co_LG02	6.26	R1_nn_np_3627	2	2963866
Co_LG02	6.29	R1_lm_ll_2874	2	2194269
Co_LG02	6.92	R2_lm_ll_2991	2	2721582
Co_LG02	7.23	R1_lm_ll_1656	11	19948443
Co_LG02	7.54	R1_lm_ll_1177	2	1987522
Co_LG02	7.85	R1_lm_ll_3721	2	2984905
Co_LG02	8.16	R1_hk_hk_108	2	3079977
Co_LG02	8.47	R1_lm_ll_619	Scaffold_181	41273
Co_LG02	9.14	R2_nn_np_621	2	3163983
Co_LG02	10.28	R1_lm_ll_2327	2	3425653
Co_LG02	10.82	R1_nn_np_3695	2	3413441
Co_LG02	11.18	R1_lm_ll_1749	2	3541751
Co_LG02	11.5	R1_nn_np_2134	2	3473432
Co_LG02	11.5	R1_lm_ll_4595	2	3631719
Co_LG02	11.81	R2_lm_ll_849	2	3573417
Co_LG02	12.12	R1_lm_ll_2692	2	3652612
Co_LG02	12.43	R1_lm_ll_4118	2	3794106
Co_LG02	12.74	R1_lm_ll_170	11	15597504
Co_LG02	12.91	R1_hk_hk_197	2	3791808
Co_LG02	13.08	R2_lm_ll_2790	2	4052847
Co_LG02	13.25	R1_nn_np_2190	2	3957250
Co_LG02	13.37	R1_lm_ll_789	2	5249692
Co_LG02	13.9	R2_nn_np_1872	2	4196097
Co_LG02	14.21	R1_nn_np_2231	2	4479936
Co_LG02	14.23	R2_lm_ll_1836	2	5419173
Co_LG02	14.54	R1_lm_ll_1135	2	5415311
Co_LG02	15.49	R1_lm_ll_2578	2	5492621
Co_LG02	16.76	R1_lm_ll_878	2	5654920
Co_LG02	17.06	R1_nn_np_1694	2	5280647
Co_LG02	17.99	R1_lm_ll_4365	2	5729256
Co_LG02	18.62	R1_lm_ll_309	2	5946972
Co_LG02	19.89	R1_lm_ll_3229	2	6027662
Co_LG02	20.84	R1_lm_ll_2000	2	6049579
Co_LG02	20.99	R1_nn_np_311	2	5993555
Co_LG02	21.3	R1_nn_np_505	2	6021256
Co_LG02	21.93	R1_nn_np_2013	2	6058146
Co_LG02	22.24	R2_nn_np_2166	2	6228181
Co_LG02	23.18	R1_lm_ll_4188	2	6227967
Co_LG02	23.26	R1_nn_np_2156	2	6573884
Co_LG02	23.78	R1_lm_ll_3804	2	6385310
Co_LG02	24.09	R2_lm_ll_965	2	6210471
Co_LG02	24.3	R1_nn_np_584	2	6993800
Co_LG02	24.41	R1_lm_ll_3276	2	6419718
Co_LG02	24.72	R1_lm_ll_2310	None	None
Co_LG02	25.27	R1_nn_np_3681	2	7303460
Co_LG02	25.9	R2_nn_np_2295	2	7528453
Co_LG02	26.53	R1_nn_np_3925	None	None
Co_LG02	26.84	R2_nn_np_547	Scaffold_1505	9457
Co_LG02	27.15	R1_nn_np_4155	2	7689523
Co_LG02	27.46	R1_nn_np_3961	None	None
Co_LG02	27.77	R1_nn_np_3610	2	8747262
Co_LG02	27.84	R2_lm_ll_2237	2	6872741
Co_LG02	28.12	R1_nn_np_1491	2	8894856
Co_LG02	28.59	R1_lm_ll_2208	2	6978795
Co_LG02	28.9	R2_lm_ll_1939	2	7007626
Co_LG02	29.99	R1_nn_np_2834	2	15085588
Co_LG02	30.3	R2_nn_np_2290	2	10787035
Co_LG02	30.61	R1_nn_np_2691	Scaffold_184	47794
Co_LG02	31.24	R1_nn_np_2335	3	49731841
Co_LG02	31.4	R1_lm_ll_1237	2	7268259
Co_LG02	31.56	R1_nn_np_2803	Scaffold_642	11280
Co_LG02	31.66	R1_lm_ll_2249	2	7303514
Co_LG02	31.97	R1_lm_ll_2080	2	7643187
Co_LG02	32.6	R1_lm_ll_4181	2	8497143
Co_LG02	32.69	R1_nn_np_2331	2	19388066
Co_LG02	32.94	R1_lm_ll_2915	2	7714857
Co_LG02	33.03	R1_nn_np_3013	2	20508049
Co_LG02	33.23	R1_lm_ll_3214	2	9092240
Co_LG02	33.54	R1_lm_ll_3980	2	9092366
Co_LG02	33.74	R1_nn_np_4068	2	20982102
Co_LG02	33.84	R1_lm_ll_3228	2	9280002
Co_LG02	34.47	R2_lm_ll_2718	2	33056871
Co_LG02	34.49	R1_nn_np_2474	Scaffold_4679	211
Co_LG02	34.85	R1_lm_ll_2826	Scaffold_2450	118
Co_LG02	36.18	R1_nn_np_4282	2	22691490
Co_LG02	36.3	R1_lm_ll_3955	2	13782831
Co_LG02	36.51	R2_nn_np_1930	2	25691011
Co_LG02	36.56	R2_lm_ll_2103	2	13783070
Co_LG02	37.19	R1_nn_np_3250	2	28718897
Co_LG02	37.5	R1_nn_np_2758	2	28683341
Co_LG02	37.76	R1_lm_ll_936	2	9416782
Co_LG02	38.19	R1_nn_np_103	2	31264718
Co_LG02	38.4	R1_lm_ll_4964	Scaffold_184	6638
Co_LG02	38.54	R1_nn_np_3406	2	31179209
Co_LG02	38.85	R1_nn_np_790	2	32948144
Co_LG02	39.04	R1_lm_ll_1320	2	17678941
Co_LG02	39.35	R1_lm_ll_3321	2	19427709
Co_LG02	39.55	R1_nn_np_2557	1	18255693
Co_LG02	39.8	R1_hk_hk_95	2	19816495
Co_LG02	40	R2_nn_np_1803	2	36427069
Co_LG02	40.31	R1_nn_np_348	Scaffold_1159	1315
Co_LG02	40.56	R2_lm_ll_2539	None	None
Co_LG02	40.98	R2_nn_np_2068	2	35877152
Co_LG02	41.18	R1_lm_ll_4184	2	21593764
Co_LG02	41.31	R1_nn_np_844	2	37207621
Co_LG02	41.47	R1_lm_ll_4492	5	48070836
Co_LG02	41.61	R1_nn_np_1477	Scaffold_12	795677
Co_LG02	41.92	R1_nn_np_4231	None	None
Co_LG02	42.01	R1_lm_ll_4455	2	25933840
Co_LG02	42.23	R1_nn_np_247	Scaffold_345	14781
Co_LG02	42.52	R1_lm_ll_1224	2	31335859
Co_LG02	42.83	R2_lm_ll_3013	2	32084833
Co_LG02	42.84	R1_nn_np_3874	2	39470437
Co_LG02	43.14	R2_lm_ll_2642	Scaffold_245	39732
Co_LG02	43.2	R2_nn_np_2351	2	40173427
Co_LG02	43.43	R2_lm_ll_3076	2	40180930
Co_LG02	43.52	R1_nn_np_3764	2	40285151
Co_LG02	43.83	R1_nn_np_1899	Scaffold_840	2338
Co_LG02	44.14	R1_nn_np_3634	2	40442737
Co_LG02	44.16	R1_lm_ll_1388	2	38856180
Co_LG02	44.79	R1_lm_ll_4803	Scaffold_12	783376
Co_LG02	45.33	R2_nn_np_1338	2	40807557
Co_LG02	45.67	R2_lm_ll_1339	2	40268150
Co_LG02	45.98	R1_lm_ll_526	2	43130487
Co_LG02	46.61	R1_lm_ll_4717	2	40792305
Co_LG02	47.56	R2_lm_ll_2248	2	40792675
Co_LG02	48.19	R1_lm_ll_91	Scaffold_1650	708
Co_LG02	49.14	R1_lm_ll_3688	2	41474442
Co_LG02	50.09	R1_hk_hk_175	2	41629071
Co_LG02	50.4	R2_nn_np_1873	2	41963340
Co_LG02	52.64	R1_nn_np_4041	2	42698964
Co_LG02	53.3	R1_lm_ll_1936	2	41610679
Co_LG02	53.61	R1_lm_ll_2924	None	None
Co_LG02	53.92	R1_lm_ll_2594	2	41718589
Co_LG02	54.23	R1_lm_ll_873	10	680733
Co_LG02	54.54	R1_lm_ll_942	2	41948541
Co_LG02	54.85	R1_lm_ll_271	2	41770514
Co_LG02	54.9	R1_nn_np_615	2	44455445
Co_LG02	55.21	R1_nn_np_3560	2	43946445
Co_LG02	55.52	R1_nn_np_2003	2	43948739
Co_LG02	55.83	R1_nn_np_2853	2	44234228
Co_LG02	57.1	R1_nn_np_1257	2	44703538
Co_LG02	57.27	R1_lm_ll_1828	2	42389282
Co_LG02	58.07	R1_nn_np_2576	2	45000604
Co_LG02	58.38	R2_nn_np_943	2	45219777
Co_LG02	59.01	R1_nn_np_2049	2	45297202
Co_LG02	59.32	R1_nn_np_3541	2	45372785
Co_LG02	59.95	R2_nn_np_1729	2	45661901
Co_LG02	60.58	R1_nn_np_2859	2	45778519
Co_LG02	61.53	R1_nn_np_4138	2	46050309
Co_LG02	62.16	R1_nn_np_693	7	38509648
Co_LG02	62.76	R2_lm_ll_1440	2	43584901
Co_LG02	63.31	R1_nn_np_2597	2	46307422
Co_LG02	63.51	R1_lm_ll_3279	2	43946532
Co_LG02	63.6	R1_nn_np_2946	2	46495842
Co_LG02	63.91	R1_nn_np_2750	2	46863640
Co_LG02	64.22	R1_nn_np_3531	2	46879488
Co_LG02	64.85	R2_nn_np_1992	2	47987295
Co_LG02	65.16	R2_nn_np_2027	2	48290206
Co_LG02	65.47	R1_nn_np_2226	2	48624793
Co_LG02	65.73	R1_lm_ll_2869	2	44982768
Co_LG02	66.06	R1_nn_np_4069	2	49078200
Co_LG02	66.07	R1_lm_ll_3073	2	44979297
Co_LG02	66.38	R1_lm_ll_2892	2	45093264
Co_LG02	66.69	R1_lm_ll_3972	2	45182440
Co_LG02	67.15	R1_hk_hk_161	2	49334982
Co_LG02	67.35	R1_lm_ll_4172	2	45319605
Co_LG02	67.46	R2_nn_np_1947	2	50314738
Co_LG02	67.63	R2_lm_ll_2474	2	45373062
Co_LG02	67.94	R1_lm_ll_3389	2	45479218
Co_LG02	68.25	R2_lm_ll_1588	2	45490284
Co_LG02	68.88	R2_lm_ll_2844	2	45647399
Co_LG02	69.83	R1_lm_ll_3993	Scaffold_135	42218
Co_LG02	70.14	R1_lm_ll_3289	2	46125839
Co_LG02	70.77	R1_lm_ll_4372	2	46243484
Co_LG02	71.01	R1_nn_np_3742	2	51184519
Co_LG02	71.09	R1_lm_ll_532	2	46270130
Co_LG02	71.72	R1_lm_ll_4504	Scaffold_1989	2791
Co_LG02	71.81	R1_nn_np_383	2	51435057
Co_LG02	72.07	R1_lm_ll_407	2	46479674
Co_LG02	72.11	R1_nn_np_3158	2	51935201
Co_LG02	72.75	R1_lm_ll_2758	2	47069303
Co_LG02	73.06	R2_lm_ll_2901	2	47024517
Co_LG02	73.87	R1_nn_np_1285	2	52207017
Co_LG02	74.43	R1_lm_ll_2821	2	48313971
Co_LG02	74.44	R1_nn_np_2103	2	52313196
Co_LG02	75.44	R1_lm_ll_590	Scaffold_984	13641
Co_LG02	75.87	R1_nn_np_2272	2	52649778
Co_LG02	76.18	R2_nn_np_1916	2	52770874
Co_LG02	76.88	R1_lm_ll_4690	2	50217836
Co_LG02	77.34	R1_nn_np_846	2	53290761
Co_LG02	77.55	R2_lm_ll_2258	2	50343996
Co_LG02	77.86	R1_lm_ll_3524	2	50323085
Co_LG02	78.17	R1_lm_ll_4187	2	50399452
Co_LG02	78.2	R1_nn_np_1974	2	53761554
Co_LG02	78.83	R1_nn_np_2712	2	54629419
Co_LG02	79.46	R2_nn_np_1207	2	55760179
Co_LG02	79.71	R1_lm_ll_1390	2	50581645
Co_LG02	80.04	R1_nn_np_807	2	56178085
Co_LG02	80.39	R1_lm_ll_320	2	50581578
Co_LG02	80.7	R1_lm_ll_3894	2	50451988
Co_LG02	81.01	R2_lm_ll_1616	2	50641505
Co_LG02	81.32	R1_lm_ll_4503	2	51013441
Co_LG02	81.63	R1_lm_ll_1895	2	51930517
Co_LG02	81.94	R1_lm_ll_2136	2	52083327
Co_LG02	82.08	R1_nn_np_1293	2	55726347
Co_LG02	82.28	R1_lm_ll_1142	2	51261941
Co_LG02	82.91	R2_lm_ll_2873	2	51013695
Co_LG02	83.86	R1_lm_ll_970	2	51934973
Co_LG02	85.13	R1_lm_ll_197	2	52163031
Co_LG02	85.44	R2_lm_ll_2412	2	52074693
Co_LG02	85.95	R1_nn_np_2529	2	53901411
Co_LG02	87.07	R1_lm_ll_2648	2	52285514
Co_LG02	87.38	R2_lm_ll_2753	2	52427075
Co_LG02	87.69	R1_lm_ll_4548	3	340480
Co_LG02	88	R2_lm_ll_2221	2	52609514
Co_LG02	88.63	R1_lm_ll_2662	2	52855160
Co_LG02	88.94	R2_lm_ll_1713	2	52773258
Co_LG02	88.94	R2_hk_hk_51	2	51922412
Co_LG02	89.21	R1_lm_ll_1561	2	52649931
Co_LG02	89.52	R1_lm_ll_1614	2	52719642
Co_LG02	91.44	R1_hk_hk_51	2	53301039
Co_LG02	92.39	R2_hk_hk_81	2	53118782
Co_LG02	92.7	R1_lm_ll_190	2	53126421
Co_LG02	93.01	R2_lm_ll_1617	2	53323582
Co_LG02	93.32	R1_lm_ll_4193	2	53212008
Co_LG02	93.33	R1_hk_hk_27	2	53218781
Co_LG02	93.95	R2_lm_ll_2756	2	53298648
Co_LG02	94.58	R1_lm_ll_3957	6	1879513
Co_LG02	94.89	R1_lm_ll_3324	2	53783785
Co_LG02	94.91	R1_nn_np_2551	Scaffold_438	15823
Co_LG02	95.2	R1_lm_ll_4688	2	54006792
Co_LG02	95.22	R1_nn_np_2693	2	50665390
Co_LG02	95.51	R1_lm_ll_2482	2	54042365
Co_LG02	95.53	R1_nn_np_3529	2	52578821
Co_LG02	95.84	R1_nn_np_4154	2	53165302
Co_LG02	96.13	R1_lm_ll_3121	2	54617342
Co_LG02	96.15	R1_nn_np_1790	2	53209256
Co_LG02	96.46	R1_nn_np_3676	2	53727977
Co_LG02	96.75	R1_lm_ll_3755	2	55030494
Co_LG02	97.08	R2_nn_np_1410	2	53784028
Co_LG02	97.71	R1_nn_np_3077	2	54572721
Co_LG02	98.34	R2_nn_np_1170	2	54906812
Co_LG02	98.65	R1_nn_np_3580	2	54944983
Co_LG02	99.28	R1_nn_np_1434	2	55013598
Co_LG02	99.64	R1_lm_ll_3236	2	54785515
Co_LG02	101.19	R1_nn_np_2317	2	55657575
Co_LG02	101.88	R1_lm_ll_1946	2	55118663
Co_LG02	102.14	R1_nn_np_1525	2	56587443
Co_LG02	102.77	R1_nn_np_3632	2	57120717
Co_LG02	103.15	R1_lm_ll_4269	2	55419878
Co_LG02	104.1	R2_lm_ll_2330	2	55396183
Co_LG02	104.41	R1_lm_ll_2264	2	55440813
Co_LG02	104.72	R1_lm_ll_714	2	55620938
Co_LG02	105.03	R2_lm_ll_2265	2	55621266
Co_LG02	105.98	R2_lm_ll_1082	2	55550722
Co_LG02	106.61	R1_lm_ll_2811	2	55771257
Co_LG02	106.92	R1_lm_ll_2023	2	55819935
Co_LG02	107.23	R1_lm_ll_4769	2	55846405
Co_LG02	108.5	R1_hk_hk_63	2	55864157
Co_LG02	109.13	R1_lm_ll_536	2	55905154
Co_LG02	109.44	R2_lm_ll_963	2	56038897
Co_LG02	109.75	R1_lm_ll_2881	2	56040493
Co_LG02	110.06	R1_lm_ll_4199	2	56398515
Co_LG02	110.37	R1_lm_ll_1807	2	56657491
Co_LG02	111	R1_lm_ll_3821	2	56946572
Co_LG02	111.63	R1_lm_ll_1510	2	57168102
Co_LG02	111.94	R1_lm_ll_517	2	57200925
Co_LG02	112.57	R2_lm_ll_1112	2	57713206
Co_LG02	112.88	R1_lm_ll_3163	2	57399799
Co_LG02	113.19	R1_lm_ll_568	2	57282090
Co_LG02	113.5	R1_lm_ll_4791	2	57720458
Co_LG02	113.81	R1_lm_ll_347	2	57767488
Co_LG02	114.12	R1_lm_ll_4607	2	57644963
Co_LG02	114.43	R1_lm_ll_1503	2	57912907
Co_LG02	115.38	R1_lm_ll_3192	2	57964976
Co_LG02	115.69	R1_lm_ll_4633	5	4951729
Co_LG02	116.64	R1_lm_ll_4498	2	58372083
Co_LG02	116.95	R2_lm_ll_2736	2	58600361
Co_LG02	117.26	R1_lm_ll_4892	2	58796030
Co_LG02	117.57	R1_lm_ll_4462	2	59009237
Co_LG02	117.88	R1_lm_ll_3256	2	59131835
Co_LG02	118.19	R1_lm_ll_2845	2	59217495
Co_LG02	119.46	R1_lm_ll_2756	2	58993615
Co_LG02	120.09	R1_lm_ll_2457	2	59135312
Co_LG02	120.4	R1_lm_ll_2032	2	59237401
Co_LG02	120.71	R1_lm_ll_2597	2	59042093
Co_LG03	0	R1_lm_ll_2848	3	830530
Co_LG03	0.63	R1_lm_ll_3564	3	190437
Co_LG03	0.94	R1_lm_ll_2426	3	946618
Co_LG03	1.2	R2_nn_np_2206	3	718758
Co_LG03	1.25	R2_lm_ll_974	3	1315465
Co_LG03	1.51	R1_nn_np_1165	3	809715
Co_LG03	1.56	R2_lm_ll_1231	3	1312104
Co_LG03	1.87	R2_lm_ll_2209	None	None
Co_LG03	2.18	R1_lm_ll_3118	3	1260329
Co_LG03	2.45	R1_nn_np_3255	2	45424939
Co_LG03	2.76	R1_nn_np_1561	3	1681527
Co_LG03	3.13	R1_lm_ll_4599	3	1996143
Co_LG03	3.44	R1_lm_ll_1357	Scaffold_664	4563
Co_LG03	3.75	R2_lm_ll_2889	3	5755750
Co_LG03	4.67	R1_nn_np_179	3	1093204
Co_LG03	4.98	R1_nn_np_2977	3	6743856
Co_LG03	5.02	R1_lm_ll_2009	3	6081896
Co_LG03	5.33	R1_lm_ll_1323	3	6381421
Co_LG03	5.61	R2_nn_np_1391	3	5775786
Co_LG03	5.64	R2_lm_ll_2925	3	6740082
Co_LG03	5.92	R1_nn_np_4261	3	5909537
Co_LG03	5.96	R1_lm_ll_2258	3	6793617
Co_LG03	6.24	R2_nn_np_2275	3	6629414
Co_LG03	6.27	R2_lm_ll_1571	3	6776979
Co_LG03	6.58	R1_lm_ll_2220	3	6644144
Co_LG03	6.89	R1_lm_ll_2280	3	7430765
Co_LG03	7.18	R1_nn_np_3922	3	6874255
Co_LG03	7.21	R1_lm_ll_4413	3	6982670
Co_LG03	7.5	R1_nn_np_453	3	8746640
Co_LG03	7.53	R1_lm_ll_3284	5	63876195
Co_LG03	7.82	R2_nn_np_1708	3	11257442
Co_LG03	7.85	R2_lm_ll_1527	None	None
Co_LG03	8.16	R1_lm_ll_1378	3	11272761
Co_LG03	8.47	R1_lm_ll_2904	3	11348821
Co_LG03	8.76	R1_nn_np_3750	3	11830311
Co_LG03	9.1	R1_lm_ll_2504	3	11566907
Co_LG03	10.03	R2_nn_np_1243	None	None
Co_LG03	10.34	R1_nn_np_1716	3	12091917
Co_LG03	10.36	R1_lm_ll_4465	3	12092057
Co_LG03	10.67	R1_lm_ll_1829	3	12644866
Co_LG03	10.96	R1_nn_np_2422	3	12613765
Co_LG03	10.98	R1_lm_ll_3366	3	12735198
Co_LG03	11.29	R1_lm_ll_4938	3	9663956
Co_LG03	11.6	R1_lm_ll_685	3	12714632
Co_LG03	13.19	R1_hk_hk_47	3	12957657
Co_LG03	13.5	R1_lm_ll_4488	3	12974038
Co_LG03	14.96	R1_nn_np_2637	3	12915735
Co_LG03	15.25	R2_lm_ll_2147	3	13378851
Co_LG03	16.02	R2_nn_np_2055	3	13209360
Co_LG03	16.68	R1_lm_ll_93	3	13675668
Co_LG03	16.73	R2_nn_np_1568	3	13853486
Co_LG03	16.96	R1_lm_ll_4256	3	13277492
Co_LG03	17.08	R1_nn_np_1930	3	13884496
Co_LG03	17.24	R1_lm_ll_4342	3	13674653
Co_LG03	17.43	R2_nn_np_1453	3	13956289
Co_LG03	17.52	R2_lm_ll_2318	3	13674428
Co_LG03	18.15	R2_nn_np_1978	3	14458922
Co_LG03	18.46	R1_nn_np_3302	3	14525581
Co_LG03	19.09	R1_nn_np_3014	3	15804727
Co_LG03	19.4	R1_nn_np_4150	3	14821059
Co_LG03	19.71	R1_nn_np_2413	3	15032333
Co_LG03	20.34	R1_nn_np_1211	3	15785929
Co_LG03	20.49	R1_lm_ll_3180	None	None
Co_LG03	20.72	R2_nn_np_1498	3	16041105
Co_LG03	21.02	R1_lm_ll_4651	3	14569503
Co_LG03	21.33	R1_lm_ll_3072	3	14656630
Co_LG03	21.64	R1_lm_ll_2199	3	14574098
Co_LG03	21.95	R1_lm_ll_1554	3	15820552
Co_LG03	22.26	R2_lm_ll_2496	3	15111180
Co_LG03	22.57	R1_lm_ll_1812	3	15821831
Co_LG03	22.88	R1_lm_ll_4657	3	15788275
Co_LG03	23.19	R1_lm_ll_567	3	14852516
Co_LG03	23.82	R2_lm_ll_1559	Scaffold_309	22986
Co_LG03	24.13	R1_lm_ll_2895	3	16438740
Co_LG03	24.44	R1_lm_ll_3885	3	16438689
Co_LG03	25.07	R1_lm_ll_3717	3	16690131
Co_LG03	25.38	R2_lm_ll_2113	3	16751922
Co_LG03	26.01	R1_lm_ll_834	3	16832221
Co_LG03	26.32	R1_lm_ll_3164	None	None
Co_LG03	27.59	R1_lm_ll_4478	3	17371493
Co_LG03	28.22	R2_lm_ll_2835	3	16936384
Co_LG03	29.17	R1_hk_hk_150	3	17110696
Co_LG03	29.8	R1_nn_np_1524	3	17430202
Co_LG03	30.75	R1_nn_np_2701	3	17872022
Co_LG03	31.09	R1_lm_ll_3318	3	18529556
Co_LG03	31.4	R2_lm_ll_2650	3	19674373
Co_LG03	31.71	R1_lm_ll_3443	3	18061283
Co_LG03	32.01	R2_nn_np_1096	3	18091391
Co_LG03	32.02	R1_lm_ll_439	None	None
Co_LG03	32.33	R1_lm_ll_2945	3	23033981
Co_LG03	33.28	R2_lm_ll_1328	3	24115193
Co_LG03	33.6	R1_nn_np_742	3	21149792
Co_LG03	33.91	R1_lm_ll_3362	3	24149533
Co_LG03	33.91	R1_nn_np_401	3	21147719
Co_LG03	34.22	R2_lm_ll_2600	3	24377971
Co_LG03	34.53	R1_lm_ll_3797	3	24871088
Co_LG03	34.53	R2_nn_np_2250	3	24164668
Co_LG03	34.84	R1_lm_ll_4211	3	25116328
Co_LG03	35.15	R1_lm_ll_4540	3	27876891
Co_LG03	35.46	R1_lm_ll_3516	3	28265402
Co_LG03	35.47	R2_nn_np_1229	3	26112452
Co_LG03	35.77	R1_lm_ll_3398	3	28254148
Co_LG03	36.08	R1_lm_ll_3440	3	29008735
Co_LG03	36.39	R1_lm_ll_3480	3	30137240
Co_LG03	36.7	R2_lm_ll_2506	3	36909264
Co_LG03	37.01	R1_lm_ll_3151	3	30273196
Co_LG03	37.36	R2_nn_np_2340	2	20919800
Co_LG03	37.95	R1_lm_ll_4384	3	34011446
Co_LG03	38.26	R1_lm_ll_2024	3	30012869
Co_LG03	38.3	R1_nn_np_659	3	28304704
Co_LG03	38.61	R1_nn_np_4220	3	29520933
Co_LG03	38.89	R1_lm_ll_2236	3	34276621
Co_LG03	38.93	R1_nn_np_3655	None	None
Co_LG03	39.24	R2_nn_np_2371	3	34229129
Co_LG03	39.52	R2_lm_ll_2219	3	31862895
Co_LG03	39.87	R1_nn_np_415	Scaffold_64	82778
Co_LG03	40.15	R2_lm_ll_1628	3	29009006
Co_LG03	40.19	R1_nn_np_3230	3	36367738
Co_LG03	40.47	R1_lm_ll_4765	3	34759136
Co_LG03	40.51	R2_nn_np_2239	3	39345942
Co_LG03	40.82	R2_nn_np_1976	3	38897164
Co_LG03	41.1	R1_lm_ll_3921	3	24870967
Co_LG03	41.13	R2_nn_np_1242	3	39072758
Co_LG03	41.72	R1_lm_ll_1682	3	38941138
Co_LG03	41.75	R2_nn_np_886	None	None
Co_LG03	42.06	R1_nn_np_2846	None	None
Co_LG03	42.37	R2_nn_np_783	Scaffold_93	103388
Co_LG03	42.68	R2_nn_np_1548	3	45503153
Co_LG03	42.99	R1_nn_np_3372	3	45339711
Co_LG03	43.29	R1_lm_ll_765	3	39067896
Co_LG03	43.3	R2_nn_np_2350	3	45657682
Co_LG03	43.92	R1_lm_ll_3967	Scaffold_628	6729
Co_LG03	43.93	R2_nn_np_2100	3	46458743
Co_LG03	44.86	R1_lm_ll_2838	3	39748073
Co_LG03	44.87	R1_nn_np_2481	None	None
Co_LG03	45.17	R1_lm_ll_4740	3	39608200
Co_LG03	45.18	R1_nn_np_3699	3	48404828
Co_LG03	45.49	R1_nn_np_741	None	None
Co_LG03	45.79	R2_lm_ll_2500	3	40034018
Co_LG03	46.12	R1_nn_np_2229	3	49604461
Co_LG03	47.38	R2_lm_ll_2371	3	41157877
Co_LG03	48.01	R2_lm_ll_1508	3	41129151
Co_LG03	48.64	R1_lm_ll_2604	3	43427434
Co_LG03	48.95	R2_lm_ll_2916	3	42966530
Co_LG03	49.01	R2_nn_np_1640	3	57921412
Co_LG03	49.58	R1_lm_ll_2933	3	44912729
Co_LG03	50.21	R2_lm_ll_2908	3	40445223
Co_LG03	50.52	R2_lm_ll_1917	3	40816942
Co_LG03	51.15	R1_lm_ll_3258	3	41377829
Co_LG03	52.1	R1_lm_ll_1312	9	19920719
Co_LG03	52.41	R2_lm_ll_2847	3	46278610
Co_LG03	52.58	R2_nn_np_1347	3	58984644
Co_LG03	52.73	R1_lm_ll_688	3	47612142
Co_LG03	53.04	R1_lm_ll_1945	3	45345375
Co_LG03	53.35	R1_lm_ll_937	3	48735616
Co_LG03	53.52	R2_nn_np_1616	3	60973034
Co_LG03	53.66	R2_lm_ll_3087	3	49659932
Co_LG03	53.97	R1_lm_ll_3388	3	49659220
Co_LG03	54.14	R1_nn_np_3287	3	60924806
Co_LG03	54.28	R1_lm_ll_1706	None	None
Co_LG03	54.59	R1_lm_ll_3233	Scaffold_93	153865
Co_LG03	54.9	R2_lm_ll_3061	Scaffold_93	144690
Co_LG03	55.08	R2_nn_np_1804	3	62194131
Co_LG03	55.53	R1_lm_ll_462	3	51532278
Co_LG03	56.03	R2_nn_np_2058	3	64033955
Co_LG03	56.66	R1_nn_np_3811	3	64337113
Co_LG03	56.8	R1_lm_ll_2041	8	48711709
Co_LG03	56.97	R2_nn_np_1802	3	72808348
Co_LG03	57.11	R1_lm_ll_2072	9	36867078
Co_LG03	57.28	R1_nn_np_2538	3	72576500
Co_LG03	57.42	R1_lm_ll_4238	3	52577308
Co_LG03	57.73	R1_lm_ll_3091	3	51886062
Co_LG03	58.04	R1_lm_ll_4109	3	53301709
Co_LG03	58.86	R2_nn_np_1063	None	None
Co_LG03	58.99	R2_lm_ll_2099	3	56239863
Co_LG03	59.18	R2_nn_np_2339	3	74967212
Co_LG03	59.31	R1_lm_ll_4300	None	None
Co_LG03	60.26	R2_lm_ll_2122	3	56760492
Co_LG03	61.21	R1_lm_ll_759	3	56936813
Co_LG03	61.43	R1_nn_np_929	3	75736685
Co_LG03	61.53	R1_lm_ll_1964	3	57014937
Co_LG03	61.84	R2_lm_ll_2024	3	57161923
Co_LG03	62.15	R1_lm_ll_220	Scaffold_284	13499
Co_LG03	63.1	R1_lm_ll_2564	3	58373636
Co_LG03	63.67	R1_nn_np_3606	3	77093875
Co_LG03	63.98	R2_nn_np_2287	3	78589705
Co_LG03	64.05	R1_lm_ll_304	3	58510266
Co_LG03	64.36	R1_lm_ll_2912	3	58493899
Co_LG03	64.99	R1_lm_ll_2681	3	60243036
Co_LG03	65.3	R1_lm_ll_2376	3	60246835
Co_LG03	65.61	R1_lm_ll_3589	8	13147839
Co_LG03	65.92	R1_lm_ll_2759	3	60574299
Co_LG03	66.54	R2_nn_np_1958	Scaffold_842	5608
Co_LG03	66.55	R1_lm_ll_3927	3	61445239
Co_LG03	66.85	R1_nn_np_3797	None	None
Co_LG03	66.86	R1_lm_ll_3144	3	61397922
Co_LG03	67.17	R1_lm_ll_4886	3	61514246
Co_LG03	67.79	R1_nn_np_2328	3	79698603
Co_LG03	67.8	R2_lm_ll_1752	3	66226164
Co_LG03	68.42	R1_nn_np_2527	3	79967568
Co_LG03	68.73	R1_nn_np_663	3	79903114
Co_LG03	69.36	R1_nn_np_1089	3	80097918
Co_LG03	69.39	R1_lm_ll_3084	3	64056416
Co_LG03	69.7	R1_lm_ll_4100	3	64026114
Co_LG03	70.31	R1_nn_np_3911	3	80265380
Co_LG03	70.62	R2_nn_np_1311	3	81938969
Co_LG03	70.93	R1_nn_np_2016	3	81270194
Co_LG03	70.96	R1_lm_ll_4167	3	64330920
Co_LG03	71.27	R1_lm_ll_4417	3	64271377
Co_LG03	71.87	R2_nn_np_2204	3	82006345
Co_LG03	72.5	R2_nn_np_1240	3	82841176
Co_LG03	72.54	R2_lm_ll_2840	3	65789130
Co_LG03	73.13	R2_nn_np_1317	3	82533857
Co_LG03	73.17	R2_lm_ll_2751	3	65914620
Co_LG03	73.45	R1_nn_np_3293	3	83177342
Co_LG03	73.49	R1_lm_ll_4430	3	70086981
Co_LG03	73.77	R1_nn_np_1248	3	83334474
Co_LG03	74.08	R1_nn_np_3712	3	83807979
Co_LG03	74.39	R1_nn_np_773	3	83589594
Co_LG03	74.43	R2_lm_ll_2902	None	None
Co_LG03	74.74	R1_lm_ll_3275	3	72727387
Co_LG03	75.05	R1_lm_ll_4327	3	73606516
Co_LG03	75.36	R2_lm_ll_989	3	73690270
Co_LG03	75.67	R1_lm_ll_49	3	75004963
Co_LG03	75.98	R1_lm_ll_4246	3	75400872
Co_LG03	76.29	R1_lm_ll_4101	3	75790248
Co_LG03	77.26	R2_nn_np_727	Scaffold_97	50507
Co_LG03	78.2	R1_lm_ll_2538	3	76300374
Co_LG03	80.44	R2_lm_ll_2257	3	76642017
Co_LG03	81.07	R1_lm_ll_4992	None	None
Co_LG03	81.38	R1_lm_ll_2045	3	76941046
Co_LG03	81.69	R2_lm_ll_2272	3	76919963
Co_LG03	82	R1_lm_ll_3801	3	78605631
Co_LG03	82.52	R1_hk_hk_21	3	83372741
Co_LG03	82.94	R1_lm_ll_96	Scaffold_3531	246
Co_LG03	83.25	R1_lm_ll_3965	Scaffold_42	192059
Co_LG03	83.56	R1_lm_ll_2484	3	59003835
Co_LG03	84.19	R1_lm_ll_542	3	78501412
Co_LG03	84.5	R1_lm_ll_2053	3	78559401
Co_LG03	84.81	R1_lm_ll_1618	3	78784509
Co_LG03	85.12	R1_lm_ll_4568	Scaffold_842	5400
Co_LG03	86.07	R1_lm_ll_4850	3	80231636
Co_LG03	87.02	R1_lm_ll_3608	3	80005784
Co_LG03	87.33	R2_hk_hk_17	3	82161758
Co_LG03	87.96	R2_lm_ll_2986	3	82118518
Co_LG03	88.59	R1_lm_ll_3385	3	81965503
Co_LG03	89.54	R1_lm_ll_1057	3	83174284
Co_LG03	90.17	R1_lm_ll_755	3	83283929
Co_LG03	90.8	R1_hk_hk_194	3	83372772
Co_LG03	92.39	R2_lm_ll_2532	3	81280592
Co_LG04	0	R1_nn_np_4160	4	32511661
Co_LG04	0.95	R2_nn_np_2217	4	34420419
Co_LG04	1.26	R2_nn_np_1991	4	33539908
Co_LG04	1.89	R2_nn_np_1764	4	34201198
Co_LG04	4.13	R1_nn_np_2164	4	31825030
Co_LG04	4.76	R1_nn_np_2209	4	31780971
Co_LG04	5.71	R2_nn_np_1918	4	31452909
Co_LG04	6.02	R1_nn_np_2483	4	31205580
Co_LG04	6.65	R1_nn_np_4272	4	31181973
Co_LG04	8.24	R1_nn_np_1544	Scaffold_3168	707
Co_LG04	9.51	R1_nn_np_308	4	30585577
Co_LG04	9.82	R1_nn_np_302	4	30515864
Co_LG04	10.13	R1_nn_np_2096	4	30392327
Co_LG04	11.08	R1_nn_np_2315	4	27692597
Co_LG04	12.03	R1_nn_np_2910	4	24691104
Co_LG04	12.66	R1_nn_np_2782	None	None
Co_LG04	13.29	R2_nn_np_1782	4	20295525
Co_LG04	15.53	R1_nn_np_1230	4	16910238
Co_LG04	16.48	R2_nn_np_912	None	None
Co_LG04	16.79	R1_nn_np_1873	None	None
Co_LG04	19.03	R2_nn_np_587	4	15019921
Co_LG04	21.27	R2_nn_np_1342	4	10597811
Co_LG04	21.58	R1_nn_np_139	4	11744699
Co_LG04	22.53	R2_nn_np_1868	None	None
Co_LG04	24.77	R1_nn_np_1543	4	7824085
Co_LG04	25.08	R1_nn_np_3793	4	8620405
Co_LG04	25.39	R1_nn_np_828	4	5001683
Co_LG04	26.02	R2_nn_np_683	4	7802959
Co_LG04	27.87	R2_lm_ll_2941	4	3652233
Co_LG04	27.93	R1_nn_np_3199	4	4578353
Co_LG04	28.19	R1_lm_ll_2353	4	734212
Co_LG04	28.25	R1_nn_np_978	None	None
Co_LG04	29.14	R1_lm_ll_286	4	110372
Co_LG04	29.45	R2_lm_ll_2649	4	3735553
Co_LG04	29.51	R1_nn_np_4170	5	10469646
Co_LG04	30.39	R2_lm_ll_2454	4	2781462
Co_LG04	31.02	R1_lm_ll_4123	4	4299823
Co_LG04	31.33	R1_lm_ll_4234	4	2126928
Co_LG04	31.42	R1_nn_np_2920	4	3064995
Co_LG04	31.65	R1_lm_ll_2373	4	3124692
Co_LG04	32.6	R1_lm_ll_4403	Scaffold_2310	4888
Co_LG04	32.91	R1_lm_ll_843	4	2948976
Co_LG04	33.66	R1_nn_np_3850	4	2659859
Co_LG04	34.49	R1_lm_ll_4958	None	None
Co_LG04	34.8	R1_lm_ll_1331	None	None
Co_LG04	35.11	R1_lm_ll_3616	4	3567759
Co_LG04	35.42	R2_lm_ll_2339	4	4229178
Co_LG04	35.73	R2_lm_ll_3089	4	3782054
Co_LG04	36.68	R2_lm_ll_2773	4	4526416
Co_LG04	36.99	R2_lm_ll_3119	7	15708108
Co_LG04	37.21	R1_nn_np_919	4	120833
Co_LG04	37.31	R1_lm_ll_1176	4	4781481
Co_LG04	37.94	R1_lm_ll_3817	4	4578242
Co_LG04	38.25	R1_lm_ll_2746	4	4976266
Co_LG04	38.88	R2_lm_ll_1870	4	6096344
Co_LG04	39.51	R1_lm_ll_2186	4	8099031
Co_LG04	39.78	R1_hk_hk_220	4	5964500
Co_LG04	39.83	R2_lm_ll_2813	4	10137056
Co_LG04	40.46	R2_lm_ll_2289	4	8982596
Co_LG04	40.77	R1_lm_ll_1281	4	9633620
Co_LG04	41.37	R2_hk_hk_97	4	3234721
Co_LG04	42.36	R1_lm_ll_4515	4	11429605
Co_LG04	42.67	R1_lm_ll_4092	4	11619088
Co_LG04	43.28	R1_nn_np_1644	4	76316
Co_LG04	43.3	R1_lm_ll_4059	4	11743095
Co_LG04	43.61	R2_lm_ll_2676	4	12500418
Co_LG04	44.56	R1_lm_ll_4638	Scaffold_1114	6268
Co_LG04	44.87	R1_hk_hk_190	4	3746182
Co_LG04	44.88	R2_lm_ll_896	4	13158940
Co_LG04	45.19	R1_nn_np_781	4	82969
Co_LG04	45.5	R1_nn_np_850	4	82854
Co_LG04	45.51	R1_lm_ll_4860	4	15721135
Co_LG04	46.14	R1_lm_ll_1263	4	16072044
Co_LG04	46.45	R1_nn_np_1526	4	3568292
Co_LG04	46.45	R1_lm_ll_3360	4	16737470
Co_LG04	46.76	R1_nn_np_4248	4	4616146
Co_LG04	47.08	R1_lm_ll_3988	4	17142657
Co_LG04	47.39	R1_nn_np_3089	Scaffold_798	16156
Co_LG04	47.71	R1_lm_ll_1219	4	17207963
Co_LG04	48.34	R2_lm_ll_2635	4	18593921
Co_LG04	48.65	R2_lm_ll_1475	4	18743869
Co_LG04	48.96	R1_lm_ll_2453	Scaffold_26	363711
Co_LG04	49.27	R1_lm_ll_3255	4	17830239
Co_LG04	49.29	R1_nn_np_3335	4	5393497
Co_LG04	49.6	R1_nn_np_3765	4	5918712
Co_LG04	49.89	R2_lm_ll_1488	4	17694427
Co_LG04	49.91	R1_nn_np_3921	4	32314755
Co_LG04	50.22	R1_nn_np_4370	7	7662541
Co_LG04	50.85	R2_nn_np_1855	7	21806636
Co_LG04	51.15	R2_lm_ll_2294	Scaffold_2185	6736
Co_LG04	51.48	R1_nn_np_2001	4	9103965
Co_LG04	51.78	R1_lm_ll_3704	4	21021523
Co_LG04	52.41	R1_lm_ll_3424	4	19944819
Co_LG04	52.42	R1_nn_np_2536	4	11125097
Co_LG04	52.72	R1_lm_ll_2798	4	21115694
Co_LG04	53.35	R1_lm_ll_1620	4	22498477
Co_LG04	53.66	R1_lm_ll_1756	4	21181059
Co_LG04	54.29	R1_lm_ll_4601	4	22022837
Co_LG04	54.6	R2_lm_ll_3099	4	38600779
Co_LG04	54.91	R1_lm_ll_3633	4	22635003
Co_LG04	54.98	R1_nn_np_3881	4	11868577
Co_LG04	55.22	R1_lm_ll_2051	4	22398297
Co_LG04	55.85	R1_lm_ll_3234	4	25177606
Co_LG04	56.16	R2_lm_ll_1914	4	21959201
Co_LG04	56.47	R2_lm_ll_1708	4	23967502
Co_LG04	56.78	R2_lm_ll_1565	6	18665476
Co_LG04	57.09	R1_lm_ll_4720	4	29900853
Co_LG04	57.53	R2_nn_np_1028	4	12899312
Co_LG04	58.04	R1_lm_ll_2971	4	30387460
Co_LG04	58.16	R1_nn_np_3982	4	13127718
Co_LG04	58.36	R1_lm_ll_4736	Scaffold_849	4700
Co_LG04	58.48	R1_nn_np_3815	None	None
Co_LG04	58.79	R1_nn_np_3295	4	16693734
Co_LG04	58.99	R2_lm_ll_1060	4	30536828
Co_LG04	59.3	R1_lm_ll_1821	4	30461739
Co_LG04	59.74	R2_nn_np_2329	4	17318964
Co_LG04	60.37	R1_nn_np_2112	4	17501262
Co_LG04	60.68	R1_nn_np_1610	4	17650185
Co_LG04	61.63	R2_nn_np_1988	4	20530771
Co_LG04	61.87	R1_lm_ll_712	4	30636358
Co_LG04	61.94	R1_nn_np_1770	4	18804854
Co_LG04	62.25	R2_nn_np_2108	4	21021261
Co_LG04	62.49	R1_lm_ll_1696	4	30878873
Co_LG04	62.56	R1_nn_np_2780	4	22908439
Co_LG04	63.43	R1_lm_ll_2752	4	30974274
Co_LG04	63.5	R2_nn_np_1760	4	25051908
Co_LG04	63.81	R2_nn_np_2226	4	25544486
Co_LG04	64.44	R1_nn_np_4116	4	30151112
Co_LG04	64.75	R1_nn_np_4132	4	30442347
Co_LG04	65.38	R1_nn_np_1441	4	30638028
Co_LG04	67.29	R1_nn_np_2165	4	31065453
Co_LG04	67.32	R1_lm_ll_3565	4	31234203
Co_LG04	67.95	R2_lm_ll_1174	4	31375876
Co_LG04	68.58	R1_lm_ll_915	4	31600126
Co_LG04	68.88	R1_nn_np_3412	4	31205194
Co_LG04	68.89	R2_lm_ll_841	4	31681071
Co_LG04	69.2	R1_lm_ll_2521	4	31600156
Co_LG04	69.5	R1_nn_np_1805	4	31466113
Co_LG04	69.51	R1_lm_ll_3787	Scaffold_276	7644
Co_LG04	69.82	R2_lm_ll_2595	4	31704218
Co_LG04	70.45	R2_lm_ll_2059	4	31933489
Co_LG04	70.76	R1_nn_np_2300	4	31204060
Co_LG04	71.08	R1_lm_ll_3953	4	31879689
Co_LG04	71.71	R2_hk_hk_47	None	None
Co_LG04	72.02	R1_lm_ll_3570	4	31745149
Co_LG04	72.33	R2_lm_ll_2822	4	31806594
Co_LG04	72.65	R1_nn_np_3087	4	32583746
Co_LG04	72.96	R1_nn_np_2404	4	32506206
Co_LG04	73.27	R1_nn_np_3674	4	33170470
Co_LG04	73.27	R1_lm_ll_2447	4	31991956
Co_LG04	73.58	R1_lm_ll_1101	4	32021042
Co_LG04	73.89	R2_lm_ll_902	4	32051875
Co_LG04	74.21	R1_nn_np_3997	4	33486605
Co_LG04	74.52	R1_lm_ll_1768	4	32744100
Co_LG04	74.83	R1_lm_ll_2355	4	32198729
Co_LG04	75.46	R1_lm_ll_2576	4	32198784
Co_LG04	75.77	R2_lm_ll_2092	Scaffold_3630	2029
Co_LG04	75.79	R1_nn_np_4171	4	34420111
Co_LG04	76.08	R1_lm_ll_1150	4	32605617
Co_LG04	76.42	R1_nn_np_3842	4	34555836
Co_LG04	76.71	R1_lm_ll_2951	4	32861303
Co_LG04	77.02	R1_lm_ll_3174	4	32911688
Co_LG04	77.04	R1_nn_np_4172	4	34694808
Co_LG04	77.65	R1_lm_ll_3828	4	32925877
Co_LG04	77.67	R1_nn_np_373	4	34953603
Co_LG04	77.96	R1_lm_ll_3650	4	33262379
Co_LG04	77.98	R1_nn_np_1559	4	35016670
Co_LG04	78.59	R1_lm_ll_1271	4	33328258
Co_LG04	78.9	R1_lm_ll_1112	4	32600680
Co_LG04	79.57	R1_nn_np_4072	4	35834624
Co_LG04	79.88	R1_nn_np_3717	4	35834708
Co_LG04	80.16	R1_lm_ll_303	4	33512236
Co_LG04	82.07	R1_lm_ll_2631	4	34306756
Co_LG04	82.38	R1_lm_ll_1534	4	34398290
Co_LG04	82.69	R1_lm_ll_1790	4	34285331
Co_LG04	82.76	R1_hk_hk_57	4	36701426
Co_LG04	83	R1_lm_ll_3840	4	34396671
Co_LG04	83.31	R1_lm_ll_138	2	21246294
Co_LG04	83.38	R2_nn_np_1990	4	36719159
Co_LG04	83.69	R2_nn_np_666	4	36732904
Co_LG04	84.64	R1_nn_np_1220	4	36865790
Co_LG04	84.95	R1_nn_np_3478	4	38228999
Co_LG04	85.26	R1_nn_np_1538	4	38075839
Co_LG04	85.57	R1_nn_np_3818	4	38577439
Co_LG04	85.88	R2_nn_np_2315	4	38976057
Co_LG04	86.19	R1_lm_ll_960	4	34525370
Co_LG04	86.2	R1_nn_np_3164	4	39190228
Co_LG04	86.51	R2_lm_ll_2763	4	34868943
Co_LG04	86.52	R1_nn_np_1964	4	39325980
Co_LG04	87.15	R2_nn_np_2266	4	39648844
Co_LG04	87.78	R1_nn_np_3963	4	40126875
Co_LG04	88.09	R2_nn_np_1885	4	40253844
Co_LG04	88.1	R2_lm_ll_1451	4	35082474
Co_LG04	88.41	R1_nn_np_2729	10	37749107
Co_LG04	89.05	R1_lm_ll_3745	4	35692586
Co_LG04	89.36	R1_lm_ll_2581	4	35735665
Co_LG04	89.67	R2_lm_ll_2409	4	35787307
Co_LG04	90.62	R1_lm_ll_1373	4	35901390
Co_LG04	90.93	R1_lm_ll_1273	4	35901246
Co_LG04	92.2	R1_lm_ll_3464	4	36164121
Co_LG04	92.83	R2_lm_ll_2020	4	36388498
Co_LG04	94.74	R2_lm_ll_2727	4	38069211
Co_LG04	95.05	R1_lm_ll_1103	4	36927813
Co_LG04	95.36	R1_lm_ll_4894	4	36706407
Co_LG04	95.67	R1_lm_ll_4969	4	38069430
Co_LG04	95.98	R1_lm_ll_2163	4	38464225
Co_LG04	96.29	R1_lm_ll_2865	10	2810037
Co_LG04	96.92	R1_lm_ll_1932	4	39277345
Co_LG04	97.55	R1_lm_ll_2073	4	39598905
Co_LG04	97.86	R1_lm_ll_4152	4	40013334
Co_LG04	98.17	R1_lm_ll_1428	4	40025142
Co_LG04	102.41	R1_lm_ll_496	None	None
Co_LG04	104.32	R1_lm_ll_2731	4	36982467
Co_LG04	104.95	R2_lm_ll_2076	4	39714973
Co_LG04	106.22	R1_lm_ll_3116	4	39710053
Co_LG04	106.53	R1_lm_ll_1911	4	36326617
Co_LG05	0	R1_lm_ll_2038	5	199159
Co_LG05	0.63	R2_lm_ll_2358	5	346063
Co_LG05	2.54	R2_lm_ll_2803	5	216711
Co_LG05	3.49	R1_lm_ll_4742	5	676718
Co_LG05	4.12	R1_lm_ll_3357	5	703175
Co_LG05	5.39	R2_lm_ll_1867	5	817008
Co_LG05	6.02	R1_lm_ll_2909	5	925448
Co_LG05	6.65	R1_lm_ll_4766	5	987243
Co_LG05	7.28	R1_hk_hk_211	5	1881198
Co_LG05	7.91	R1_hk_hk_68	5	1898986
Co_LG05	8.86	R1_lm_ll_2876	5	1349449
Co_LG05	9.17	R1_lm_ll_3561	5	1261946
Co_LG05	9.48	R1_lm_ll_495	5	1258377
Co_LG05	10.75	R1_lm_ll_4271	5	1407880
Co_LG05	11.38	R1_lm_ll_4989	5	1438158
Co_LG05	11.69	R2_lm_ll_1722	5	1895795
Co_LG05	12.05	R2_nn_np_2188	5	6210792
Co_LG05	12.36	R1_nn_np_2886	5	7818708
Co_LG05	12.67	R2_nn_np_585	5	9880514
Co_LG05	13.3	R1_nn_np_3132	5	5565779
Co_LG05	13.6	R1_lm_ll_4464	5	1831376
Co_LG05	13.91	R2_lm_ll_2461	5	1831012
Co_LG05	14.22	R1_lm_ll_4276	None	None
Co_LG05	14.88	R2_nn_np_1722	5	12027019
Co_LG05	16.13	R1_lm_ll_142	5	2211154
Co_LG05	16.44	R1_lm_ll_1565	5	2389275
Co_LG05	16.47	R2_nn_np_705	5	4472021
Co_LG05	17.74	R1_nn_np_1079	5	4407913
Co_LG05	18.36	R1_lm_ll_3339	5	2534689
Co_LG05	18.69	R1_nn_np_2825	5	3831826
Co_LG05	19.95	R1_lm_ll_2334	5	2527165
Co_LG05	19.96	R2_nn_np_1380	5	3166908
Co_LG05	20.27	R1_nn_np_4109	5	3047162
Co_LG05	21.22	R2_hk_hk_59	5	2849628
Co_LG05	22.81	R2_nn_np_1224	5	2763191
Co_LG05	24.4	R1_hk_hk_140	5	2525402
Co_LG05	24.71	R1_nn_np_3220	5	2379828
Co_LG05	25.34	R1_nn_np_330	5	2377254
Co_LG05	27.91	R1_nn_np_4026	None	None
Co_LG05	28.22	R1_nn_np_3614	5	461054
Co_LG05	29.35	R1_lm_ll_2393	5	3310361
Co_LG05	29.98	R1_lm_ll_3537	5	3167446
Co_LG05	30.29	R1_lm_ll_2013	5	3002690
Co_LG05	30.51	R1_hk_hk_120	5	1866109
Co_LG05	30.74	R1_lm_ll_614	5	2742586
Co_LG05	31.05	R1_lm_ll_1569	5	3306183
Co_LG05	31.36	R1_lm_ll_1110	5	3476156
Co_LG05	32.26	R2_nn_np_84	5	749318
Co_LG05	32.45	R1_lm_ll_1647	5	3581838
Co_LG05	32.76	R1_lm_ll_4093	11	18118610
Co_LG05	33.07	R1_lm_ll_1961	5	4041053
Co_LG05	33.66	R1_nn_np_4021	5	2466005
Co_LG05	34.07	R1_lm_ll_2375	5	4185973
Co_LG05	34.7	R1_lm_ll_2762	5	4561065
Co_LG05	36.72	R1_nn_np_2278	5	236342
Co_LG05	38.96	R1_nn_np_3035	5	1756708
Co_LG05	40.23	R1_nn_np_1401	5	1054425
Co_LG05	40.86	R2_nn_np_462	5	625218
Co_LG05	43.42	R1_nn_np_552	5	2525525
Co_LG05	44.05	R1_nn_np_1368	5	2555481
Co_LG05	45.32	R1_nn_np_1511	5	2700593
Co_LG05	47.88	R1_nn_np_704	5	3175478
Co_LG05	48.19	R1_hk_hk_74	5	3293042
Co_LG05	49.14	R1_nn_np_470	5	3177802
Co_LG05	51.38	R1_hk_hk_152	5	4696757
Co_LG05	52.01	R1_lm_ll_2728	5	5497180
Co_LG05	52.32	R1_lm_ll_3731	5	4627380
Co_LG05	52.95	R1_lm_ll_3052	5	4943414
Co_LG05	52.97	R1_nn_np_2975	5	4784081
Co_LG05	53.28	R2_nn_np_1291	5	4714946
Co_LG05	53.58	R2_lm_ll_2521	5	5325632
Co_LG05	53.91	R1_nn_np_3488	5	5123169
Co_LG05	54.21	R1_lm_ll_4835	5	5364045
Co_LG05	54.86	R1_nn_np_2982	5	5558135
Co_LG05	55.48	R1_lm_ll_23	5	5485943
Co_LG05	55.79	R2_lm_ll_2210	5	5707277
Co_LG05	55.8	R2_nn_np_1694	5	6220636
Co_LG05	56.11	R1_nn_np_656	5	8184264
Co_LG05	56.73	R1_lm_ll_540	5	6059914
Co_LG05	56.74	R2_nn_np_2139	5	8332771
Co_LG05	57.37	R2_nn_np_1882	5	8490171
Co_LG05	57.68	R1_lm_ll_3223	5	6145554
Co_LG05	58	R1_nn_np_262	5	8626748
Co_LG05	58.31	R1_lm_ll_1675	5	8631903
Co_LG05	58.63	R2_nn_np_1160	5	8774738
Co_LG05	58.94	R1_lm_ll_2437	5	8681370
Co_LG05	58.95	R1_nn_np_410	5	8861509
Co_LG05	59.26	R1_nn_np_2669	5	8975924
Co_LG05	59.57	R1_nn_np_3719	5	9169773
Co_LG05	60.85	R1_lm_ll_1440	5	19940120
Co_LG05	62.12	R2_lm_ll_2976	5	7489554
Co_LG05	62.14	R1_nn_np_2074	5	9304834
Co_LG05	62.45	R1_nn_np_1436	5	10112996
Co_LG05	63.06	R1_lm_ll_3814	5	9301767
Co_LG05	63.71	R2_nn_np_1892	5	10627404
Co_LG05	64.32	R1_lm_ll_597	5	9740129
Co_LG05	65.59	R1_lm_ll_4389	None	None
Co_LG05	65.62	R1_nn_np_4331	5	34004429
Co_LG05	65.93	R1_nn_np_1275	3	18801143
Co_LG05	66.56	R1_nn_np_3291	5	12425803
Co_LG05	67.17	R2_lm_ll_992	5	10684116
Co_LG05	67.19	R2_nn_np_2273	5	13839548
Co_LG05	67.82	R1_nn_np_1450	None	None
Co_LG05	68.13	R1_nn_np_3157	5	14950873
Co_LG05	69.08	R1_nn_np_4163	5	16636301
Co_LG05	70.03	R1_nn_np_3177	None	None
Co_LG05	70.34	R1_nn_np_3909	5	18878814
Co_LG05	70.65	R1_nn_np_2201	5	19977328
Co_LG05	71.07	R1_lm_ll_4725	5	11845096
Co_LG05	71.6	R1_nn_np_1702	5	21706263
Co_LG05	72.23	R1_nn_np_666	5	21675415
Co_LG05	72.34	R1_lm_ll_2036	5	12667317
Co_LG05	72.65	R1_lm_ll_1703	5	12673869
Co_LG05	72.96	R1_lm_ll_176	5	13436153
Co_LG05	73.17	R2_nn_np_2009	5	22389039
Co_LG05	73.48	R2_nn_np_1634	5	22557144
Co_LG05	73.9	R2_lm_ll_2900	None	None
Co_LG05	74.11	R1_nn_np_3618	5	27817854
Co_LG05	74.42	R1_nn_np_1374	None	None
Co_LG05	74.53	R1_lm_ll_1833	None	None
Co_LG05	74.73	R1_nn_np_344	10	19414980
Co_LG05	75.36	R1_nn_np_1191	7	8140053
Co_LG05	75.67	R1_nn_np_3518	5	29860604
Co_LG05	75.79	R1_lm_ll_2058	5	17308998
Co_LG05	75.98	R2_nn_np_1185	5	34777674
Co_LG05	76.1	R1_lm_ll_3347	5	21165771
Co_LG05	76.41	R1_lm_ll_4127	None	None
Co_LG05	76.61	R1_nn_np_3564	5	35536516
Co_LG05	76.92	R1_nn_np_594	5	35347255
Co_LG05	77.04	R1_lm_ll_1742	5	19993598
Co_LG05	77.23	R2_nn_np_1215	5	35830937
Co_LG05	77.35	R1_lm_ll_3323	5	21233118
Co_LG05	77.54	R2_nn_np_1260	None	None
Co_LG05	78.17	R1_nn_np_2720	5	47467720
Co_LG05	78.48	R2_nn_np_1372	5	42184830
Co_LG05	78.61	R1_lm_ll_4105	None	None
Co_LG05	78.79	R2_nn_np_1939	5	47367306
Co_LG05	78.92	R2_lm_ll_2406	6	2047001
Co_LG05	79.23	R1_lm_ll_1621	5	24195542
Co_LG05	79.42	R2_nn_np_1751	10	15754950
Co_LG05	79.86	R2_lm_ll_2473	5	28026315
Co_LG05	80.05	R1_nn_np_3256	5	44758305
Co_LG05	80.36	R1_nn_np_2374	5	48822499
Co_LG05	80.81	R2_lm_ll_2995	5	33904426
Co_LG05	81.12	R1_lm_ll_2494	None	None
Co_LG05	81.31	R1_nn_np_3109	5	50693613
Co_LG05	81.44	R1_lm_ll_4925	None	None
Co_LG05	81.94	R1_nn_np_1213	5	50948953
Co_LG05	82.89	R1_nn_np_4251	5	52975034
Co_LG05	83.2	R1_nn_np_840	5	52955565
Co_LG05	84.15	R1_nn_np_3550	4	26808124
Co_LG05	84.78	R1_nn_np_1663	5	53848479
Co_LG05	85.73	R1_nn_np_2024	5	54633701
Co_LG05	86.04	R2_nn_np_1790	5	59534103
Co_LG05	86.71	R1_lm_ll_1251	None	None
Co_LG05	86.99	R1_nn_np_3873	Scaffold_210	5397
Co_LG05	87.34	R2_lm_ll_2553	None	None
Co_LG05	87.61	R2_nn_np_1733	3	3855475
Co_LG05	87.92	R1_nn_np_1825	5	5981472
Co_LG05	87.96	R1_lm_ll_672	2	35087671
Co_LG05	88.27	R1_lm_ll_3952	5	60982468
Co_LG05	88.54	R2_nn_np_2093	5	25384792
Co_LG05	88.85	R1_nn_np_3463	None	None
Co_LG05	89.16	R1_nn_np_2539	5	69692149
Co_LG05	89.47	R1_nn_np_2881	5	63900109
Co_LG05	90.1	R1_nn_np_3467	5	70850230
Co_LG05	92.34	R1_nn_np_957	5	71695508
Co_LG05	92.65	R1_nn_np_3976	5	71636882
Co_LG05	92.96	R1_nn_np_4032	5	71653641
Co_LG05	94.87	R1_nn_np_3950	5	72669811
Co_LG05	95.18	R1_nn_np_3415	8	6595343
Co_LG05	96.01	R1_lm_ll_3816	None	None
Co_LG05	96.13	R1_nn_np_3826	None	None
Co_LG05	96.32	R2_lm_ll_1875	5	74959459
Co_LG05	96.44	R1_nn_np_4086	5	75038493
Co_LG05	96.75	R1_nn_np_4250	5	75324712
Co_LG05	97.38	R2_nn_np_1497	5	75687106
Co_LG06	0	R2_nn_np_1936	6	372786
Co_LG06	0.63	R1_nn_np_1271	6	911409
Co_LG06	1.9	R1_nn_np_57	6	4134893
Co_LG06	7.87	R1_nn_np_951	6	9379266
Co_LG06	8.5	R1_nn_np_3247	Scaffold_168	5825
Co_LG06	8.81	R1_nn_np_1228	6	9270591
Co_LG06	9.44	R2_nn_np_1966	6	9523856
Co_LG06	11.35	R2_nn_np_1630	6	11002639
Co_LG06	13.92	R1_nn_np_1326	None	None
Co_LG06	18.16	R1_hk_hk_18	6	2259876
Co_LG06	22.4	R1_nn_np_569	6	3533046
Co_LG06	24.15	R1_lm_ll_3862	6	81792
Co_LG06	24.46	R1_lm_ll_4523	6	33103
Co_LG06	25.41	R1_lm_ll_333	6	2191587
Co_LG06	25.72	R1_lm_ll_4705	6	2255035
Co_LG06	26.35	R2_lm_ll_1755	6	2688633
Co_LG06	26.66	R1_lm_ll_380	6	3501316
Co_LG06	26.97	R1_hk_hk_217	6	3522198
Co_LG06	27.6	R2_lm_ll_1817	6	3616479
Co_LG06	29.51	R1_lm_ll_1053	6	3802878
Co_LG06	30.14	R2_lm_ll_2878	6	3851581
Co_LG06	32.02	R1_nn_np_3434	6	4135837
Co_LG06	32.29	R1_lm_ll_3835	6	3700404
Co_LG06	33.24	R1_lm_ll_339	6	4628958
Co_LG06	33.72	R2_nn_np_774	Scaffold_1833	2142
Co_LG06	34.35	R1_nn_np_75	6	221527
Co_LG06	34.66	R1_nn_np_261	6	2264806
Co_LG06	34.97	R1_nn_np_2824	6	345054
Co_LG06	35.3	R1_lm_ll_1491	6	4743319
Co_LG06	35.3	R2_nn_np_1203	6	2799412
Co_LG06	36.25	R2_nn_np_732	6	4016421
Co_LG06	36.56	R2_nn_np_1193	6	3812882
Co_LG06	36.74	R1_lm_ll_971	6	4788127
Co_LG06	37.05	R1_lm_ll_4150	6	5167233
Co_LG06	37.36	R1_lm_ll_3126	6	4955682
Co_LG06	37.99	R1_lm_ll_4957	Scaffold_85	41930
Co_LG06	38.64	R1_nn_np_4188	6	4419950
Co_LG06	38.92	R1_lm_ll_232	6	5637072
Co_LG06	39.23	R1_lm_ll_1956	6	5639127
Co_LG06	39.33	R2_nn_np_1354	6	4739354
Co_LG06	39.52	R1_lm_ll_3526	Scaffold_4114	2740
Co_LG06	39.83	R1_lm_ll_3039	6	7381184
Co_LG06	39.96	R1_nn_np_1671	6	5033463
Co_LG06	40.14	R1_lm_ll_2570	6	5693049
Co_LG06	40.64	R1_nn_np_286	6	5488667
Co_LG06	40.7	R1_lm_ll_4574	6	7663734
Co_LG06	41.65	R2_hk_hk_76	6	7982784
Co_LG06	42.07	R1_nn_np_866	6	5962011
Co_LG06	42.25	R2_lm_ll_1832	10	8932581
Co_LG06	42.41	R1_nn_np_1113	6	6833219
Co_LG06	42.56	R2_lm_ll_2005	7	50970048
Co_LG06	42.75	R1_nn_np_1570	6	7663810
Co_LG06	42.99	R1_lm_ll_1740	6	9138547
Co_LG06	43.08	R1_nn_np_2054	None	None
Co_LG06	43.2	R1_lm_ll_4226	6	9226110
Co_LG06	43.45	R2_nn_np_1563	6	8862674
Co_LG06	43.76	R1_nn_np_1243	6	9210767
Co_LG06	44.09	R2_lm_ll_1387	6	9488031
Co_LG06	44.12	R1_nn_np_861	6	9238647
Co_LG06	44.43	R1_nn_np_1839	6	10352759
Co_LG06	44.46	R1_lm_ll_3158	6	9299893
Co_LG06	45.44	R1_nn_np_1448	6	10760710
Co_LG06	45.75	R1_lm_ll_1792	6	9508602
Co_LG06	45.79	R1_nn_np_192	6	10959410
Co_LG06	47.45	R1_lm_ll_652	6	10621332
Co_LG06	49.36	R1_hk_hk_188	6	10987528
Co_LG06	49.67	R2_lm_ll_1304	6	13499633
Co_LG06	49.98	R1_lm_ll_4658	6	12384810
Co_LG06	50.29	R1_lm_ll_3051	6	10943043
Co_LG06	50.6	R1_lm_ll_3577	6	14181268
Co_LG06	51.55	R1_lm_ll_640	6	14757098
Co_LG06	52.18	R2_lm_ll_2387	6	14860192
Co_LG06	53.45	R1_lm_ll_397	6	14972905
Co_LG06	55.04	R1_lm_ll_389	6	15079463
Co_LG06	55.67	R1_lm_ll_993	6	15360201
Co_LG06	56.3	R1_lm_ll_1721	6	15019811
Co_LG06	56.61	R1_lm_ll_2209	6	15705953
Co_LG06	56.78	R2_nn_np_1168	6	14643367
Co_LG06	57.09	R1_nn_np_875	Scaffold_3206	1552
Co_LG06	58.87	R1_lm_ll_4817	6	15996304
Co_LG06	59.82	R1_lm_ll_1931	6	16435010
Co_LG06	59.94	R2_nn_np_2187	6	14928663
Co_LG06	60.25	R2_nn_np_2079	6	14984693
Co_LG06	60.29	R1_lm_ll_3668	6	16585493
Co_LG06	60.6	R1_lm_ll_1589	6	18783476
Co_LG06	61.23	R1_lm_ll_1406	6	19252017
Co_LG06	61.86	R1_lm_ll_1287	6	19710903
Co_LG06	62.49	R1_lm_ll_4307	6	19764099
Co_LG06	63.4	R1_nn_np_1932	6	15862751
Co_LG06	63.71	R2_nn_np_1550	None	None
Co_LG06	64.52	R1_lm_ll_415	6	19926595
Co_LG06	64.83	R1_lm_ll_3505	Scaffold_831	8996
Co_LG06	65.54	R1_nn_np_3218	6	16217030
Co_LG06	65.63	R1_lm_ll_3666	6	20374857
Co_LG06	65.94	R1_lm_ll_2004	6	20434231
Co_LG06	66.25	R1_lm_ll_1914	6	20553357
Co_LG06	66.88	R1_lm_ll_1315	6	20631006
Co_LG06	67.36	R1_nn_np_1224	Scaffold_233	4014
Co_LG06	67.99	R1_nn_np_88	6	16447396
Co_LG06	68.26	R1_lm_ll_866	6	20933938
Co_LG06	69.21	R1_lm_ll_3195	6	20965633
Co_LG06	70.83	R1_nn_np_2046	6	18966323
Co_LG06	70.88	R1_lm_ll_3813	6	20710154
Co_LG06	71.19	R1_nn_np_488	6	19255093
Co_LG06	71.5	R1_nn_np_3973	6	19497378
Co_LG06	72.25	R1_lm_ll_2160	6	21246862
Co_LG06	72.34	R2_nn_np_1097	6	19785061
Co_LG06	72.97	R1_nn_np_1499	6	19882076
Co_LG06	73.28	R2_nn_np_1025	6	20276474
Co_LG06	73.59	R1_nn_np_2554	6	20392482
Co_LG06	74.21	R2_lm_ll_2302	6	25792888
Co_LG06	75.16	R2_lm_ll_1192	6	26469746
Co_LG06	75.47	R1_lm_ll_3178	None	None
Co_LG06	76.42	R1_lm_ll_1077	6	31143460
Co_LG06	76.55	R2_nn_np_1284	6	21060335
Co_LG06	77.47	R2_lm_ll_2460	6	28445529
Co_LG06	77.78	R1_lm_ll_4346	6	28445868
Co_LG06	78.09	R1_lm_ll_4352	6	32953358
Co_LG06	79.35	R1_lm_ll_1049	6	36905467
Co_LG06	79.66	R1_lm_ll_2703	6	36681944
Co_LG06	80.29	R1_lm_ll_817	None	None
Co_LG06	80.6	R1_lm_ll_427	6	36670604
Co_LG06	81.31	R1_nn_np_1662	6	24446286
Co_LG06	81.65	R1_lm_ll_3132	6	34530413
Co_LG06	82.28	R1_lm_ll_772	6	34782426
Co_LG06	82.38	R1_nn_np_1533	6	25807958
Co_LG06	83	R2_lm_ll_1921	6	34438623
Co_LG06	83.47	R2_nn_np_1778	6	27035635
Co_LG06	83.95	R1_lm_ll_4912	6	32107475
Co_LG06	83.98	R1_nn_np_3037	6	27909175
Co_LG06	84.29	R1_nn_np_4189	6	31149418
Co_LG06	84.36	R1_lm_ll_3940	6	26468819
Co_LG06	84.93	R1_hk_hk_170	6	32211629
Co_LG06	85.46	R1_lm_ll_4339	6	20269000
Co_LG06	86.41	R1_lm_ll_3566	6	22774877
Co_LG06	87.04	R1_lm_ll_3514	6	20979457
Co_LG06	87.41	R1_nn_np_1826	6	32706724
Co_LG06	88.04	R1_nn_np_3567	6	33650942
Co_LG06	88.1	R1_lm_ll_1564	6	22729950
Co_LG06	88.41	R2_lm_ll_2279	6	23903072
Co_LG06	88.64	R2_nn_np_1758	6	33122175
Co_LG06	88.85	R1_lm_ll_3387	6	21985261
Co_LG06	89.04	R1_nn_np_4385	1	38499019
Co_LG06	89.2	R1_lm_ll_2271	Scaffold_153	16320
Co_LG06	89.5	R2_nn_np_1862	6	33947825
Co_LG06	89.51	R1_lm_ll_1660	6	22014475
Co_LG06	89.82	R1_lm_ll_2778	6	22789093
Co_LG06	90.13	R2_lm_ll_1279	None	None
Co_LG06	90.34	R1_nn_np_4010	6	34163981
Co_LG06	90.72	R1_lm_ll_1997	6	24462827
Co_LG06	91.67	R1_lm_ll_2478	6	23301838
Co_LG06	92.3	R1_lm_ll_2428	6	21624895
Co_LG06	93.1	R1_nn_np_26	6	35224869
Co_LG06	93.47	R1_lm_ll_1811	6	38775394
Co_LG06	93.78	R2_lm_ll_1714	6	21698857
Co_LG06	94.09	R1_lm_ll_4096	6	21634864
Co_LG06	95.04	R1_lm_ll_4564	6	26125240
Co_LG06	95.25	R1_nn_np_2022	6	35502821
Co_LG06	95.56	R1_nn_np_2829	6	37178996
Co_LG06	95.82	R1_lm_ll_1982	6	26922554
Co_LG06	96.13	R2_lm_ll_1522	6	29170838
Co_LG06	96.44	R1_lm_ll_692	6	33196213
Co_LG06	96.75	R1_lm_ll_506	6	33853696
Co_LG06	97.06	R1_lm_ll_360	6	29052615
Co_LG06	97.37	R2_lm_ll_1642	None	None
Co_LG06	97.92	R1_nn_np_1341	6	37654830
Co_LG06	98.06	R1_lm_ll_752	6	34423219
Co_LG06	98.43	R1_nn_np_264	6	37696851
Co_LG06	98.74	R1_nn_np_3380	6	37831436
Co_LG06	99.03	R1_lm_ll_2810	6	35478040
Co_LG06	99.34	R1_lm_ll_3095	6	36776631
Co_LG06	99.65	R1_lm_ll_4596	6	36963913
Co_LG06	99.96	R1_lm_ll_4973	11	40890380
Co_LG06	100.27	R2_lm_ll_2602	6	37551735
Co_LG06	100.58	R1_lm_ll_77	6	37552035
Co_LG06	101.21	R2_lm_ll_1460	6	37715683
Co_LG06	101.34	R1_nn_np_1706	6	38815837
Co_LG06	102.59	R1_lm_ll_2451	6	37923986
Co_LG06	103.22	R2_lm_ll_1667	6	38237995
Co_LG06	103.68	R1_nn_np_3144	6	39081382
Co_LG06	103.85	R2_lm_ll_2260	6	39002644
Co_LG06	104.16	R1_lm_ll_4466	6	38383432
Co_LG06	104.47	R1_lm_ll_3010	6	38864085
Co_LG06	104.78	R1_lm_ll_4215	6	38992175
Co_LG06	105.91	R1_nn_np_784	6	39437389
Co_LG06	106.08	R1_lm_ll_1787	6	38859479
Co_LG06	107.35	R2_lm_ll_610	6	39714253
Co_LG06	107.66	R1_lm_ll_796	6	39408818
Co_LG06	107.83	R1_nn_np_1470	6	39468707
Co_LG06	108.92	R1_lm_ll_2964	6	39545587
Co_LG06	109.23	R1_lm_ll_3241	6	39725630
Co_LG06	109.51	R2_nn_np_1670	6	39720121
Co_LG06	110.23	R1_lm_ll_1593	Scaffold_3462	324
Co_LG06	110.25	R2_nn_np_1044	6	40109089
Co_LG06	110.37	R1_lm_ll_1991	6	40776525
Co_LG06	110.68	R1_lm_ll_4301	6	40945697
Co_LG06	110.99	R1_lm_ll_1264	6	41167087
Co_LG06	111.62	R2_lm_ll_2722	6	41205549
Co_LG06	113.53	R2_hk_hk_56	6	41729141
Co_LG06	114.16	R1_lm_ll_4753	6	41458486
Co_LG06	114.35	R1_nn_np_3858	6	40819350
Co_LG06	114.66	R2_nn_np_533	Scaffold_478	17664
Co_LG06	114.81	R1_lm_ll_2328	6	41674007
Co_LG06	115.44	R2_lm_ll_2123	6	42024551
Co_LG06	115.75	R2_lm_ll_1669	6	42087930
Co_LG06	116.17	R1_nn_np_3924	6	40940905
Co_LG06	116.8	R2_lm_ll_2449	6	42418659
Co_LG06	117.11	R2_lm_ll_2607	6	42179283
Co_LG06	117.8	R1_nn_np_3068	6	41245081
Co_LG06	118.75	R1_nn_np_2437	6	41368256
Co_LG06	118.95	R1_lm_ll_107	6	42204663
Co_LG06	119.26	R1_lm_ll_2877	6	42407156
Co_LG06	119.57	R1_lm_ll_913	6	42489726
Co_LG06	121.03	R1_nn_np_3587	6	41454117
Co_LG06	121.13	R1_lm_ll_242	6	42495874
Co_LG06	122.72	R2_lm_ll_2149	6	42591688
Co_LG06	122.96	R1_nn_np_3110	6	41793862
Co_LG06	123.59	R2_nn_np_1710	6	41819428
Co_LG06	124.2	R2_lm_ll_793	6	42700378
Co_LG06	124.42	R1_nn_np_1724	None	None
Co_LG06	124.73	R2_nn_np_1623	6	42226573
Co_LG06	125.04	R1_nn_np_3381	6	42315924
Co_LG06	125.67	R1_nn_np_3073	6	42391508
Co_LG06	125.98	R1_nn_np_2382	6	42713309
Co_LG06	126.46	R1_lm_ll_128	6	42892330
Co_LG06	126.77	R2_lm_ll_1805	6	42825979
Co_LG06	128.04	R2_lm_ll_2620	6	43209198
Co_LG06	128.56	R2_nn_np_1549	6	42719611
Co_LG06	128.74	R1_lm_ll_4436	6	43209393
Co_LG06	129.4	R2_nn_np_2244	6	43242076
Co_LG06	129.46	R2_lm_ll_1954	6	43234442
Co_LG06	129.77	R2_lm_ll_2747	6	43384745
Co_LG06	130.05	R2_nn_np_1145	6	43708770
Co_LG06	130.48	R1_lm_ll_4506	6	43389781
Co_LG06	130.53	R1_nn_np_2871	None	None
Co_LG06	130.84	R2_nn_np_1857	6	44448433
Co_LG06	131.15	R1_nn_np_3459	6	44655695
Co_LG06	131.16	R1_lm_ll_2772	6	43489078
Co_LG06	131.69	R2_nn_np_2165	6	44798641
Co_LG06	132	R1_nn_np_3962	6	44940998
Co_LG06	132.31	R1_nn_np_1921	6	45749177
Co_LG06	132.49	R1_lm_ll_1612	6	43548481
Co_LG06	133.35	R1_nn_np_3492	6	46093442
Co_LG06	133.57	R1_lm_ll_2672	6	43658983
Co_LG06	134.52	R1_lm_ll_1408	6	44063521
Co_LG06	134.83	R1_lm_ll_1666	6	44472206
Co_LG06	135.78	R1_lm_ll_452	6	44658238
Co_LG06	136.73	R2_lm_ll_2564	6	44866098
Co_LG06	138	R1_lm_ll_1701	None	None
Co_LG06	138.31	R1_lm_ll_3376	Scaffold_364	3822
Co_LG06	139.26	R1_lm_ll_1031	6	45709982
Co_LG06	139.57	R1_lm_ll_1524	6	45889661
Co_LG06	139.88	R1_lm_ll_4741	6	45982701
Co_LG06	140.19	R1_lm_ll_2026	6	46030394
Co_LG06	140.5	R2_lm_ll_1613	6	46118429
Co_LG06	141.13	R1_lm_ll_4325	6	46171081
Co_LG06	141.44	R2_lm_ll_2549	6	46171290
Co_LG06	141.75	R2_hk_hk_28	6	46221167
Co_LG06	142.06	R1_nn_np_2399	6	46406563
Co_LG06	143.65	R1_nn_np_4309	Scaffold_2443	5349
Co_LG06	143.96	R1_nn_np_1140	6	47569924
Co_LG06	145.55	R1_nn_np_2397	6	48191012
Co_LG06	145.86	R1_nn_np_3455	6	48722348
Co_LG06	146.17	R1_nn_np_596	6	48529025
Co_LG06	146.8	R1_nn_np_3576	6	49276901
Co_LG06	147.43	R1_nn_np_744	6	49505123
Co_LG06	148.06	R2_nn_np_1599	None	None
Co_LG06	148.37	R2_nn_np_1394	6	50286327
Co_LG06	148.68	R1_nn_np_2535	6	49799891
Co_LG06	149.63	R1_lm_ll_2639	6	46364208
Co_LG06	149.69	R2_nn_np_1480	None	None
Co_LG06	150.39	R1_lm_ll_2321	6	46472728
Co_LG06	150.55	R2_nn_np_1741	Scaffold_140	40893
Co_LG06	150.77	R1_lm_ll_2644	6	46682799
Co_LG06	151.4	R1_lm_ll_4733	6	47039342
Co_LG06	151.58	R1_nn_np_4050	6	52850652
Co_LG06	152.21	R1_nn_np_289	6	53494802
Co_LG06	152.29	R1_lm_ll_1360	6	47221102
Co_LG06	152.56	R2_nn_np_1839	6	55049396
Co_LG06	152.67	R1_lm_ll_123	6	47314860
Co_LG06	152.85	R2_nn_np_2248	6	55850818
Co_LG06	153.04	R1_lm_ll_2048	6	47560654
Co_LG06	153.09	R1_nn_np_2807	6	55995672
Co_LG06	153.72	R1_nn_np_4324	6	56297678
Co_LG06	153.82	R1_lm_ll_1604	6	47306275
Co_LG06	154.01	R1_nn_np_3816	6	55877999
Co_LG06	154.17	R1_lm_ll_3304	6	46505012
Co_LG06	154.22	R1_hk_hk_109	6	56751079
Co_LG06	154.85	R1_nn_np_1617	6	57153123
Co_LG06	155.31	R1_lm_ll_1830	6	47775881
Co_LG06	155.62	R1_lm_ll_301	6	47776005
Co_LG06	155.93	R1_lm_ll_2456	6	48000885
Co_LG06	156.23	R2_nn_np_1156	6	54801151
Co_LG06	156.29	R1_lm_ll_3975	6	48122424
Co_LG06	157.02	R1_hk_hk_72	6	53668581
Co_LG06	157.65	R1_hk_hk_107	6	56751121
Co_LG06	158.14	R1_lm_ll_4027	6	48400018
Co_LG06	158.77	R1_lm_ll_3048	6	48651047
Co_LG06	159.08	R1_lm_ll_814	6	51678602
Co_LG06	159.39	R2_lm_ll_1964	6	48754325
Co_LG06	159.77	R1_nn_np_2699	None	None
Co_LG06	160.83	R1_lm_ll_3594	6	50181579
Co_LG06	160.91	R1_nn_np_1591	6	52156097
Co_LG06	161.18	R1_lm_ll_3149	6	50286449
Co_LG06	161.46	R1_nn_np_265	6	51359043
Co_LG06	161.52	R1_lm_ll_1489	6	50172487
Co_LG06	161.83	R1_lm_ll_818	6	50083651
Co_LG06	161.94	R1_nn_np_791	6	50585549
Co_LG06	162.57	R1_nn_np_3187	6	50716446
Co_LG06	163.84	R1_hk_hk_176	6	50345661
Co_LG06	164.15	R1_lm_ll_4575	6	50376001
Co_LG06	164.46	R1_lm_ll_399	6	50584322
Co_LG06	164.77	R1_lm_ll_2589	6	51456237
Co_LG06	165.08	R2_lm_ll_1682	6	50956318
Co_LG06	165.71	R2_lm_ll_2309	Scaffold_140	41607
Co_LG06	166.02	R1_lm_ll_2817	6	52061339
Co_LG06	166.33	R1_lm_ll_4536	6	52451905
Co_LG06	166.96	R1_lm_ll_1888	Scaffold_1301	1878
Co_LG06	167.59	R1_lm_ll_4323	6	55969031
Co_LG06	167.78	R1_nn_np_3652	6	52147537
Co_LG06	167.89	R1_lm_ll_785	6	54678682
Co_LG06	168.2	R2_lm_ll_2724	6	56243337
Co_LG06	168.51	R1_lm_ll_4072	6	56948496
Co_LG06	168.82	R1_lm_ll_2799	6	56860918
Co_LG06	169.45	R1_lm_ll_1358	6	56012164
Co_LG06	169.76	R1_hk_hk_105	6	55944728
Co_LG06	170.71	R2_lm_ll_1482	6	56362752
Co_LG06	171.03	R2_nn_np_1257	6	56017660
Co_LG06	171.34	R1_lm_ll_1848	6	53130967
Co_LG06	172.3	R1_hk_hk_218	6	52239742
Co_LG06	173.89	R2_nn_np_1608	6	56895561
Co_LG06	174.84	R2_nn_np_2235	6	56328773
Co_LG06	175.15	R1_nn_np_2503	2	23040840
Co_LG06	175.78	R2_nn_np_1927	6	55878257
Co_LG06	178.02	R2_hk_hk_82	6	50085685
Co_LG06	178.33	R2_hk_hk_67	6	49812835
Co_LG06	179.92	R1_nn_np_1252	10	29907527
Co_LG06	180.55	R1_nn_np_3996	6	48547530
Co_LG06	180.86	R2_nn_np_711	6	47885718
Co_LG06	182.13	R1_nn_np_521	6	47798997
Co_LG06	183.08	R1_nn_np_920	6	46570416
Co_LG06	183.39	R2_nn_np_899	6	47373716
Co_LG06	184.98	R2_nn_np_799	6	45314264
Co_LG06	185.61	R1_nn_np_2998	6	46680622
Co_LG07	0	R1_lm_ll_1735	7	5683750
Co_LG07	0.63	R1_lm_ll_1497	7	13940918
Co_LG07	0.94	R1_lm_ll_1659	7	5095399
Co_LG07	1.89	R1_lm_ll_4984	None	None
Co_LG07	2.52	R1_lm_ll_4112	Scaffold_22	231717
Co_LG07	2.83	R1_lm_ll_4409	7	5200653
Co_LG07	3.32	R2_nn_np_1189	7	1487453
Co_LG07	3.63	R1_nn_np_2708	7	4956510
Co_LG07	3.77	R1_lm_ll_2345	7	4240199
Co_LG07	4.08	R2_lm_ll_2361	7	3822579
Co_LG07	4.26	R2_nn_np_819	7	11754343
Co_LG07	4.57	R2_hk_hk_71	7	9894561
Co_LG07	4.71	R1_lm_ll_5011	8	72215949
Co_LG07	5.02	R1_lm_ll_3419	1	9016442
Co_LG07	5.33	R1_lm_ll_5008	Scaffold_22	292764
Co_LG07	5.64	R1_lm_ll_4771	7	49787934
Co_LG07	5.95	R2_lm_ll_658	11	34364848
Co_LG07	6.26	R1_lm_ll_3961	8	41282212
Co_LG07	6.57	R1_lm_ll_3803	7	1610039
Co_LG07	6.88	R1_lm_ll_1111	7	6619083
Co_LG07	7.19	R1_lm_ll_1492	7	6610320
Co_LG07	7.77	R1_nn_np_1902	7	3027885
Co_LG07	8.4	R1_nn_np_2333	7	2550871
Co_LG07	8.71	R1_nn_np_2678	Scaffold_22	231606
Co_LG07	9.02	R2_nn_np_1768	None	None
Co_LG07	9.33	R2_nn_np_790	7	8813563
Co_LG07	9.42	R2_lm_ll_2915	7	8308498
Co_LG07	9.96	R1_nn_np_3570	7	5526679
Co_LG07	10.05	R2_lm_ll_2347	7	10830320
Co_LG07	10.28	R1_nn_np_1650	7	5564084
Co_LG07	10.68	R1_lm_ll_1395	7	11765924
Co_LG07	10.91	R2_nn_np_1472	7	9739331
Co_LG07	11.31	R1_lm_ll_3312	None	None
Co_LG07	11.62	R1_lm_ll_4543	Scaffold_24	315562
Co_LG07	11.93	R2_lm_ll_1785	7	13050799
Co_LG07	12.17	R1_nn_np_4312	2	21511635
Co_LG07	12.25	R1_lm_ll_4667	None	None
Co_LG07	12.49	R1_nn_np_1639	7	15087958
Co_LG07	12.57	R2_lm_ll_3015	7	17519537
Co_LG07	12.81	R1_nn_np_3091	None	None
Co_LG07	12.89	R1_lm_ll_577	7	20925031
Co_LG07	13.13	R2_nn_np_715	None	None
Co_LG07	13.21	R2_lm_ll_2656	7	19203440
Co_LG07	13.45	R1_nn_np_4045	7	21542878
Co_LG07	13.53	R1_lm_ll_4582	7	17975221
Co_LG07	13.84	R2_lm_ll_1736	7	18023113
Co_LG07	14.08	R1_nn_np_2777	7	16280338
Co_LG07	14.71	R1_nn_np_551	7	16741538
Co_LG07	15.11	R1_lm_ll_4852	7	9813426
Co_LG07	15.34	R1_nn_np_2935	7	18077582
Co_LG07	15.42	R1_lm_ll_3006	7	18066099
Co_LG07	15.65	R1_nn_np_3362	None	None
Co_LG07	16.37	R1_lm_ll_4617	7	18326884
Co_LG07	16.6	R1_nn_np_3970	7	19336927
Co_LG07	16.68	R2_lm_ll_2165	None	None
Co_LG07	16.91	R1_nn_np_3665	None	None
Co_LG07	17.22	R1_nn_np_3703	None	None
Co_LG07	17.31	R2_lm_ll_2392	7	10828492
Co_LG07	17.54	R1_nn_np_1758	7	29568004
Co_LG07	17.85	R1_nn_np_3202	Scaffold_928	12659
Co_LG07	18.16	R1_nn_np_1177	7	29177342
Co_LG07	18.47	R1_nn_np_1688	7	29668765
Co_LG07	18.57	R2_lm_ll_2505	8	39978351
Co_LG07	18.88	R1_lm_ll_221	7	17992921
Co_LG07	19.1	R1_nn_np_3680	7	33215260
Co_LG07	19.41	R2_nn_np_1139	7	32637470
Co_LG07	19.51	R1_lm_ll_4178	7	19623825
Co_LG07	20.36	R2_nn_np_524	Scaffold_457	2218
Co_LG07	20.67	R2_nn_np_1664	7	34450943
Co_LG07	20.77	R1_lm_ll_3912	7	19555963
Co_LG07	20.98	R1_nn_np_4180	7	34553521
Co_LG07	21.29	R1_nn_np_3387	3	25025797
Co_LG07	21.4	R2_lm_ll_3010	7	24412773
Co_LG07	21.71	R2_lm_ll_3106	4	40327494
Co_LG07	22.34	R1_lm_ll_1935	Scaffold_75	148892
Co_LG07	22.88	R1_nn_np_993	7	35206426
Co_LG07	23.29	R1_lm_ll_3818	Scaffold_2050	2077
Co_LG07	23.83	R1_hk_hk_130	7	37223950
Co_LG07	23.92	R2_lm_ll_3066	7	42845494
Co_LG07	24.23	R1_lm_ll_854	7	23470628
Co_LG07	24.77	R1_nn_np_2802	7	36028438
Co_LG07	24.86	R1_lm_ll_3669	7	28618582
Co_LG07	25.17	R2_lm_ll_3109	7	29715822
Co_LG07	25.72	R2_nn_np_1406	3	31727081
Co_LG07	25.8	R1_lm_ll_3884	7	32562604
Co_LG07	26.11	R2_lm_ll_2492	None	None
Co_LG07	26.42	R2_lm_ll_2904	7	33210338
Co_LG07	26.73	R1_lm_ll_3441	7	32155716
Co_LG07	27.04	R2_lm_ll_1640	7	33268553
Co_LG07	27.29	R1_nn_np_122	7	39898617
Co_LG07	27.35	R1_lm_ll_719	7	34279094
Co_LG07	27.66	R1_lm_ll_4631	7	34182877
Co_LG07	27.97	R1_lm_ll_2174	7	34647241
Co_LG07	28.28	R2_lm_ll_2245	7	35638576
Co_LG07	28.59	R2_lm_ll_2246	7	36688475
Co_LG07	28.86	R2_nn_np_1517	7	41897594
Co_LG07	28.9	R1_lm_ll_4649	7	36156512
Co_LG07	29.21	R1_lm_ll_3682	7	36754660
Co_LG07	29.48	R1_nn_np_3399	None	None
Co_LG07	29.52	R1_lm_ll_1347	7	37489815
Co_LG07	29.79	R1_nn_np_1678	7	7399076
Co_LG07	30.74	R1_nn_np_3339	7	43697344
Co_LG07	31.11	R2_lm_ll_1061	7	37762624
Co_LG07	31.42	R2_lm_ll_2332	7	37989233
Co_LG07	31.69	R1_nn_np_2069	7	43814860
Co_LG07	32.05	R1_lm_ll_3634	7	37941103
Co_LG07	32.36	R1_lm_ll_1788	7	37997288
Co_LG07	32.63	R1_nn_np_2076	7	44008212
Co_LG07	32.99	R1_lm_ll_80	None	None
Co_LG07	33.3	R1_lm_ll_837	7	39519991
Co_LG07	33.57	R2_nn_np_1379	7	44178806
Co_LG07	33.61	R1_lm_ll_3827	7	38574119
Co_LG07	34.24	R1_lm_ll_4692	7	40720158
Co_LG07	34.55	R1_lm_ll_2669	7	40754117
Co_LG07	35.15	R1_nn_np_4363	7	44286628
Co_LG07	35.17	R1_lm_ll_1724	7	40906392
Co_LG07	35.46	R2_nn_np_2299	7	45364400
Co_LG07	35.48	R2_lm_ll_2033	7	40905681
Co_LG07	35.79	R1_lm_ll_3611	7	40905888
Co_LG07	36.1	R1_lm_ll_4157	None	None
Co_LG07	36.4	R1_nn_np_228	7	45515277
Co_LG07	36.42	R2_lm_ll_2220	8	23970162
Co_LG07	36.72	R1_nn_np_3299	7	45691344
Co_LG07	36.74	R2_lm_ll_1950	Scaffold_25	206165
Co_LG07	38.65	R1_lm_ll_1661	7	42045996
Co_LG07	38.96	R1_lm_ll_5016	5	7783847
Co_LG07	39.27	R2_lm_ll_2594	7	42123999
Co_LG07	39.28	R2_nn_np_624	7	46315966
Co_LG07	39.59	R2_lm_ll_2906	7	42399900
Co_LG07	40.55	R1_nn_np_3391	7	46884059
Co_LG07	42.14	R2_nn_np_1763	7	47210337
Co_LG07	42.45	R1_nn_np_1983	7	47360411
Co_LG07	42.48	R1_lm_ll_1753	7	43971035
Co_LG07	42.76	R2_nn_np_1411	7	47421694
Co_LG07	44.03	R1_nn_np_4113	7	47752650
Co_LG07	44.39	R1_lm_ll_4549	7	44369096
Co_LG07	44.7	R1_lm_ll_3278	7	44451526
Co_LG07	44.97	R1_nn_np_4092	7	48653943
Co_LG07	45.01	R1_lm_ll_668	7	45327127
Co_LG07	45.28	R1_nn_np_3835	7	48904433
Co_LG07	45.59	R1_nn_np_234	7	48966594
Co_LG07	45.9	R1_nn_np_2031	7	49044282
Co_LG07	46.27	R2_lm_ll_2905	11	44735183
Co_LG07	46.58	R1_lm_ll_3352	7	45047317
Co_LG07	47.21	R2_lm_ll_3064	7	44736002
Co_LG07	47.48	R2_nn_np_1435	7	49135414
Co_LG07	47.52	R1_lm_ll_1115	7	45265120
Co_LG07	47.79	R1_nn_np_815	7	49516857
Co_LG07	48.1	R1_nn_np_1877	7	49402506
Co_LG07	48.73	R1_nn_np_4205	8	47394648
Co_LG07	50.08	R1_lm_ll_4572	7	45371313
Co_LG07	50.64	R1_nn_np_1537	7	51791374
Co_LG07	50.7	R1_lm_ll_2386	7	45427504
Co_LG07	52.61	R2_lm_ll_2042	7	45556771
Co_LG07	52.92	R1_lm_ll_4793	7	45556379
Co_LG07	53.55	R1_lm_ll_412	7	45673405
Co_LG07	54.82	R1_lm_ll_4239	7	45751226
Co_LG07	57.38	R1_lm_ll_2077	7	46219830
Co_LG07	58.01	R1_lm_ll_3582	7	45988605
Co_LG07	60.25	R1_lm_ll_1096	7	46660122
Co_LG07	60.25	R2_nn_np_1308	7	48644022
Co_LG07	60.56	R1_lm_ll_1158	7	46790441
Co_LG07	60.87	R2_lm_ll_2723	7	46818100
Co_LG07	61.82	R1_lm_ll_4634	7	47130696
Co_LG07	63.14	R1_nn_np_4246	7	49023628
Co_LG07	65.38	R1_hk_hk_177	7	47774396
Co_LG07	66.33	R1_lm_ll_2204	7	47670274
Co_LG07	66.33	R1_nn_np_1487	7	49036049
Co_LG07	66.64	R1_nn_np_4146	7	48505973
Co_LG07	66.95	R2_nn_np_2161	7	49023431
Co_LG07	67.26	R2_nn_np_2193	7	48646333
Co_LG07	67.27	R1_lm_ll_2638	7	48469215
Co_LG07	67.58	R1_nn_np_3498	7	48660250
Co_LG07	69.49	R1_nn_np_3500	7	49390218
Co_LG07	70.44	R1_nn_np_3211	7	50394259
Co_LG07	70.5	R1_lm_ll_4207	7	47703829
Co_LG07	71.77	R1_lm_ll_1802	7	47770957
Co_LG07	72.08	R2_lm_ll_1883	7	47489362
Co_LG07	72.35	R1_nn_np_651	7	51051489
Co_LG07	72.98	R1_nn_np_900	7	51512217
Co_LG07	75.22	R2_nn_np_2152	7	51815267
Co_LG07	75.31	R2_lm_ll_1540	None	None
Co_LG07	76.9	R2_lm_ll_2974	7	48788901
Co_LG07	77.13	R2_nn_np_1983	7	52316178
Co_LG07	78.4	R1_nn_np_1748	7	52643511
Co_LG07	79.8	R1_lm_ll_877	7	49258033
Co_LG07	79.99	R1_nn_np_3310	7	53203337
Co_LG07	80.62	R1_nn_np_266	7	53350880
Co_LG07	80.93	R1_nn_np_208	7	53773829
Co_LG07	81.06	R2_lm_ll_1680	7	49374052
Co_LG07	81.24	R1_nn_np_2833	7	54133087
Co_LG07	81.87	R1_nn_np_1574	7	54215811
Co_LG07	82.5	R2_nn_np_2099	7	54270889
Co_LG07	82.65	R1_lm_ll_2997	7	49494099
Co_LG07	83.13	R1_nn_np_2986	7	54628493
Co_LG07	83.76	R1_nn_np_999	7	54636422
Co_LG07	83.92	R2_lm_ll_1647	7	50508874
Co_LG07	84.23	R1_lm_ll_4619	7	50546319
Co_LG07	84.54	R2_lm_ll_2577	7	50557707
Co_LG07	86.13	R2_lm_ll_2039	7	51210788
Co_LG07	88.04	R1_lm_ll_2850	None	None
Co_LG07	90.93	R2_lm_ll_1750	7	52976963
Co_LG07	91.56	R1_lm_ll_4332	7	52726850
Co_LG07	92.83	R2_lm_ll_1550	7	52995002
Co_LG07	93.78	R2_lm_ll_2418	7	52466336
Co_LG07	95.69	R1_lm_ll_450	7	52833904
Co_LG07	96.64	R1_lm_ll_4656	7	53143169
Co_LG08	0	R1_lm_ll_1585	8	2421438
Co_LG08	0.31	R1_lm_ll_4837	8	2419648
Co_LG08	0.94	R2_lm_ll_1869	8	1538925
Co_LG08	1.89	R2_lm_ll_1243	None	None
Co_LG08	2.84	R1_lm_ll_4698	8	2141274
Co_LG08	3.47	R2_lm_ll_3041	8	1514087
Co_LG08	4.1	R1_lm_ll_3161	Scaffold_191	738
Co_LG08	5.05	R1_lm_ll_1091	8	3649776
Co_LG08	5.68	R1_lm_ll_849	8	4132020
Co_LG08	10.26	R1_lm_ll_2920	8	4478948
Co_LG08	10.42	R1_nn_np_623	8	304059
Co_LG08	10.73	R1_nn_np_3446	8	227005
Co_LG08	10.88	R1_lm_ll_4275	8	4659246
Co_LG08	11.04	R2_nn_np_910	8	1344743
Co_LG08	11.19	R1_lm_ll_1215	8	4808980
Co_LG08	11.35	R1_hk_hk_79	8	1773478
Co_LG08	11.5	R1_lm_ll_2978	8	4876040
Co_LG08	11.66	R1_nn_np_3041	8	2036826
Co_LG08	11.81	R1_lm_ll_3712	None	None
Co_LG08	11.97	R1_nn_np_4089	2	36169870
Co_LG08	12.28	R1_nn_np_1270	8	2509490
Co_LG08	12.43	R1_lm_ll_1421	8	5030991
Co_LG08	12.74	R1_lm_ll_2102	8	5030307
Co_LG08	13.22	R2_nn_np_1252	8	3144645
Co_LG08	13.53	R1_nn_np_1160	8	3643156
Co_LG08	13.84	R2_nn_np_1854	8	3606879
Co_LG08	14.47	R1_nn_np_1645	8	5051149
Co_LG08	14.78	R1_nn_np_4007	8	4861170
Co_LG08	15.3	R1_lm_ll_739	8	5208159
Co_LG08	15.61	R1_lm_ll_2750	8	6202173
Co_LG08	15.73	R2_nn_np_2080	8	5104912
Co_LG08	15.93	R1_lm_ll_4018	8	5714325
Co_LG08	16.05	R1_nn_np_4242	8	6240859
Co_LG08	16.25	R2_hk_hk_57	8	8084737
Co_LG08	16.37	R1_nn_np_2936	Scaffold_619	12743
Co_LG08	16.68	R2_nn_np_2071	8	8350127
Co_LG08	16.88	R2_lm_ll_2761	8	5648896
Co_LG08	17.19	R2_lm_ll_2443	8	8331601
Co_LG08	17.82	R1_lm_ll_748	8	8341142
Co_LG08	17.94	R1_nn_np_3814	8	9415861
Co_LG08	19.4	R1_lm_ll_4166	8	8680859
Co_LG08	19.53	R1_nn_np_4265	8	9224757
Co_LG08	20.35	R2_lm_ll_2674	8	8968427
Co_LG08	21.3	R2_lm_ll_1459	8	9322855
Co_LG08	21.61	R1_lm_ll_4045	8	9256993
Co_LG08	22.24	R2_lm_ll_2093	8	9386481
Co_LG08	23.19	R1_lm_ll_418	8	9802633
Co_LG08	23.5	R2_lm_ll_2610	8	9829057
Co_LG08	23.81	R1_lm_ll_1081	8	9884845
Co_LG08	24.1	R1_hk_hk_146	8	9777517
Co_LG08	24.43	R1_lm_ll_2970	8	9945924
Co_LG08	24.74	R2_lm_ll_3028	8	10445366
Co_LG08	25.37	R1_lm_ll_4030	8	10512971
Co_LG08	25.68	R1_lm_ll_983	8	10476355
Co_LG08	26.31	R1_lm_ll_2633	8	10511982
Co_LG08	26.62	R1_lm_ll_1507	8	10473451
Co_LG08	26.65	R1_nn_np_447	8	9883115
Co_LG08	26.93	R1_lm_ll_3802	8	10370171
Co_LG08	26.96	R1_nn_np_833	8	9884351
Co_LG08	27.59	R1_nn_np_1217	8	10427412
Co_LG08	29.49	R1_lm_ll_3188	8	11216795
Co_LG08	29.5	R1_nn_np_4118	8	10924060
Co_LG08	29.81	R2_lm_ll_1944	8	11216455
Co_LG08	30.13	R1_nn_np_4336	8	11247444
Co_LG08	31.07	R1_lm_ll_2600	Scaffold_67	82829
Co_LG08	31.07	R1_nn_np_3920	8	11364873
Co_LG08	31.7	R1_lm_ll_3638	None	None
Co_LG08	32.01	R2_lm_ll_1384	6	7419344
Co_LG08	32.32	R1_lm_ll_2533	None	None
Co_LG08	32.95	R1_lm_ll_2244	6	7430672
Co_LG08	34.22	R1_lm_ll_2894	8	11758298
Co_LG08	34.53	R1_lm_ll_2384	8	11852621
Co_LG08	34.84	R1_lm_ll_3011	8	11949553
Co_LG08	35.15	R1_lm_ll_1089	8	12055133
Co_LG08	35.64	R2_nn_np_2064	8	10924283
Co_LG08	36.1	R1_lm_ll_1884	8	12189257
Co_LG08	36.41	R2_lm_ll_2932	None	None
Co_LG08	36.72	R1_lm_ll_2429	8	12480461
Co_LG08	37.03	R2_lm_ll_1160	8	13247445
Co_LG08	37.34	R1_lm_ll_1352	8	12557426
Co_LG08	37.87	R2_nn_np_2119	8	11954425
Co_LG08	38.61	R1_lm_ll_2918	8	13749769
Co_LG08	38.92	R2_lm_ll_2663	8	13675319
Co_LG08	39.45	R1_hk_hk_113	8	12131778
Co_LG08	39.54	R1_lm_ll_4242	Scaffold_576	1848
Co_LG08	39.85	R2_lm_ll_1300	8	14694749
Co_LG08	40.16	R1_lm_ll_1832	8	15692145
Co_LG08	40.47	R1_lm_ll_3461	8	15691234
Co_LG08	40.7	R1_nn_np_2891	Scaffold_2168	3226
Co_LG08	41.01	R1_nn_np_888	8	12231066
Co_LG08	41.09	R1_lm_ll_1536	8	15842117
Co_LG08	41.4	R1_lm_ll_3557	8	15986455
Co_LG08	41.71	R1_lm_ll_4063	None	None
Co_LG08	42.02	R2_lm_ll_1230	8	16357790
Co_LG08	42.33	R1_lm_ll_1976	8	16449347
Co_LG08	43.56	R1_nn_np_4002	8	13361006
Co_LG08	44.51	R1_nn_np_4134	8	14008485
Co_LG08	45.14	R1_nn_np_3563	8	14703428
Co_LG08	45.23	R1_lm_ll_4091	8	16708507
Co_LG08	45.54	R2_lm_ll_1106	8	16709727
Co_LG08	45.85	R1_lm_ll_3603	8	17476447
Co_LG08	46.16	R1_lm_ll_444	8	17437696
Co_LG08	46.47	R2_lm_ll_2160	8	17459067
Co_LG08	47.03	R2_nn_np_2007	Scaffold_736	12975
Co_LG08	47.09	R1_lm_ll_2339	8	17749026
Co_LG08	47.34	R1_nn_np_3993	8	16457445
Co_LG08	47.4	R1_lm_ll_1026	8	18309622
Co_LG08	47.65	R1_nn_np_4270	8	17174556
Co_LG08	47.71	R1_lm_ll_2676	8	17770198
Co_LG08	47.96	R1_nn_np_4212	8	17506027
Co_LG08	48.59	R2_nn_np_1651	8	17720520
Co_LG08	48.66	R2_lm_ll_894	8	18531600
Co_LG08	49.22	R1_nn_np_748	8	17862456
Co_LG08	49.29	R1_lm_ll_1084	8	18555611
Co_LG08	49.53	R1_nn_np_4232	8	18266378
Co_LG08	50.16	R2_nn_np_847	3	64943675
Co_LG08	51.2	R1_lm_ll_3092	8	18826238
Co_LG08	51.75	R1_nn_np_2306	8	18596479
Co_LG08	51.83	R2_lm_ll_1648	8	19849033
Co_LG08	52.14	R2_lm_ll_2859	None	None
Co_LG08	52.45	R1_lm_ll_4960	8	20513292
Co_LG08	52.76	R1_lm_ll_1441	8	21234116
Co_LG08	53.01	R1_nn_np_1483	8	20629484
Co_LG08	53.08	R1_lm_ll_3766	8	20803146
Co_LG08	53.39	R1_lm_ll_4855	8	22223904
Co_LG08	53.96	R1_hk_hk_42	8	20713899
Co_LG08	54.34	R1_lm_ll_3012	None	None
Co_LG08	54.65	R1_lm_ll_4349	8	28232657
Co_LG08	54.9	R1_nn_np_883	None	None
Co_LG08	55.21	R1_nn_np_2649	8	28334665
Co_LG08	55.27	R1_lm_ll_1824	8	31087953
Co_LG08	55.58	R2_lm_ll_2886	8	30882371
Co_LG08	55.83	R1_nn_np_2769	8	22223780
Co_LG08	56.14	R1_nn_np_925	8	28755481
Co_LG08	56.2	R2_lm_ll_2344	8	33030093
Co_LG08	56.83	R2_lm_ll_2913	8	33586362
Co_LG08	57.09	R1_nn_np_4360	8	30975772
Co_LG08	57.15	R2_lm_ll_1843	8	33289219
Co_LG08	57.41	R1_nn_np_2378	8	31518231
Co_LG08	57.72	R1_nn_np_2267	8	31521012
Co_LG08	58.1	R1_lm_ll_745	8	35179734
Co_LG08	58.41	R2_lm_ll_1285	8	35512187
Co_LG08	58.67	R1_nn_np_1320	8	32280460
Co_LG08	58.73	R1_lm_ll_4084	8	37923178
Co_LG08	58.99	R1_nn_np_3945	8	32315715
Co_LG08	59.05	R1_lm_ll_4772	8	37912308
Co_LG08	59.31	R1_nn_np_3638	8	32324022
Co_LG08	59.37	R1_lm_ll_4546	8	40020401
Co_LG08	59.68	R1_lm_ll_2192	8	40840356
Co_LG08	60.31	R1_lm_ll_3499	None	None
Co_LG08	60.62	R1_lm_ll_3672	8	40558298
Co_LG08	60.89	R2_nn_np_1003	8	33829886
Co_LG08	60.93	R1_lm_ll_4901	8	43129336
Co_LG08	61.2	R1_nn_np_2854	8	34602019
Co_LG08	61.24	R2_lm_ll_2554	8	43532315
Co_LG08	61.51	R1_nn_np_22	8	35457747
Co_LG08	61.55	R1_lm_ll_276	8	44825482
Co_LG08	61.82	R1_nn_np_1878	None	None
Co_LG08	61.86	R1_lm_ll_132	None	None
Co_LG08	62.45	R2_nn_np_1870	8	35909386
Co_LG08	63.08	R1_nn_np_4307	8	36795231
Co_LG08	63.13	R1_lm_ll_3078	8	46892178
Co_LG08	63.39	R1_nn_np_3986	8	39981929
Co_LG08	63.44	R1_lm_ll_4236	8	49846182
Co_LG08	63.71	R1_nn_np_3319	8	38212214
Co_LG08	64.02	R2_nn_np_2059	8	45270409
Co_LG08	64.07	R1_lm_ll_4891	8	47120188
Co_LG08	64.33	R2_nn_np_1514	8	46551107
Co_LG08	64.38	R1_lm_ll_2465	8	47057833
Co_LG08	64.64	R1_nn_np_3237	8	45674031
Co_LG08	64.69	R2_lm_ll_2362	8	50126340
Co_LG08	65.32	R2_lm_ll_2622	8	47685899
Co_LG08	65.63	R1_lm_ll_3956	8	49026697
Co_LG08	66.9	R2_lm_ll_2310	8	47689699
Co_LG08	67.21	R1_nn_np_2478	8	47686782
Co_LG08	67.22	R2_lm_ll_975	8	47758937
Co_LG08	67.85	R2_lm_ll_1542	8	49859922
Co_LG08	68.16	R1_lm_ll_3653	8	49845687
Co_LG08	68.47	R1_lm_ll_1525	8	49127540
Co_LG08	68.47	R1_nn_np_1469	8	49141786
Co_LG08	69.1	R2_nn_np_1851	8	49297661
Co_LG08	70.05	R1_nn_np_2436	8	50096513
Co_LG08	70.36	R1_nn_np_2954	8	50138417
Co_LG08	70.38	R1_lm_ll_2025	8	50357904
Co_LG08	70.67	R1_nn_np_1687	8	52814264
Co_LG08	70.98	R1_nn_np_2131	8	53082289
Co_LG08	71	R1_lm_ll_3062	8	49291890
Co_LG08	71.31	R1_lm_ll_2335	8	52931559
Co_LG08	71.6	R2_nn_np_1561	8	50381887
Co_LG08	71.62	R1_lm_ll_4673	Scaffold_12	1103329
Co_LG08	71.93	R1_lm_ll_161	8	53175840
Co_LG08	72.23	R1_nn_np_598	8	53335030
Co_LG08	72.25	R1_lm_ll_678	8	52954327
Co_LG08	72.88	R2_lm_ll_2787	4	37054754
Co_LG08	73.18	R1_nn_np_2537	8	54215004
Co_LG08	73.19	R1_lm_ll_1597	8	53557581
Co_LG08	73.49	R1_hk_hk_101	8	54352983
Co_LG08	73.5	R1_lm_ll_3776	8	54350372
Co_LG08	73.81	R1_lm_ll_4081	8	54512652
Co_LG08	74.11	R1_nn_np_1015	8	54512361
Co_LG08	75.07	R1_lm_ll_2789	8	54352828
Co_LG08	76.02	R1_hk_hk_132	8	54811615
Co_LG08	76.65	R1_lm_ll_4002	8	54911822
Co_LG08	76.96	R2_lm_ll_1491	8	54904106
Co_LG08	77.27	R1_lm_ll_39	8	54899594
Co_LG08	79.18	R1_lm_ll_1167	8	55177149
Co_LG08	79.71	R1_nn_np_3890	8	55167456
Co_LG08	79.79	R1_lm_ll_2754	8	55328155
Co_LG08	80.37	R1_nn_np_3959	8	55595870
Co_LG08	80.68	R1_nn_np_1	8	55861168
Co_LG08	80.99	R1_lm_ll_982	8	55763953
Co_LG08	81.3	R1_lm_ll_2350	8	55649802
Co_LG08	81.37	R1_nn_np_1101	8	55984518
Co_LG08	81.61	R1_lm_ll_3903	8	55650022
Co_LG08	81.92	R1_lm_ll_2121	8	55540270
Co_LG08	82.38	R1_nn_np_17	None	None
Co_LG08	83.33	R1_nn_np_1786	8	56130787
Co_LG08	83.64	R2_nn_np_1364	8	56604760
Co_LG08	83.95	R1_nn_np_381	8	56997348
Co_LG08	84.94	R1_lm_ll_2623	8	55890612
Co_LG08	85.28	R2_nn_np_1474	Scaffold_1944	4539
Co_LG08	86.15	R2_lm_ll_1441	8	56116343
Co_LG08	86.46	R2_lm_ll_2752	8	56725120
Co_LG08	87.09	R2_lm_ll_1108	8	56955627
Co_LG08	87.4	R1_lm_ll_2617	8	56955844
Co_LG08	88.03	R1_lm_ll_582	8	57410414
Co_LG08	88.66	R1_lm_ll_4061	8	58857769
Co_LG08	88.97	R1_lm_ll_2357	8	59195948
Co_LG08	89.28	R1_lm_ll_3259	8	59204628
Co_LG08	89.59	R1_hk_hk_99	8	59218782
Co_LG08	89.9	R1_nn_np_2612	8	59025707
Co_LG08	90.53	R1_nn_np_3649	8	59794283
Co_LG08	90.87	R2_lm_ll_3075	8	59759913
Co_LG08	91.18	R1_lm_ll_3061	8	60034519
Co_LG08	91.81	R1_lm_ll_4308	None	None
Co_LG08	92.12	R1_lm_ll_2697	8	60131249
Co_LG08	92.38	R2_nn_np_2042	None	None
Co_LG08	92.44	R1_lm_ll_2716	8	60255051
Co_LG08	93.63	R2_hk_hk_39	8	47072715
Co_LG08	93.72	R1_lm_ll_497	8	60617742
Co_LG08	94.03	R1_lm_ll_3242	8	60617849
Co_LG08	94.34	R1_lm_ll_4407	8	60824339
Co_LG08	94.97	R1_lm_ll_247	8	61752972
Co_LG08	95.15	R1_nn_np_1176	8	60695809
Co_LG08	95.61	R1_lm_ll_2403	Scaffold_349	29884
Co_LG08	95.78	R2_nn_np_2129	8	61085499
Co_LG08	96.09	R1_nn_np_3930	8	61654065
Co_LG08	96.24	R1_lm_ll_603	8	63170426
Co_LG08	96.71	R2_nn_np_1557	8	61752280
Co_LG08	97.02	R1_nn_np_2591	8	63129631
Co_LG08	97.22	R1_lm_ll_1987	8	63233944
Co_LG08	97.34	R1_nn_np_4004	8	63268258
Co_LG08	97.65	R1_nn_np_168	8	63758194
Co_LG08	97.86	R1_lm_ll_2992	8	63180040
Co_LG08	98.27	R1_nn_np_2681	8	64093574
Co_LG08	99.14	R1_lm_ll_3208	8	63268481
Co_LG08	100.09	R2_lm_ll_2384	8	63380777
Co_LG08	100.15	R1_nn_np_3149	8	65359697
Co_LG08	100.42	R1_lm_ll_2124	8	63371660
Co_LG08	100.45	R1_nn_np_1009	8	65239618
Co_LG08	101.06	R1_lm_ll_1609	8	63921559
Co_LG08	101.07	R1_nn_np_2070	8	66711104
[truncated: 755 more rows]
