# Supplementary material for: High-density genetic linkage mapping reveals low stability of QTLs across environments for economic traits in Eucalyptus
Source: Front Plant Sci. 2023 Jan 18;13:1099705. doi: 10.3389/fpls.2022.1099705 (PMC10112524; doi:10.3389/fpls.2022.1099705)
Supplement: Supplementary Table 7 — Information of 108 QTLs and ten stable QTLs for economic traits. [file Table_7.xlsx]

## Sheet: 108 QTLs
No.	QTL	Trait	Env.	Chr.	QTL peak	QTL interval (cM)	Marker interval	Physical interval (bp)	LOD threshold	LOD	PVE	Additive	No. of QTL genes	No. of differentially expressed genes
1	qH_GH_3_20.72	H	Gonghe	3	20.72	20.62-21.02	R1_nn_np_1211-R1_lm_ll_4651	14569503-14785929	2.2	2.33	2.5	-1.02186	58	6
2	qH_GH_4_28.27	H	Gonghe	4	28.27	26.37-29.97	R2_nn_np_683-R2_lm_ll_2454	2781462-2802959	2.2	6.34	7.1	-2.06917	207	24
3	qH_GH_4_42.77	H	Gonghe	4	42.77	41.71-43.87	R2_hk_hk_97-R1_hk_hk_190	3234721-3746182	2.2	3.11	3.4	1.67534	30	4
4	qH_GH_9_137.50	H	Gonghe	9	137.5	136.77-138.70	R1_lm_ll_2583-R2_lm_ll_1386	36875707-36981996	2.3	3.65	4	2.05383	88	14
5	qH_GH_9_142.11	H	Gonghe	9	142.11	141.91-142.22	R1_lm_ll_4889-R1_lm_ll_624	35011456-35750686	2.3	4.06	4.4	2.25036	69	11
6	qH_GH_10_35.12	H	Gonghe	10	35.12	34.32-36.22	R1_nn_np_1984-R1_nn_np_2364	9387397-9718122	2.4	2.86	3.1	-1.53011	181	29
7	qD_GH_2_23.64	D	Gonghe	2	23.64	23.34-24.38	R1_nn_np_2156-R1_lm_ll_3276	6419718-6573884	2.3	2.36	2.3	1.17457	8	2
8	qD_GH_3_0.00	D	Gonghe	3	0	0.00-0.60	R1_lm_ll_2848-R1_lm_ll_3564	190437-830530	2.3	3.29	3.2	-1.26229	64	7
9	qD_GH_4_42.77	D	Gonghe	4	42.77	41.91-43.67	R2_hk_hk_97-R1_hk_hk_190	3234721-3746182	2.3	2.75	2.7	1.69662	30	4
10	qD_GH_6_25.41	D	Gonghe	6	25.41	25.36-26.01	R1_lm_ll_333-R2_lm_ll_1755	2191587-2688633	2.5	2.56	2.5	1.11884	44	7
11	qD_GH_6_131.99	D	Gonghe	6	131.99	131.16-132.49	R1_lm_ll_2772-R1_lm_ll_1612	43489078-43548481	2.5	2.63	2.5	-1.25569	9	2
12	qD_GH_8_34.17	D	Gonghe	8	34.17	33.97-34.17	R1_nn_np_3920-R1_lm_ll_2894	11364873-11758298	2.4	2.59	2.5	-2.10297	24	3
13	qD_GH_8_35.52	D	Gonghe	8	35.52	35.42-37.42	R1_lm_ll_1089-R2_nn_np_2119	11055133-11954425	2.4	3.12	3	-4.33429	13	1
14	qD_GH_9_81.20	D	Gonghe	9	81.2	81.0-81.4	R1_nn_np_780-R1_lm_ll_1144	21363179-21756355	2.4	2.46	2.4	-1.53717	278	51
15	qD_GH_11_125.63	D	Gonghe	11	125.63	125.36-125.63	R1_lm_ll_3629-R1_lm_ll_3553	42625241-42963807	2.3	2.57	2.5	-1.12074	134	19
16	qBD_GH_1_98.16	BD	Gonghe	1	98.16	97.43-98.76	R1_nn_np_418-R1_lm_ll_3404	37578226-37933026	2.3	2.61	2.7	-0.0138329	341	11
17	qBD_GH_2_22.94	BD	Gonghe	2	22.94	22.54-24.78	R2_nn_np_2166-R1_nn_np_3681	6228181-6303460	2.4	3.18	3.3	0.0213967	77	4
18	qBD_GH_3_1.33	BD	Gonghe	3	1.33	0.60-1.73	R1_lm_ll_2848-R1_lm_ll_3118	830530-1260329	2.2	2.68	2.8	-0.0135006	37	2
19	qBD_GH_4_31.52	BD	Gonghe	4	31.52	27.87-32.42	R2_lm_ll_2941-R1_lm_ll_843	2652233-2948976	2.2	3.2	3.4	-0.013477	35	1
20	qBD_GH_9_123.53	BD	Gonghe	9	123.53	122.31-123.93	R1_lm_ll_734-R1_lm_ll_1981	29228119-29927918	2.4	2.93	3.1	0.0212954	99	5
21	qBD_GH_10_35.72	BD	Gonghe	10	35.72	35.12-39.63	R1_nn_np_1984-R1_lm_ll_3681	1718122-1785363	2.3	2.49	2.6	-0.0125967	798	25
22	qCC_GH_1_117.37	CC	Gonghe	1	117.37	115.55-117.87	R1_lm_ll_324-R2_hk_hk_36	43312391-43751243	2.4	3.67	4.2	-1.34624	54	1
23	qCC_GH_2_31.09	CC	Gonghe	2	31.09	30.69-31.49	R2_lm_ll_1939-R1_lm_ll_2249	7007626-7303514	2.3	2.64	3	-0.902582	30
24	qCC_GH_3_15.36	CC	Gonghe	3	15.36	13.50-15.86	R1_lm_ll_4488-R2_nn_np_2055	12209360-12974038	2.3	2.62	3	-0.717404	19
25	qCC_GH_6_166.73	CC	Gonghe	6	166.73	165.55-166.83	R2_lm_ll_1682-R1_lm_ll_4323	50956318-50969031	2.5	3.58	4.1	1.56668	330	8
26	qCC_GH_6_179.78	CC	Gonghe	6	179.78	178.38-181.65	R2_hk_hk_67-R1_nn_np_521	47798997-47812835	2.5	5.38	6.2	-1.1865	170	4
27	qCC_GH_10_81.23	CC	Gonghe	10	81.23	80.23-86.12	R1_lm_ll_2126-R1_lm_ll_1185	14235252-14732805	2.3	4.12	4.7	0.787625	281	9
28	qHC_GH_2_0.00	HC	Gonghe	2	0	0.00-0.60	R1_lm_ll_548-R1_lm_ll_1269	288215-554507	2.3	3.6	4	0.524263	23	2
29	qHC_GH_4_52.30	HC	Gonghe	4	52.3	50.90-54.42	R1_nn_np_3921-R2_lm_ll_3099	32314755-32600779	2.2	6.01	6.8	0.811842	527	58
30	qHC_GH_4_57.02	HC	Gonghe	4	57.02	55.62-57.02	R1_lm_ll_2051-R1_lm_ll_4720	22398297-22900853	2.2	5.26	6	-0.679058	305	29
31	qHC_GH_6_165.75	HC	Gonghe	6	165.75	165.45-166.83	R2_lm_ll_1682-R1_lm_ll_4323	50956318-50969031	2.5	3.4	3.8	-0.979408	330	51
32	qHC_GH_10_111.04	HC	Gonghe	10	111.04	110.31-111.94	R1_lm_ll_3477-R2_lm_ll_2141	29571110-29731021	2.3	3.21	3.6	0.574519	124	20
33	qLC_GH_1_116.57	LC	Gonghe	1	116.57	116.57-117.07	R2_lm_ll_1831-R2_hk_hk_36	44312391-44737886	2.3	2.5	2.6	0.181192	51	1
34	qLC_GH_1_120.40	LC	Gonghe	1	120.4	119.37-122.00	R1_lm_ll_2801-R1_lm_ll_3879	42018879-42831807	2.3	2.52	2.6	-0.189917	85	6
35	qLC_GH_6_87.31	LC	Gonghe	6	87.31	83.60-87.91	R2_nn_np_1778-R1_nn_np_3567	27035635-27650942	2.5	3.58	3.7	0.316889	309	21
36	qLC_GH_6_142.06	LC	Gonghe	6	142.06	140.66-143.96	R2_lm_ll_1613-R1_nn_np_1140	46118429-46569924	2.5	8.07	8.8	0.339209	171	13
37	qLC_GH_9_5.27	LC	Gonghe	9	5.27	4.27-6.31	R1_nn_np_4038-R1_nn_np_4056	34035359-34933045	2.4	2.47	2.5	-0.177523	115	11
38	qLC_GH_9_116.33	LC	Gonghe	9	116.33	115.43-116.33	R2_lm_ll_1844-R1_lm_ll_2923	28230571-28362678	2.4	3.75	4	-0.339948	99	7
39	qLC_GH_9_117.36	LC	Gonghe	9	117.36	117.06-117.66	R1_lm_ll_2923-R1_lm_ll_3733	29362678-29574032	2.4	3.86	4.1	-0.616883	17	1
40	qLC_GH_9_118.60	LC	Gonghe	9	118.6	118.60-118.80	R1_lm_ll_3733-R2_lm_ll_1272	29574032-29854785	2.4	2.96	3.1	-0.297195	48	2
41	qLC_GH_10_5.63	LC	Gonghe	10	5.63	4.73-8.19	R1_nn_np_1925-R2_nn_np_2185	29512351-29753984	2.4	4.08	4.3	-0.296252	292	15
42	qLC_GH_10_120.12	LC	Gonghe	10	120.12	118.37-120.82	R1_lm_ll_2846-R1_lm_ll_4324	34387049-34827381	2.4	4.76	5.1	-0.318273	119	9
43	qSG_GH_4_33.22	SG	Gonghe	4	33.22	32.62-34.56	R1_lm_ll_2373-R1_lm_ll_3616	3124692-3567759	2.2	2.59	2.2	0.112	22
44	qSG_GH_6_140.96	SG	Gonghe	6	140.96	139.86-143.96	R1_lm_ll_1524-R1_nn_np_1140	45569924-45889661	2.5	6.21	5.5	0.23368	211	5
45	qSG_GH_6_159.14	SG	Gonghe	6	159.14	156.85-160.74	R1_lm_ll_3975-R1_lm_ll_3594	48122424-48181579	2.5	3.67	3.2	-0.141652	160	4
46	qSG_GH_10_2.83	SG	Gonghe	10	2.83	2.83-3.93	R1_nn_np_3525-R1_nn_np_1925	33189187-33753984	2.3	13.01	14.2	0.24701	25
47	qSG_GH_10_5.99	SG	Gonghe	10	5.99	4.43-8.79	R1_nn_np_1925-R2_nn_np_2185	29512351-29753984	2.3	23.27	23.6	-0.318352	292	6
48	qH_YX_1_64.97	H	Yanxi	1	64.97	62.52-67.87	R2_nn_np_2230-R1_nn_np_1759	26223495-26919312	2.3	3.28	7.3	-0.344596	238	26
49	qH_YX_6_136.83	H	Yanxi	6	136.83	136.32-137.13	R1_lm_ll_452-R1_lm_ll_1031	44658238-44709982	2.5	2.54	5.6	0.342883	93	15
50	qH_YX_8_27.59	H	Yanxi	8	27.59	26.44-29.09	R1_lm_ll_2633-R1_lm_ll_3188	10216795-10511982	2.6	5.4	12.4	0.446942	53	3
51	qD_YX_1_24.78	D	Yanxi	1	24.78	20.65-27.28	R1_nn_np_3951-R1_nn_np_4131	1299347-1337241	2.3	2.92	5	-1.61733	646	73
52	qD_YX_2_22.94	D	Yanxi	2	22.94	22.64-25.08	R2_nn_np_2166-R1_nn_np_3681	6228181-6303460	2.4	3.06	5.3	3.40778	77	8
53	qD_YX_11_44.57	D	Yanxi	11	44.57	42.37-47.49	R1_lm_ll_457-R1_hk_hk_23	18176352-18611679	2.5	3.96	6.9	-2.14371	386	44
54	qD_YX_11_61.81	D	Yanxi	11	61.81	61.41-64.08	R1_nn_np_254-R1_lm_ll_1318	30202584-30333073	2.5	3.49	6.1	3.85577	254	33
55	qBD_YX_2_22.74	BD	Yanxi	2	22.74	22.64-22.94	R2_nn_np_2166-R1_lm_ll_4188	6227967-6228181	2.3	2.4	5	0.0294033	1
56	qBD_YX_2_89.52	BD	Yanxi	2	89.52	89.40-90.22	R1_lm_ll_1561-R1_hk_hk_51	52301039-52649931	2.3	2.37	5.1	0.0158128	65	3
57	qBD_YX_2_106.18	BD	Yanxi	2	106.18	103.55-104.78	R1_lm_ll_4269-R2_lm_ll_2265	55419878-55621266	2.3	5.06	11.2	-0.0297763	32	1
58	qBD_YX_9_93.05	BD	Yanxi	9	93.05	92.75-93.65	R1_lm_ll_195-R1_lm_ll_224	23521572-23620813	2.3	2.62	5.5	0.0238709	12	3
59	qCC_YX_2_54.34	CC	Yanxi	2	54.34	50.40-57.04	R2_nn_np_1873-R1_nn_np_1257	41703538-41963340	2.4	3.85	5.5	-0.829175	156	5
60	qCC_YX_3_2.13	CC	Yanxi	3	2.13	1.13-5.56	R1_lm_ll_2426-R2_nn_np_1391	946618-5775786	2.2	5.08	7.2	-1.20927	166	1
61	qCC_YX_3_38.27	CC	Yanxi	3	38.27	36.87-39.61	R2_lm_ll_2506-R1_nn_np_3230	36367738-36909264	2.2	3.59	5.1	0.995563	9
62	qCC_YX_6_84.70	CC	Yanxi	6	84.7	81.76-86.40	R1_lm_ll_3132-R1_nn_np_1826	32530413-32706724	2.5	3.51	4.9	-0.791818	125
63	qCC_YX_8_83.31	CC	Yanxi	8	83.31	79.71-84.43	R1_nn_np_3890-R1_lm_ll_2623	55167456-55890612	2.3	3.74	5.3	-0.827729	64	2
64	qCC_YX_8_89.46	CC	Yanxi	8	89.46	87.55-99.26	R1_lm_ll_2617-R2_lm_ll_2384	56380777-56955844	2.3	4.49	6.4	1.57739	339	3
65	qCC_YX_8_101.05	CC	Yanxi	8	101.05	99.95-101.76	R1_lm_ll_3208-R2_lm_ll_929	63268481-63921314	2.3	3.16	4.5	0.901582	43	1
66	qCC_YX_9_133.27	CC	Yanxi	9	133.27	132.97-133.67	R1_lm_ll_3822-R1_lm_ll_3784	34081347-34376967	2.3	3.12	4	-1.67022	24	2
67	qLC_YX_1_35.30	LC	Yanxi	1	35.3	34.27-36.60	R1_nn_np_4135-R2_nn_np_2354	7390633-7742867	2.5	5.05	8.6	0.664895	85	7
68	qLC_YX_4_19.03	LC	Yanxi	4	19.03	15.53-21.53	R1_nn_np_1230-R1_nn_np_139	11744699-11910238	2.1	3.39	5.7	-0.425411	258	19
69	qLC_YX_6_98.12	LC	Yanxi	6	98.12	96.14-100.12	R2_lm_ll_1522-R1_lm_ll_77	29170838-29552035	2.5	8.23	14.8	-0.749971	456	28
70	qLC_YX_6_107.35	LC	Yanxi	6	107.35	104.98-108.65	R1_lm_ll_4215-R1_lm_ll_2964	38545587-38992175	2.5	5.99	10.5	0.610696	59	7
71	qLC_YX_9_117.46	LC	Yanxi	9	117.46	115.73-118.90	R2_lm_ll_1844-R2_lm_ll_1272	28230571-28854785	2.4	3.1	5.2	1.24379	162	10
72	qLC_YX_11_4.42	LC	Yanxi	11	4.42	3.06-5.72	R1_hk_hk_76-R2_lm_ll_1607	1173653-1320091	2.4	4.09	6.9	-0.448883	12	2
73	qLC_YX_11_124.76	LC	Yanxi	11	124.76	124.76-124.86	R1_lm_ll_3673-R1_lm_ll_3553	43146822-43625241	2.4	2.55	3.9	-0.656728	113	14
74	qSG_YX_3_89.74	SG	Yanxi	3	89.74	88.52-89.74	R1_lm_ll_1057-R1_lm_ll_755	83174284-83283929	2.3	3.06	6	0.282287	8
75	qSG_YX_6_175.29	SG	Yanxi	6	175.29	173.89-176.48	R2_nn_np_1608-R2_hk_hk_82	50085685-50895561	2.6	3.38	6.7	-0.166612	518	15
76	qSG_YX_6_180.48	SG	Yanxi	6	180.48	178.88-180.48	R2_hk_hk_67-R1_nn_np_3996	48547530-48812835	2.6	4.57	9	0.186313	95	2
77	qSG_YX_10_9.63	SG	Yanxi	10	9.63	5.99-10.93	R1_nn_np_4215-R1_nn_np_3836	27582625-27943933	2.3	9.05	19.4	-0.276053	297	8
78	qH_JJ_5_32.44	H	Jijia	5	32.44	32.14-34.07	R1_lm_ll_1110-R1_lm_ll_2375	3185973-3476156	2.2	2.7	6.3	-2.68756	57	12
79	qH_JJ_7_14.97	H	Jijia	7	14.97	14.57-15.67	R1_nn_np_2777-R1_lm_ll_4617	16280338-16326884	2.2	2.7	6.3	3.50507	134	17
80	qD_JJ_7_29.26	D	Jijia	7	29.26	29.06-29.56	R1_lm_ll_4649-R1_lm_ll_1347	36156512-36489815	2.3	2.37	5.4	2.19465	58	10
81	qD_JJ_9_28.04	D	Jijia	9	28.04	27.64-28.54	R1_nn_np_2863-R1_nn_np_4023	23430757-23803868	2.4	2.46	5.8	-1.57296	81	12
82	qBD_JJ_9_27.08	BD	Jijia	9	27.08	24.98-28.44	R1_nn_np_268-R1_nn_np_4023	23675795-23803868	2.4	2.96	6	-0.0179736	115	4
83	qBD_JJ_9_105.62	BD	Jijia	9	105.62	103.12-106.74	R1_lm_ll_200-R1_lm_ll_512	25211098-25226552	2.4	4.02	8.3	-0.0213687	109	7
84	qCC_JJ_6_104.48	CC	Jijia	6	104.48	101.98-106.58	R1_nn_np_1706-R2_lm_ll_610	38714253-38815837	2.6	4.25	8.6	-1.54633	99	5
85	qCC_JJ_9_93.95	CC	Jijia	9	93.95	92.95-96.30	R1_lm_ll_195-R2_lm_ll_2329	23521572-23569284	2.3	3.4	6.9	1.49039	6
86	qHC_JJ_1_78.43	HC	Jijia	1	78.43	78.03-78.93	R2_lm_ll_2168-R1_nn_np_1810	30324891-30596077	2.3	2.93	5	-1.90211	370	51
87	qHC_JJ_1_79.70	HC	Jijia	1	79.7	79.70-80.20	R2_lm_ll_1410-R1_hk_hk_163	31137214-31421443	2.3	2.82	4.8	-1.11029	24	4
88	qHC_JJ_1_97.23	HC	Jijia	1	97.23	96.43-97.63	R2_lm_ll_2808-R2_lm_ll_1033	37294143-37645840	2.3	3.38	5.8	1.80747	22	3
89	qHC_JJ_1_99.26	HC	Jijia	1	99.26	98.76-99.66	R1_lm_ll_2422-R1_lm_ll_1178	37478868-37758719	2.3	3.33	5.7	3.02479	62	8
90	qHC_JJ_1_102.01	HC	Jijia	1	102.01	101.11-102.41	R2_lm_ll_2659-R1_lm_ll_3578	38129891-38980018	2.3	3.02	5.1	2.62846	11	1
91	qHC_JJ_6_107.35	HC	Jijia	6	107.35	104.98-108.65	R1_lm_ll_4215-R1_lm_ll_2964	38545587-38992175	2.5	4.41	7.7	1.01254	59	11
92	qHC_JJ_9_94.20	HC	Jijia	9	94.2	92.95-96.50	R1_lm_ll_195-R1_lm_ll_224	23521572-23620813	2.3	3.3	5.6	-1.10394	12	4
93	qHC_JJ_11_9.69	HC	Jijia	11	9.69	9.49-9.69	R1_lm_ll_153-R1_lm_ll_1889	1061581-1886762	2.3	2.32	3.9	1.35755	62	6
94	qHC_JJ_11_12.94	HC	Jijia	11	12.94	11.01-14.94	R1_lm_ll_3576-R1_lm_ll_1625	1646746-1797339	2.3	3.2	5.5	1.58505	184	22
95	qLC_JJ_6_67.99	LC	Jijia	6	67.99	67.99-68.99	R1_nn_np_88-R1_lm_ll_3195	16447396-16965633	2.5	2.73	3.9	-0.362463	262	30
96	qLC_JJ_6_180.48	LC	Jijia	6	180.48	180.38-180.55	R2_hk_hk_67-R1_nn_np_3996	48547530-48812835	2.5	2.51	3.6	-0.343365	95	7
97	qLC_JJ_7_40.09	LC	Jijia	7	40.09	38.82-40.89	R1_lm_ll_1661-R2_nn_np_1763	42045996-42210337	2.2	2.77	3.9	-0.39476	415	33
98	qLC_JJ_8_125.23	LC	Jijia	8	125.23	122.23-125.86	R1_nn_np_644-R1_nn_np_3848	60239050-60970220	2.5	4.84	7.1	0.458802	446	33
99	qLC_JJ_9_109.52	LC	Jijia	9	109.52	108.24-110.42	R1_lm_ll_1667-R1_lm_ll_4376	26399747-26440418	2.3	2.88	4.1	-0.44936	95	8
100	qLC_JJ_10_92.14	LC	Jijia	10	92.14	89.20-93.54	R1_lm_ll_2751-R1_lm_ll_4532	20522258-20927454	2.4	4.64	6.8	-0.461215	266	31
101	qSG_JJ_1_79.13	SG	Jijia	1	79.13	78.43-81.60	R1_lm_ll_4881-R1_lm_ll_2979	30699783-30991820	2.2	4.15	6.8	0.248279	84	2
102	qSG_JJ_3_86.06	SG	Jijia	3	86.06	85.36-86.96	R1_lm_ll_1618-R1_lm_ll_3608	78005784-78784509	2.4	3.61	5.8	0.336795	72
103	qSG_JJ_3_88.42	SG	Jijia	3	88.42	88.12-88.82	R2_lm_ll_2986-R1_lm_ll_1057	82118518-82174284	2.4	3.98	6.5	0.481468	74
104	qSG_JJ_3_89.54	SG	Jijia	3	89.54	89.52-89.74	R1_lm_ll_1057-R1_lm_ll_755	83174284-83283929	2.4	3.97	6.5	0.267132	8
105	qSG_JJ_6_175.59	SG	Jijia	6	175.59	173.89-176.98	R2_nn_np_1608-R2_hk_hk_82	50085685-50895561	2.6	3.56	5.8	-0.163232	518	15
106	qSG_JJ_6_180.48	SG	Jijia	6	180.48	179.78-180.48	R2_hk_hk_67-R2_nn_np_711	47812835-47885718	2.6	3.09	5.1	0.152904	159	4
107	qSG_JJ_10_2.83	SG	Jijia	10	2.83	2.83-3.73	R1_nn_np_3525-R1_nn_np_1925	33189187-33753984	2.3	5.75	10.7	0.214046	25
108	qSG_JJ_10_7.19	SG	Jijia	10	7.19	4.53-8.79	R1_nn_np_1925-R2_nn_np_2185	29512351-29753984	2.3	10.48	18.4	-0.289623	292	6

## Sheet: 10 stable QTLs
No.	Stable QTL	Trait	LG	QTL interval (cM)	Physical interval (bp)	QTL detected in different environments
						Gonghe	Jijia	Yanxi
1	qBD2Stable	BD	Co_LG02	22.64-22.94	6227967-6228181	q_BD_GH_2_22.94		q_BD_YX_2_22.74
2	qD2Stable	D	Co_LG02	23.34-24.38	6419718-6573884	q_D_GH_2_23.64		q_D_YX_2_22.94
3	qSG3_1Stable	SG	Co_LG03	88.12-88.82	82118518-83174284		q_SG_JJ_3_88.42	q_SG_YX_3_89.74
4	qSG3_2Stable	SG	Co_LG03	89.52-89.74	81965503-83283929		q_SG_JJ_3_89.54	q_SG_YX_3_89.74
5	qSG6_1Stable	SG	Co_LG06	173.89-176.48	50085685-56895561		q_SG_JJ_6_175.59	q_SG_YX_6_175.29
6	qSG6_2Stable	SG	Co_LG06	179.79-180.48	47885718-49812835		q_SG_JJ_6_180.48	q_SG_YX_6_180.48
7	qLC9_1Stable	LC	Co_LG09	115.73-116.33	28230571-29362678	q_LC_GH_9_116.33		q_LC_YX_9_117.46
8	qLC9_2Stable	LC	Co_LG09	117.06-117.66	29362678-29574032	q_LC_GH_9_117.36		q_LC_YX_9_117.46
9	qLC9_3Stable	LC	Co_LG09	118.60-118.80	29574032-29854785	q_LC_GH_9_118.60		q_LC_YX_9_117.46
10	qSG10Stable	SG	Co_LG10	5.99-8.79	29512351-30943933	q_SG_GH_10_5.99	q_SG_JJ_10_7.19	q_SG_YX_10_9.63
