# Supplementary material for: High-density genetic linkage mapping reveals low stability of QTLs across environments for economic traits in Eucalyptus
Source: Front Plant Sci. 2023 Jan 18;13:1099705. doi: 10.3389/fpls.2022.1099705 (PMC10112524; doi:10.3389/fpls.2022.1099705)
Supplement: Supplementary Table 8 — Differentially expressed genes identified in each trait group by RNA-seq. [file Table_8.xlsx]

## Sheet: Sheet1
Group	Differentially expressed genes	Log2FC(high vs low)	Pvalue	FDR
H/D	Eucgr.A00041	11.1454	1.18666e-10	5.70307e-09
H/D	Eucgr.A00046	1.52396	0.000632323	0.0058249
H/D	Eucgr.A00055	-1.43618	3.19896e-05	0.000475911
H/D	Eucgr.A00070	-4.75535	0.00505947	0.0308376
H/D	Eucgr.A00086	7.32977	9.10991e-05	0.00116912
H/D	Eucgr.A00087	1.00748	0.00237054	0.0168858
H/D	Eucgr.A00097	2.81571	0.0050119	0.0306441
H/D	Eucgr.A00124	6.78662	2.70344e-06	5.32862e-05
H/D	Eucgr.A00129	9.49577	5.38532e-12	3.27565e-10
H/D	Eucgr.A00131	10.3254	2.22416e-11	1.21378e-09
H/D	Eucgr.A00132	6.59484	1.06317e-06	2.32513e-05
H/D	Eucgr.A00136	11.7035	2.1351e-20	4.26236e-18
H/D	Eucgr.A00137	9.92875	8.17987e-14	6.47651e-12
H/D	Eucgr.A00138	10.5772	1.02956e-15	1.07938e-13
H/D	Eucgr.A00140	9.33139	4.09599e-08	1.25222e-06
H/D	Eucgr.A00195	5.64571	1.56911e-07	4.15528e-06
H/D	Eucgr.A00199	-2.26454	0.00250782	0.0176804
H/D	Eucgr.A00205	6.36582	0.00351755	0.0232483
H/D	Eucgr.A00223	11.1887	4.01425e-14	3.39713e-12
H/D	Eucgr.A00224	12.3325	6.85186e-23	1.86092e-20
H/D	Eucgr.A00225	11.6729	1.00991e-19	1.74729e-17
H/D	Eucgr.A00226	7.61134	2.13607e-12	1.36317e-10
H/D	Eucgr.A00228	8.67577	1.24325e-07	3.38841e-06
H/D	Eucgr.A00234	9.40135	4.65068e-11	2.37175e-09
H/D	Eucgr.A00235	12.5243	2.34336e-22	5.95192e-20
H/D	Eucgr.A00236	9.54454	8.07911e-19	1.29249e-16
H/D	Eucgr.A00255	-2.89686	0.00299182	0.0204029
H/D	Eucgr.A00264	-8.68165	3.75127e-06	7.15253e-05
H/D	Eucgr.A00268	-8.22011	1.06936e-06	2.33649e-05
H/D	Eucgr.A00280	1.77349	0.00367473	0.0240489
H/D	Eucgr.A00283	1.56097	0.000252094	0.00270144
H/D	Eucgr.A00291	-7.75458	0.000193103	0.00216218
H/D	Eucgr.A00294	1.82714	4.45593e-05	0.000635392
H/D	Eucgr.A00307	1.22902	0.00016047	0.00187499
H/D	Eucgr.A00308	-3.60737	0.0001094	0.00136135
H/D	Eucgr.A00322	9.40393	1.33784e-10	6.3e-09
H/D	Eucgr.A00328	7.52755	1.57617e-05	0.000259825
H/D	Eucgr.A00395	5.20231	0.000405753	0.00401497
H/D	Eucgr.A00407	12.9659	3.45699e-25	1.39215e-22
H/D	Eucgr.A00408	2.19258	1.17275e-16	1.44168e-14
H/D	Eucgr.A00411	9.55055	6.32213e-11	3.14853e-09
H/D	Eucgr.A00421	3.5147	4.362e-06	8.2164e-05
H/D	Eucgr.A00477	4.60036	4.61003e-05	0.000655725
H/D	Eucgr.A00480	3.72344	0.000587071	0.00548269
H/D	Eucgr.A00487	7.66956	0.00022629	0.002471
H/D	Eucgr.A00488	-1.29645	0.00345164	0.0228774
H/D	Eucgr.A00491	9.07693	5.90028e-10	2.51943e-08
H/D	Eucgr.A00502	3.14677	0.00671174	0.038301
H/D	Eucgr.A00503	1.01639	7.51493e-05	0.000991114
H/D	Eucgr.A00520	4.94555	0.000924328	0.00787364
H/D	Eucgr.A00523	5.88066	1.87355e-08	6.18085e-07
H/D	Eucgr.A00526	3.13122	0.000785958	0.00693788
H/D	Eucgr.A00534	2.2862	0.00554603	0.033165
H/D	Eucgr.A00546	-1.48268	9.99708e-05	0.00126491
H/D	Eucgr.A00547	-2.46432	0.000132804	0.00159892
H/D	Eucgr.A00549	-1.67479	0.000353724	0.00357196
H/D	Eucgr.A00590	-8.70619	1.15815e-06	2.49547e-05
H/D	Eucgr.A00592	-2.4961	7.0453e-12	4.20862e-10
H/D	Eucgr.A00595	2.37043	0.00169239	0.0128969
H/D	Eucgr.A00597	10.6195	2.3407e-12	1.48969e-10
H/D	Eucgr.A00606	2.44859	0.000905906	0.00774497
H/D	Eucgr.A00613	2.4755	2.04317e-05	0.000322231
H/D	Eucgr.A00616	-4.68124	0.00616571	0.0359389
H/D	Eucgr.A00617	4.64626	9.54407e-11	4.69307e-09
H/D	Eucgr.A00625	5.19004	0.00058653	0.00548189
H/D	Eucgr.A00629	-3.09468	0.000151086	0.00177958
H/D	Eucgr.A00648	-1.3071	2.7296e-05	0.000414534
H/D	Eucgr.A00669	6.1518	0.00837386	0.0452122
H/D	Eucgr.A00670	3.43969	0.00421542	0.0266684
H/D	Eucgr.A00672	8.68708	0.00158541	0.0122173
H/D	Eucgr.A00686	-2.22821	0.00454135	0.028392
H/D	Eucgr.A00696	-4.99401	1.46441e-05	0.000243793
H/D	Eucgr.A00697	9.92007	2.55985e-13	1.86845e-11
H/D	Eucgr.A00708	1.03498	0.000704782	0.00637305
H/D	Eucgr.A00709	5.8499	0.00060266	0.00559695
H/D	Eucgr.A00713	-1.92977	0.0037308	0.0243069
H/D	Eucgr.A00714	5.47427	8.38377e-07	1.86495e-05
H/D	Eucgr.A00726	-2.21471	2.8144e-07	7.02306e-06
H/D	Eucgr.A00733	1.45691	0.00570031	0.0338712
H/D	Eucgr.A00738	2.07169	3.27185e-05	0.000485827
H/D	Eucgr.A00740	1.22247	0.00101012	0.00846244
H/D	Eucgr.A00742	-2.46411	3.63622e-05	0.000530307
H/D	Eucgr.A00766	2.71458	0.00891128	0.0474491
H/D	Eucgr.A00776	-2.39897	0.00558923	0.0333882
H/D	Eucgr.A00782	-1.45154	0.000340516	0.00346757
H/D	Eucgr.A00791	8.73383	2.44863e-09	9.53211e-08
H/D	Eucgr.A00793	2.10938	0.000175744	0.0020112
H/D	Eucgr.A00800	1.36949	0.00367806	0.024064
H/D	Eucgr.A00811	6.45502	2.63145e-07	6.616e-06
H/D	Eucgr.A00836	-1.29986	7.10486e-05	0.000947194
H/D	Eucgr.A00840	-1.81428	0.000120109	0.00147729
H/D	Eucgr.A00844	-2.94461	0.00131304	0.0104814
H/D	Eucgr.A00851	-2.64166	0.00935028	0.0491348
H/D	Eucgr.A00877	2.04058	0.00476688	0.0295097
H/D	Eucgr.A00879	-1.1137	0.000833092	0.00725144
H/D	Eucgr.A00880	-5.05872	4.45216e-05	0.000635392
H/D	Eucgr.A00881	-1.5434	0.000216077	0.00237725
H/D	Eucgr.A00882	-2.18401	1.63673e-06	3.41331e-05
H/D	Eucgr.A00890	2.10319	0.00159904	0.0122948
H/D	Eucgr.A00919	5.52554	2.40835e-12	1.52859e-10
H/D	Eucgr.A00934	5.73895	0.000261496	0.00278002
H/D	Eucgr.A00950	6.17318	9.54189e-09	3.31159e-07
H/D	Eucgr.A00982	1.36591	0.00268053	0.0186503
H/D	Eucgr.A00996	-2.73475	4.49001e-06	8.43711e-05
H/D	Eucgr.A00999	5.82658	0.000452783	0.00440652
H/D	Eucgr.A01002	-3.10581	0.00170869	0.0129872
H/D	Eucgr.A01003	1.58706	3.12732e-06	6.08707e-05
H/D	Eucgr.A01045	2.8092	6.79222e-05	0.000911921
H/D	Eucgr.A01048	1.14792	0.00127607	0.0102493
H/D	Eucgr.A01053	1.05466	0.00173498	0.0131427
H/D	Eucgr.A01055	1.18564	7.92606e-05	0.0010354
H/D	Eucgr.A01056	6.11533	5.82934e-06	0.000106622
H/D	Eucgr.A01062	2.10124	0.00335542	0.0223986
H/D	Eucgr.A01066	1.87066	0.000582063	0.00544682
H/D	Eucgr.A01071	1.17914	0.00235184	0.0167936
H/D	Eucgr.A01073	2.20297	7.39085e-05	0.000978063
H/D	Eucgr.A01077	-1.18321	0.00416773	0.0264383
H/D	Eucgr.A01084	-8.46235	0.00636011	0.0367615
H/D	Eucgr.A01118	7.62512	2.11697e-21	4.84765e-19
H/D	Eucgr.A01119	3.49305	1.95717e-06	4.00644e-05
H/D	Eucgr.A01144	-4.96106	0.0095544	0.0499803
H/D	Eucgr.A01148	-2.14125	1.87128e-05	0.000299982
H/D	Eucgr.A01154	-2.55672	0.000421129	0.00414334
H/D	Eucgr.A01156	-2.11737	2.97876e-08	9.4275e-07
H/D	Eucgr.A01170	5.36119	3.80419e-07	9.23642e-06
H/D	Eucgr.A01196	-1.95066	2.42854e-06	4.85645e-05
H/D	Eucgr.A01205	-7.6631	5.5363e-05	0.0007638
H/D	Eucgr.A01206	-2.171	0.00129303	0.0103464
H/D	Eucgr.A01210	1.7843	0.000161308	0.00188383
H/D	Eucgr.A01211	1.58519	0.00275521	0.0190395
H/D	Eucgr.A01212	7.92381	0.000390955	0.00389046
H/D	Eucgr.A01213	-2.76259	0.00330458	0.0221605
H/D	Eucgr.A01258	6.87605	9.14986e-08	2.56867e-06
H/D	Eucgr.A01262	4.75446	4.72559e-22	1.16185e-19
H/D	Eucgr.A01271	-1.44807	0.0046012	0.0286893
H/D	Eucgr.A01273	1.45333	0.000768661	0.00681093
H/D	Eucgr.A01281	6.59987	0.00196314	0.0144784
H/D	Eucgr.A01288	8.40649	8.8002e-24	2.60185e-21
H/D	Eucgr.A01299	12.6671	6.18636e-24	1.9266e-21
H/D	Eucgr.A01315	-1.69067	4.70075e-05	0.00066583
H/D	Eucgr.A01317	-1.55487	0.001798	0.0135079
H/D	Eucgr.A01333	7.30377	9.59725e-05	0.0012216
H/D	Eucgr.A01377	4.40296	2.85606e-14	2.44355e-12
H/D	Eucgr.A01380	3.96629	0.00023186	0.00251887
H/D	Eucgr.A01383	3.89567	0.000179002	0.00203949
H/D	Eucgr.A01384	6.87952	0.000474905	0.00458931
H/D	Eucgr.A01413	-2.36961	5.43949e-06	0.000100356
H/D	Eucgr.A01417	7.29932	0.000101643	0.00127983
H/D	Eucgr.A01421	7.70732	2.4609e-24	8.57898e-22
H/D	Eucgr.A01436	1.22531	0.000984272	0.00829053
H/D	Eucgr.A01437	2.76514	0.00730031	0.0408317
H/D	Eucgr.A01445	11.4119	1.08917e-16	1.34601e-14
H/D	Eucgr.A01453	5.22479	0.000477063	0.00460826
H/D	Eucgr.A01461	3.43999	7.43723e-10	3.13558e-08
H/D	Eucgr.A01467	1.07785	0.00812162	0.0442635
H/D	Eucgr.A01470	3.09925	6.04412e-06	0.000109947
H/D	Eucgr.A01473	3.97551	0.000173221	0.00198817
H/D	Eucgr.A01474	3.49606	6.70913e-05	0.000903199
H/D	Eucgr.A01478	2.81848	0.00695734	0.0393215
H/D	Eucgr.A01494	-2.39444	0.00683337	0.0387867
H/D	Eucgr.A01495	1.45548	0.000147673	0.00174909
H/D	Eucgr.A01497	9.7242	2.78687e-05	0.000422133
H/D	Eucgr.A01502	-1.9593	0.00470998	0.0292504
H/D	Eucgr.A01512	-3.97939	0.000952716	0.00807269
H/D	Eucgr.A01516	9.28973	1.18431e-10	5.70307e-09
H/D	Eucgr.A01530	2.01347	0.00863268	0.0463632
H/D	Eucgr.A01531	1.1846	0.00228486	0.0163855
H/D	Eucgr.A01541	3.55311	9.14054e-29	5.47425e-26
H/D	Eucgr.A01572	-2.00108	4.91332e-09	1.80158e-07
H/D	Eucgr.A01580	2.73187	0.00481598	0.0297348
H/D	Eucgr.A01592	-1.34105	1.81558e-09	7.18753e-08
H/D	Eucgr.A01622	3.61917	2.02599e-05	0.000320603
H/D	Eucgr.A01652	3.08055	9.15622e-05	0.00117313
H/D	Eucgr.A01661	-2.19501	0.00858731	0.0461639
H/D	Eucgr.A01712	-1.7241	0.000125491	0.0015282
H/D	Eucgr.A01732	9.00435	4.73346e-09	1.74127e-07
H/D	Eucgr.A01735	-3.66974	3.74027e-08	1.15399e-06
H/D	Eucgr.A01744	8.16617	3.89581e-06	7.39792e-05
H/D	Eucgr.A01768	5.80615	0.000491676	0.00473288
H/D	Eucgr.A01769	2.17027	0.000256402	0.0027371
H/D	Eucgr.A01786	1.35507	0.00473209	0.0293566
H/D	Eucgr.A01787	-1.75259	0.000213049	0.00235118
H/D	Eucgr.A01793	-9.36638	0.00100559	0.00843967
H/D	Eucgr.A01804	-4.66071	0.00842782	0.0454511
H/D	Eucgr.A01805	1.77511	0.0013897	0.0109659
H/D	Eucgr.A01815	-1.66392	0.000465548	0.00450447
H/D	Eucgr.A01833	9.63584	3.33009e-07	8.15313e-06
H/D	Eucgr.A01851	-7.92126	0.00747919	0.0416031
H/D	Eucgr.A01854	-3.00343	0.000773208	0.00684863
H/D	Eucgr.A01856	-2.76797	0.00012125	0.0014882
H/D	Eucgr.A01865	8.67661	0.00162172	0.0124314
H/D	Eucgr.A01897	9.63693	1.55615e-07	4.13035e-06
H/D	Eucgr.A01907	4.80261	0.0035309	0.023297
H/D	Eucgr.A01912	3.72087	0.000827126	0.00721943
H/D	Eucgr.A01918	1.37493	0.00858766	0.0461639
H/D	Eucgr.A01928	-1.62536	1.63828e-05	0.000267777
H/D	Eucgr.A01934	7.43957	4.77257e-10	2.06814e-08
H/D	Eucgr.A01936	9.10215	2.15461e-09	8.42968e-08
H/D	Eucgr.A01937	12.985	1.49231e-17	2.06758e-15
H/D	Eucgr.A01949	2.38393	0.00461406	0.0287465
H/D	Eucgr.A01951	1.69943	0.00100062	0.00840401
H/D	Eucgr.A01960	-1.52844	0.000847678	0.00734393
H/D	Eucgr.A01961	11.1067	1.61985e-17	2.22558e-15
H/D	Eucgr.A01962	-2.54794	1.84305e-08	6.10139e-07
H/D	Eucgr.A01970	-3.45851	5.64336e-06	0.000103544
H/D	Eucgr.A02008	4.59244	1.59926e-09	6.37439e-08
H/D	Eucgr.A02010	5.5078	2.34606e-09	9.14806e-08
H/D	Eucgr.A02012	-4.33031	5.48223e-08	1.61747e-06
H/D	Eucgr.A02014	1.84644	0.00147091	0.0115289
H/D	Eucgr.A02031	7.29603	0.00152455	0.0118578
H/D	Eucgr.A02033	2.93442	2.02919e-05	0.000320893
H/D	Eucgr.A02034	3.59947	0.00774429	0.0426209
H/D	Eucgr.A02035	4.83191	2.65037e-07	6.65641e-06
H/D	Eucgr.A02043	1.74253	0.00386865	0.0250056
H/D	Eucgr.A02074	5.3794	5.28894e-20	9.65107e-18
H/D	Eucgr.A02082	4.15449	5.37851e-07	1.25375e-05
H/D	Eucgr.A02084	-1.32418	0.00710404	0.0399925
H/D	Eucgr.A02097	8.40665	2.34009e-10	1.06753e-08
H/D	Eucgr.A02102	1.42796	0.000442507	0.00432454
H/D	Eucgr.A02123	9.34778	3.71014e-10	1.64125e-08
H/D	Eucgr.A02141	3.01928	0.00485235	0.0298804
H/D	Eucgr.A02150	4.05693	7.52957e-09	2.66871e-07
H/D	Eucgr.A02154	-3.95225	2.27355e-05	0.000353786
H/D	Eucgr.A02158	-3.19632	4.05679e-05	0.000586352
H/D	Eucgr.A02171	-2.34126	0.00213033	0.0154817
H/D	Eucgr.A02177	-1.64016	0.0021385	0.0155266
H/D	Eucgr.A02191	9.67336	1.0184e-12	6.68168e-11
H/D	Eucgr.A02197	5.58648	6.95678e-06	0.000125281
H/D	Eucgr.A02215	2.51783	1.01104e-05	0.000174926
H/D	Eucgr.A02216	-2.50043	0.000155916	0.00182726
H/D	Eucgr.A02225	2.78269	2.52599e-06	5.02551e-05
H/D	Eucgr.A02229	-2.03533	6.10591e-05	0.000833522
H/D	Eucgr.A02240	1.60289	4.67653e-05	0.000663491
H/D	Eucgr.A02242	7.93338	0.000199937	0.00222484
H/D	Eucgr.A02247	12.1535	2.1493e-21	4.8739e-19
H/D	Eucgr.A02262	-2.13218	0.00782587	0.0429687
H/D	Eucgr.A02268	1.95396	0.000481108	0.00464349
H/D	Eucgr.A02270	-1.5558	0.00210569	0.015336
H/D	Eucgr.A02273	2.68992	0.00192895	0.0142894
H/D	Eucgr.A02287	9.50044	8.1444e-07	1.81689e-05
H/D	Eucgr.A02292	1.45073	0.00562049	0.0334892
H/D	Eucgr.A02295	-1.65258	0.00367223	0.0240393
H/D	Eucgr.A02309	3.06432	6.85942e-13	4.6984e-11
H/D	Eucgr.A02311	-7.24329	0.00215826	0.0156409
H/D	Eucgr.A02332	6.29623	7.76276e-05	0.00101919
H/D	Eucgr.A02351	-5.78245	7.18131e-06	0.000128828
H/D	Eucgr.A02353	-3.2327	0.000213103	0.00235118
H/D	Eucgr.A02368	-3.09397	0.000409995	0.00405087
H/D	Eucgr.A02374	3.16419	8.0408e-24	2.40781e-21
H/D	Eucgr.A02380	1.60302	1.36246e-05	0.000228942
H/D	Eucgr.A02383	-2.15611	0.000178207	0.00203241
H/D	Eucgr.A02386	1.83112	0.00433178	0.0272936
H/D	Eucgr.A02388	7.15313	6.15559e-14	4.9578e-12
H/D	Eucgr.A02394	1.80295	0.000665114	0.00607789
H/D	Eucgr.A02410	-2.96518	7.50539e-08	2.14833e-06
H/D	Eucgr.A02414	-1.31117	6.80097e-07	1.53479e-05
H/D	Eucgr.A02416	-2.87336	0.00086492	0.00745459
H/D	Eucgr.A02435	4.55963	1.32212e-14	1.18773e-12
H/D	Eucgr.A02459	-6.32869	0.00107384	0.00889814
H/D	Eucgr.A02473	-1.19525	0.00891717	0.0474584
H/D	Eucgr.A02477	5.09076	1.6184e-05	0.000264898
H/D	Eucgr.A02478	6.43248	9.21868e-14	7.22553e-12
H/D	Eucgr.A02513	6.29425	0.00687335	0.0389662
H/D	Eucgr.A02518	7.95455	6.70266e-05	0.000902849
H/D	Eucgr.A02522	9.31107	1.84127e-10	8.55003e-09
H/D	Eucgr.A02526	1.04927	0.00625099	0.0362744
H/D	Eucgr.A02528	8.19182	1.35523e-06	2.88027e-05
H/D	Eucgr.A02530	-7.47741	0.000778983	0.00689193
H/D	Eucgr.A02532	-4.80479	0.00502198	0.0306823
H/D	Eucgr.A02533	8.25055	1.08992e-07	3.00914e-06
H/D	Eucgr.A02538	8.43417	2.3914e-05	0.000370151
H/D	Eucgr.A02545	-1.87058	0.00131707	0.0105064
H/D	Eucgr.A02570	1.37062	0.0072963	0.0408245
H/D	Eucgr.A02599	6.38424	1.65058e-35	2.14181e-32
H/D	Eucgr.A02601	-1.49799	0.000340494	0.00346757
H/D	Eucgr.A02604	6.95405	0.00072191	0.00648276
H/D	Eucgr.A02606	-1.04233	0.00504591	0.0307882
H/D	Eucgr.A02607	-3.60914	2.21579e-05	0.000345951
H/D	Eucgr.A02608	2.05403	0.00226719	0.0162788
H/D	Eucgr.A02618	7.09339	0.000852227	0.00737512
H/D	Eucgr.A02625	-3.24017	2.74094e-05	0.000415985
H/D	Eucgr.A02647	-7.79422	0.000327881	0.0033656
H/D	Eucgr.A02661	9.01805	6.25155e-07	1.43428e-05
H/D	Eucgr.A02662	1.97272	0.00408248	0.0260389
H/D	Eucgr.A02687	5.84717	0.000144286	0.00171418
H/D	Eucgr.A02693	8.55784	5.25567e-07	1.23003e-05
H/D	Eucgr.A02694	1.97356	4.61098e-07	1.09785e-05
H/D	Eucgr.A02695	1.87097	0.000650632	0.00597359
H/D	Eucgr.A02702	1.80955	0.00278076	0.019182
H/D	Eucgr.A02706	-1.91286	0.00190444	0.0141382
H/D	Eucgr.A02718	-2.53895	0.00178684	0.0134413
H/D	Eucgr.A02726	5.13148	0.00278031	0.019182
H/D	Eucgr.A02727	4.41377	4.45901e-05	0.000635443
H/D	Eucgr.A02728	2.06874	0.000101554	0.00127939
H/D	Eucgr.A02744	-9.12353	6.33353e-10	2.68968e-08
H/D	Eucgr.A02753	1.2153	0.00657593	0.0376733
H/D	Eucgr.A02761	9.983	5.23178e-10	2.24218e-08
H/D	Eucgr.A02790	7.939	3.03107e-07	7.52356e-06
H/D	Eucgr.A02801	3.78437	1.64139e-06	3.41618e-05
H/D	Eucgr.A02802	4.12533	0.0017146	0.0130237
H/D	Eucgr.A02813	7.70693	4.69469e-09	1.73229e-07
H/D	Eucgr.A02847	3.88221	0.00192753	0.014288
H/D	Eucgr.A02883	-5.90561	1.09308e-13	8.41472e-12
H/D	Eucgr.A02884	-1.07686	0.00344208	0.0228359
H/D	Eucgr.A02885	4.9892	0.000681167	0.00620515
H/D	Eucgr.A02887	-2.59783	0.00373988	0.0243525
H/D	Eucgr.A02902	-2.86872	1.26911e-05	0.000214647
H/D	Eucgr.A02922	-1.42368	0.00718921	0.0403747
H/D	Eucgr.A02924	3.95706	0.00319307	0.0215468
H/D	Eucgr.A02927	-7.56128	6.35485e-06	0.00011533
H/D	Eucgr.A02929	1.17136	0.000425371	0.00417804
H/D	Eucgr.A02930	1.65986	8.5427e-10	3.54408e-08
H/D	Eucgr.A02946	-2.31256	0.00103891	0.00866324
H/D	Eucgr.A02950	1.18659	0.0037869	0.0246312
H/D	Eucgr.A02960	-3.01385	0.00476819	0.0295099
H/D	Eucgr.A02995	1.06833	0.000123809	0.00151404
H/D	Eucgr.B00037	4.18894	6.64735e-06	0.000120172
H/D	Eucgr.B00041	-1.36594	0.00208265	0.0151872
H/D	Eucgr.B00050	-2.02154	0.00123675	0.00998848
H/D	Eucgr.B00054	7.56743	7.36904e-12	4.36841e-10
H/D	Eucgr.B00072	-3.96826	1.39529e-11	7.87192e-10
H/D	Eucgr.B00073	-1.59407	1.22528e-05	0.000208289
H/D	Eucgr.B00090	6.81527	0.00366831	0.0240213
H/D	Eucgr.B00100	-1.78353	0.000267641	0.00283248
H/D	Eucgr.B00102	-1.28092	0.00334124	0.022323
H/D	Eucgr.B00108	2.12508	0.00851773	0.0458724
H/D	Eucgr.B00111	-1.3053	0.00387164	0.0250083
H/D	Eucgr.B00124	3.68317	0.0057681	0.0341337
H/D	Eucgr.B00129	2.27706	8.49774e-07	1.88671e-05
H/D	Eucgr.B00130	3.95944	0.000172646	0.00198293
H/D	Eucgr.B00149	1.07232	0.00689101	0.0390379
H/D	Eucgr.B00150	1.2865	0.00648109	0.0372297
H/D	Eucgr.B00164	-1.6152	0.00681008	0.0386921
H/D	Eucgr.B00168	-2.4586	0.00476516	0.0295069
H/D	Eucgr.B00175	10.5667	1.16953e-11	6.72826e-10
H/D	Eucgr.B00176	1.72691	0.00155686	0.0120529
H/D	Eucgr.B00190	-8.81182	0.00157794	0.0121717
H/D	Eucgr.B00191	-8.73057	0.00186184	0.0138981
H/D	Eucgr.B00213	6.11025	1.9035e-11	1.05606e-09
H/D	Eucgr.B00219	9.02203	7.53582e-17	9.61826e-15
H/D	Eucgr.B00244	2.14765	2.68036e-06	5.29397e-05
H/D	Eucgr.B00254	-1.71487	6.5575e-08	1.90502e-06
H/D	Eucgr.B00296	-10.9344	0.00513236	0.0311691
H/D	Eucgr.B00298	5.34495	4.3057e-06	8.12345e-05
H/D	Eucgr.B00330	7.80862	4.2978e-10	1.87869e-08
H/D	Eucgr.B00337	6.65907	0.00152816	0.0118819
H/D	Eucgr.B00351	1.27964	3.09467e-05	0.000461572
H/D	Eucgr.B00355	-1.42818	0.00630176	0.0365236
H/D	Eucgr.B00356	1.82713	7.23443e-05	0.000959538
H/D	Eucgr.B00368	2.02508	2.6916e-05	0.000410096
H/D	Eucgr.B00377	1.58385	0.000326468	0.0033574
H/D	Eucgr.B00379	9.50671	5.48632e-12	3.32842e-10
H/D	Eucgr.B00380	1.19602	2.69025e-05	0.000410096
H/D	Eucgr.B00390	1.63126	5.1523e-05	0.000717605
H/D	Eucgr.B00396	-1.52403	0.000439809	0.00430176
H/D	Eucgr.B00400	2.20594	4.44773e-05	0.000635386
H/D	Eucgr.B00402	10.4496	1.29415e-15	1.3316e-13
H/D	Eucgr.B00416	6.11843	2.12322e-05	0.000333953
H/D	Eucgr.B00417	9.04069	1.26456e-09	5.12784e-08
H/D	Eucgr.B00423	2.28892	4.97956e-10	2.14986e-08
H/D	Eucgr.B00430	3.99806	2.2386e-05	0.000349045
H/D	Eucgr.B00435	-2.98833	0.00448403	0.0280937
H/D	Eucgr.B00459	-2.36705	0.00413289	0.0262887
H/D	Eucgr.B00462	3.37356	1.43364e-05	0.000239524
H/D	Eucgr.B00465	-7.73813	2.64377e-05	0.000403862
H/D	Eucgr.B00466	-1.81742	0.000858517	0.00742131
H/D	Eucgr.B00468	-1.6282	0.000620641	0.00573657
H/D	Eucgr.B00499	6.61605	0.00335802	0.0224095
H/D	Eucgr.B00519	4.91574	0.00181264	0.0135916
H/D	Eucgr.B00525	1.53361	0.00750457	0.041652
H/D	Eucgr.B00528	1.52644	0.0023984	0.0170323
H/D	Eucgr.B00532	-1.06781	0.00826103	0.0447687
H/D	Eucgr.B00548	-2.84648	0.00491291	0.0301421
H/D	Eucgr.B00549	-1.64053	5.31627e-06	9.84711e-05
H/D	Eucgr.B00550	-1.92179	1.43622e-07	3.8338e-06
H/D	Eucgr.B00564	5.35527	1.49964e-06	3.14991e-05
H/D	Eucgr.B00585	9.53472	2.05851e-08	6.71516e-07
H/D	Eucgr.B00602	-1.23611	0.00262474	0.0183477
H/D	Eucgr.B00627	6.25903	1.64183e-08	5.52413e-07
H/D	Eucgr.B00628	-5.16697	0.000109978	0.00136782
H/D	Eucgr.B00637	1.35739	0.000284477	0.00297029
H/D	Eucgr.B00664	1.14612	0.000575008	0.00538511
H/D	Eucgr.B00668	-1.94392	0.0048088	0.0296984
H/D	Eucgr.B00670	-2.8541	0.00479505	0.0296448
H/D	Eucgr.B00693	5.29	7.58925e-13	5.1346e-11
H/D	Eucgr.B00697	2.68004	0.00262018	0.0183287
H/D	Eucgr.B00718	11.3249	7.74304e-15	7.20535e-13
H/D	Eucgr.B00723	7.75654	4.65636e-58	1.5537e-54
H/D	Eucgr.B00730	-1.58742	0.000181285	0.00205705
H/D	Eucgr.B00741	1.65139	0.00408939	0.0260759
H/D	Eucgr.B00742	7.44128	7.8079e-05	0.00102437
H/D	Eucgr.B00812	7.83398	6.65807e-06	0.00012018
H/D	Eucgr.B00816	-1.98392	0.0013098	0.0104592
H/D	Eucgr.B00827	5.56285	2.54039e-08	8.17935e-07
H/D	Eucgr.B00838	-4.39002	0.000940924	0.00799169
H/D	Eucgr.B00846	-4.77468	0.00607578	0.0356205
H/D	Eucgr.B00847	-10.0448	1.95182e-07	5.07668e-06
H/D	Eucgr.B00850	-6.28152	0.000342511	0.00348131
H/D	Eucgr.B00860	5.04641	0.000278686	0.00292158
H/D	Eucgr.B00900	-21.7283	2.74354e-08	8.79025e-07
H/D	Eucgr.B00903	9.00032	0.000731102	0.00654768
H/D	Eucgr.B00933	4.60688	0.00769985	0.0424264
H/D	Eucgr.B00934	11.2232	8.23273e-16	8.86137e-14
H/D	Eucgr.B00945	3.78624	4.20791e-05	0.000604826
H/D	Eucgr.B00946	-3.0847	0.000939853	0.0079855
H/D	Eucgr.B00993	1.40259	0.0017562	0.0132621
H/D	Eucgr.B01024	3.5354	3.51364e-10	1.5632e-08
H/D	Eucgr.B01052	-1.0584	0.000197351	0.0022034
H/D	Eucgr.B01064	10.1298	6.17048e-05	0.000841354
H/D	Eucgr.B01065	7.94301	0.00609942	0.0356874
H/D	Eucgr.B01098	-1.66243	0.000171331	0.00197619
H/D	Eucgr.B01105	1.22797	0.0019827	0.0145933
H/D	Eucgr.B01109	-7.80504	5.11401e-05	0.000713548
H/D	Eucgr.B01112	1.04352	1.50904e-05	0.000250687
H/D	Eucgr.B01146	6.61293	6.54922e-05	0.00088422
H/D	Eucgr.B01152	2.29898	0.000707336	0.00638648
H/D	Eucgr.B01186	5.45184	0.000523754	0.00497897
H/D	Eucgr.B01218	-1.082	5.07489e-05	0.000709361
H/D	Eucgr.B01263	2.37625	0.0003465	0.00350963
H/D	Eucgr.B01279	-2.58575	0.000621966	0.00574654
H/D	Eucgr.B01294	7.2099	3.1027e-09	1.18803e-07
H/D	Eucgr.B01304	8.33048	7.81043e-10	3.28108e-08
H/D	Eucgr.B01307	10.3271	5.53046e-14	4.5166e-12
H/D	Eucgr.B01311	-1.60258	0.000326584	0.0033574
H/D	Eucgr.B01355	1.9124	0.00334399	0.022335
H/D	Eucgr.B01389	4.39493	5.72216e-07	1.32329e-05
H/D	Eucgr.B01391	9.61096	8.67318e-08	2.44707e-06
H/D	Eucgr.B01394	10.1784	3.35998e-09	1.27195e-07
H/D	Eucgr.B01397	3.70118	0.00233737	0.0166954
H/D	Eucgr.B01398	3.98267	4.91524e-07	1.15965e-05
H/D	Eucgr.B01399	3.02649	0.00309595	0.0210026
H/D	Eucgr.B01400	4.49447	0.000346753	0.00351067
H/D	Eucgr.B01401	9.80551	4.79977e-11	2.43185e-09
H/D	Eucgr.B01405	7.05488	5.4742e-08	1.61747e-06
H/D	Eucgr.B01447	5.93729	0.000846319	0.00733487
H/D	Eucgr.B01456	-2.72357	0.00783281	0.0429967
H/D	Eucgr.B01471	-1.69847	0.000497095	0.00477274
H/D	Eucgr.B01477	-3.05492	0.00100451	0.00843361
H/D	Eucgr.B01498	-1.81466	0.00107393	0.00889814
H/D	Eucgr.B01499	-3.21053	2.10283e-05	0.00033097
H/D	Eucgr.B01519	3.51979	0.00930745	0.0490068
H/D	Eucgr.B01524	8.00211	1.24166e-05	0.000210767
H/D	Eucgr.B01531	-5.69049	0.00240818	0.0170635
H/D	Eucgr.B01554	5.59721	4.02868e-08	1.23326e-06
H/D	Eucgr.B01567	7.31611	1.97523e-08	6.4797e-07
H/D	Eucgr.B01580	1.05644	0.00745059	0.0415033
H/D	Eucgr.B01584	-3.59057	2.00233e-05	0.000317074
H/D	Eucgr.B01596	9.18567	1.05799e-24	3.92246e-22
H/D	Eucgr.B01630	4.94171	6.25748e-05	0.000851725
H/D	Eucgr.B01633	4.53761	0.00934559	0.0491301
H/D	Eucgr.B01663	7.87935	0.00688031	0.0389868
H/D	Eucgr.B01700	-1.35768	0.00397515	0.0254936
H/D	Eucgr.B01725	-1.03766	0.00146799	0.0115137
H/D	Eucgr.B01741	-1.26972	2.49008e-07	6.3081e-06
H/D	Eucgr.B01742	10.5845	3.17069e-49	8.22864e-46
H/D	Eucgr.B01760	-1.07194	0.00123249	0.00996103
H/D	Eucgr.B01821	-1.09593	0.00489282	0.0300739
H/D	Eucgr.B01827	-1.7787	0.000379995	0.00379783
H/D	Eucgr.B01829	3.07244	0.0010185	0.00851744
H/D	Eucgr.B01830	-7.18612	1.1895e-15	1.23481e-13
H/D	Eucgr.B01896	-4.36917	0.000374909	0.00375665
H/D	Eucgr.B01910	1.17516	0.000971794	0.00820318
H/D	Eucgr.B01936	1.51592	0.00157273	0.0121435
H/D	Eucgr.B01989	1.08689	0.00704795	0.0397534
H/D	Eucgr.B02003	6.36717	0.00345712	0.0229072
H/D	Eucgr.B02020	2.37132	0.00426159	0.0269385
H/D	Eucgr.B02040	9.82324	9.6722e-13	6.39982e-11
H/D	Eucgr.B02099	8.28722	0.00369991	0.0241596
H/D	Eucgr.B02118	2.3839	0.00863978	0.0463693
H/D	Eucgr.B02134	-1.43385	3.72477e-05	0.000541715
H/D	Eucgr.B02155	1.0338	0.00240885	0.0170635
H/D	Eucgr.B02163	-10.2873	0.000105817	0.00132311
H/D	Eucgr.B02164	-7.629	0.000139295	0.00166335
H/D	Eucgr.B02168	1.61131	0.00072415	0.00650038
H/D	Eucgr.B02169	-2.19503	1.73537e-08	5.79042e-07
H/D	Eucgr.B02173	-1.77358	7.3876e-12	4.36841e-10
H/D	Eucgr.B02174	2.27737	0.000180941	0.00205457
H/D	Eucgr.B02178	5.77293	7.16178e-12	4.25972e-10
H/D	Eucgr.B02195	-2.69575	0.00547922	0.0328402
H/D	Eucgr.B02203	9.68505	7.66243e-12	4.49677e-10
H/D	Eucgr.B02205	8.9395	4.93009e-07	1.16198e-05
H/D	Eucgr.B02206	9.45224	2.4791e-11	1.34038e-09
H/D	Eucgr.B02207	9.76171	0.000139084	0.00166169
H/D	Eucgr.B02210	1.77277	1.2592e-06	2.69275e-05
H/D	Eucgr.B02233	-1.30231	0.00445469	0.0279474
H/D	Eucgr.B02234	2.09182	0.000174884	0.00200234
H/D	Eucgr.B02244	2.11644	0.00052511	0.00498708
H/D	Eucgr.B02249	-2.44699	0.00591002	0.0348235
H/D	Eucgr.B02250	-1.32829	0.00202188	0.014818
H/D	Eucgr.B02251	-1.12067	0.00477254	0.0295213
H/D	Eucgr.B02256	3.18665	0.00240474	0.0170618
H/D	Eucgr.B02278	1.53476	0.000266178	0.00282339
H/D	Eucgr.B02282	-1.14397	0.00071493	0.00642997
H/D	Eucgr.B02296	3.67911	0.000302488	0.00313704
H/D	Eucgr.B02300	-2.06536	0.000911518	0.00778156
H/D	Eucgr.B02327	1.01861	0.00573932	0.0340323
H/D	Eucgr.B02328	1.93571	7.49773e-05	0.000989964
H/D	Eucgr.B02335	3.57219	0.000762566	0.00676851
H/D	Eucgr.B02337	1.21753	0.00071341	0.00641876
H/D	Eucgr.B02370	-1.84819	0.000416539	0.0041051
H/D	Eucgr.B02374	-2.44042	0.00292182	0.0200073
H/D	Eucgr.B02390	-4.70101	2.17558e-05	0.000340355
H/D	Eucgr.B02391	-10.9255	1.24289e-09	5.04874e-08
H/D	Eucgr.B02392	-6.79818	0.00073749	0.00659194
H/D	Eucgr.B02393	-8.85092	1.46565e-08	4.98299e-07
H/D	Eucgr.B02395	-4.87542	0.000911433	0.00778156
H/D	Eucgr.B02398	-5.37482	1.5925e-06	3.32682e-05
H/D	Eucgr.B02401	7.352	4.16753e-07	1.00455e-05
H/D	Eucgr.B02408	-7.86504	6.52185e-05	0.000881035
H/D	Eucgr.B02409	4.59001	4.30321e-10	1.87869e-08
H/D	Eucgr.B02414	-2.3743	0.000532773	0.00504827
H/D	Eucgr.B02417	-1.55078	3.0582e-05	0.000457593
H/D	Eucgr.B02437	4.04047	3.7737e-06	7.18942e-05
H/D	Eucgr.B02439	7.43977	0.000132013	0.00159079
H/D	Eucgr.B02442	-1.52064	0.00347061	0.0229706
H/D	Eucgr.B02450	-2.4978	0.00243943	0.0172503
H/D	Eucgr.B02459	1.25912	0.00898956	0.0477637
H/D	Eucgr.B02465	-2.2908	0.00568851	0.0338169
H/D	Eucgr.B02480	1.52728	0.00262526	0.0183477
H/D	Eucgr.B02487	2.18849	0.00177192	0.013342
H/D	Eucgr.B02488	4.15798	0.00489537	0.0300739
H/D	Eucgr.B02489	1.44219	9.03592e-08	2.53974e-06
H/D	Eucgr.B02493	5.69653	4.90275e-06	9.15376e-05
H/D	Eucgr.B02504	-1.98769	3.81384e-07	9.25025e-06
H/D	Eucgr.B02509	-1.75817	0.000103707	0.00130161
H/D	Eucgr.B02514	8.23106	1.32305e-05	0.000223123
H/D	Eucgr.B02552	1.48547	1.30443e-07	3.54275e-06
H/D	Eucgr.B02555	3.60172	7.1571e-09	2.54442e-07
H/D	Eucgr.B02563	7.95769	0.00013118	0.00158427
H/D	Eucgr.B02564	5.19171	3.41313e-08	1.06153e-06
H/D	Eucgr.B02566	3.15705	0.00419987	0.0266133
H/D	Eucgr.B02571	2.67628	1.29857e-05	0.000219153
H/D	Eucgr.B02575	6.38564	2.10509e-22	5.52457e-20
H/D	Eucgr.B02578	12.8369	2.23731e-17	3.00327e-15
H/D	Eucgr.B02583	-2.3882	0.0028481	0.0195886
H/D	Eucgr.B02586	8.44654	2.34766e-20	4.64696e-18
H/D	Eucgr.B02599	1.10146	0.00750938	0.041652
H/D	Eucgr.B02611	5.88868	0.000667534	0.00609523
H/D	Eucgr.B02614	1.20584	0.000302731	0.00313704
H/D	Eucgr.B02616	-1.52692	0.00639518	0.0369185
H/D	Eucgr.B02620	6.22937	7.7558e-25	2.96971e-22
H/D	Eucgr.B02627	6.24364	0.00632882	0.0366183
H/D	Eucgr.B02633	5.54702	2.77279e-08	8.87178e-07
H/D	Eucgr.B02637	-2.74631	1.35434e-09	5.44461e-08
H/D	Eucgr.B02651	3.38393	1.18585e-10	5.70307e-09
H/D	Eucgr.B02657	4.66242	9.40449e-40	1.569e-36
H/D	Eucgr.B02661	9.49638	8.93692e-32	6.32544e-29
H/D	Eucgr.B02672	-1.1333	0.00932815	0.0490826
H/D	Eucgr.B02683	-1.37453	0.00235339	0.016798
H/D	Eucgr.B02699	-1.013	0.000836149	0.00727372
H/D	Eucgr.B02708	-8.35383	6.01708e-06	0.000109541
H/D	Eucgr.B02714	7.61144	1.09521e-13	8.41472e-12
H/D	Eucgr.B02717	7.62368	9.21675e-06	0.000160894
H/D	Eucgr.B02726	-2.33266	3.08671e-05	0.000460679
H/D	Eucgr.B02730	3.41145	4.6782e-20	8.74149e-18
H/D	Eucgr.B02732	2.51251	2.95927e-07	7.35317e-06
H/D	Eucgr.B02736	5.72999	8.37526e-20	1.48198e-17
H/D	Eucgr.B02737	5.41803	3.18778e-06	6.18414e-05
H/D	Eucgr.B02738	3.98935	0.000750731	0.00668248
H/D	Eucgr.B02741	6.54532	2.31094e-22	5.95192e-20
H/D	Eucgr.B02742	9.21727	1.02854e-08	3.55906e-07
H/D	Eucgr.B02743	6.51352	9.22389e-16	9.83755e-14
H/D	Eucgr.B02747	-2.32822	0.000655959	0.00600362
H/D	Eucgr.B02754	4.26681	0.00290249	0.0199113
H/D	Eucgr.B02763	-2.66507	1.77475e-05	0.000286277
H/D	Eucgr.B02770	-1.53736	0.000239162	0.00258257
H/D	Eucgr.B02771	-3.17191	1.95701e-05	0.000311163
H/D	Eucgr.B02780	6.8751	0.00366449	0.0240213
H/D	Eucgr.B02800	1.14041	0.000126137	0.00153447
H/D	Eucgr.B02813	2.37996	0.000149218	0.00176381
H/D	Eucgr.B02816	3.71862	4.91304e-26	2.3907e-23
H/D	Eucgr.B02855	1.76949	0.00354244	0.0233665
H/D	Eucgr.B02865	2.31466	0.00609039	0.0356524
H/D	Eucgr.B02868	3.9142	0.00029507	0.00306718
H/D	Eucgr.B02871	9.01382	0.000708657	0.00638789
H/D	Eucgr.B02882	4.08641	0.00176119	0.013274
H/D	Eucgr.B02889	1.02689	0.00547237	0.0328159
H/D	Eucgr.B02893	1.03512	0.00379536	0.0246725
H/D	Eucgr.B02898	6.76091	0.00210815	0.0153444
H/D	Eucgr.B02899	4.92101	1.15144e-06	2.4879e-05
H/D	Eucgr.B02902	5.41362	4.94715e-15	4.6593e-13
H/D	Eucgr.B02906	-1.82763	0.00301347	0.0205206
H/D	Eucgr.B02939	3.26963	0.00806211	0.0440277
H/D	Eucgr.B02944	-4.58347	1.95326e-06	4.00196e-05
H/D	Eucgr.B02948	7.27497	0.000140089	0.00167027
H/D	Eucgr.B02954	4.88233	5.87305e-14	4.76308e-12
H/D	Eucgr.B02992	-1.46072	0.00108247	0.00894981
H/D	Eucgr.B03001	-2.33069	0.00024106	0.00259833
H/D	Eucgr.B03011	2.92262	3.98015e-06	7.55195e-05
H/D	Eucgr.B03028	9.54114	1.64345e-16	1.94854e-14
H/D	Eucgr.B03032	7.23565	0.00107698	0.00891387
H/D	Eucgr.B03036	-1.6383	0.00407228	0.0259909
H/D	Eucgr.B03039	1.52422	3.49624e-05	0.000513595
H/D	Eucgr.B03041	1.21766	0.00816217	0.0443977
H/D	Eucgr.B03053	-2.10869	0.00135606	0.010755
H/D	Eucgr.B03065	-8.51498	6.10526e-16	6.69486e-14
H/D	Eucgr.B03067	1.57521	0.00745433	0.0415143
H/D	Eucgr.B03068	10.0647	7.79851e-26	3.64299e-23
H/D	Eucgr.B03070	8.84091	5.95985e-21	1.25409e-18
H/D	Eucgr.B03075	1.32655	0.000181411	0.00205705
H/D	Eucgr.B03079	5.87897	0.000589798	0.00550157
H/D	Eucgr.B03087	5.79581	6.02006e-10	2.56589e-08
H/D	Eucgr.B03095	5.83135	0.00244852	0.0173041
H/D	Eucgr.B03123	1.93176	8.50476e-06	0.000149808
H/D	Eucgr.B03130	7.07238	0.000232118	0.00252031
H/D	Eucgr.B03132	10.4755	5.00313e-08	1.49435e-06
H/D	Eucgr.B03135	9.40889	0.000860211	0.00743033
H/D	Eucgr.B03139	-1.5459	2.92685e-06	5.73993e-05
H/D	Eucgr.B03143	-2.72678	1.00968e-25	4.62412e-23
H/D	Eucgr.B03144	-1.27845	0.00189985	0.0141159
H/D	Eucgr.B03147	3.0614	0.00184862	0.013817
H/D	Eucgr.B03161	1.29783	0.0029444	0.0201383
H/D	Eucgr.B03175	12.0786	5.28228e-21	1.12162e-18
H/D	Eucgr.B03177	6.18335	8.42125e-09	2.94014e-07
H/D	Eucgr.B03194	4.54368	2.94652e-05	0.00044344
H/D	Eucgr.B03205	7.66848	1.25876e-05	0.000213358
H/D	Eucgr.B03208	9.49891	7.98227e-06	0.000141781
H/D	Eucgr.B03210	6.34598	8.76471e-13	5.84907e-11
H/D	Eucgr.B03214	-2.61963	0.00139979	0.011027
H/D	Eucgr.B03215	1.55921	7.50732e-05	0.000990669
H/D	Eucgr.B03218	-1.42763	0.00538996	0.0324133
H/D	Eucgr.B03235	1.24425	0.00542313	0.0325541
H/D	Eucgr.B03238	-1.02422	0.00346238	0.0229291
H/D	Eucgr.B03240	-1.3878	0.00061964	0.00572958
H/D	Eucgr.B03241	6.98874	5.39786e-18	8.00547e-16
H/D	Eucgr.B03249	8.47148	2.05134e-06	4.17726e-05
H/D	Eucgr.B03255	12.1239	8.39022e-16	8.98947e-14
H/D	Eucgr.B03267	2.10984	0.000164023	0.00190658
H/D	Eucgr.B03284	1.39796	0.00232134	0.0166012
H/D	Eucgr.B03290	1.548	3.3257e-05	0.000492883
H/D	Eucgr.B03295	1.78814	0.000848665	0.00734975
H/D	Eucgr.B03302	-1.31013	0.00130733	0.010443
H/D	Eucgr.B03303	-1.49469	0.00232419	0.0166122
H/D	Eucgr.B03306	-1.44999	1.25988e-08	4.31482e-07
H/D	Eucgr.B03311	4.63874	2.64254e-09	1.02188e-07
H/D	Eucgr.B03312	-3.17432	0.0017075	0.0129825
H/D	Eucgr.B03316	5.48863	2.36578e-13	1.73221e-11
H/D	Eucgr.B03318	-2.26404	0.00722053	0.0404825
H/D	Eucgr.B03319	2.29399	0.00610676	0.0357214
H/D	Eucgr.B03326	9.95969	0.000151086	0.00177958
H/D	Eucgr.B03340	5.73206	0.00117856	0.00960158
H/D	Eucgr.B03348	-4.80648	6.38434e-06	0.000115686
H/D	Eucgr.B03351	7.11112	3.62035e-05	0.000528504
H/D	Eucgr.B03352	5.25851	0.00113517	0.00930318
H/D	Eucgr.B03355	1.72245	0.00297497	0.0203176
H/D	Eucgr.B03360	-1.69573	0.00193022	0.0142943
H/D	Eucgr.B03366	4.5352	1.41463e-05	0.000236857
H/D	Eucgr.B03389	4.8361	2.01714e-07	5.22333e-06
H/D	Eucgr.B03398	12.0346	5.91291e-19	9.6579e-17
H/D	Eucgr.B03401	2.87875	0.0063134	0.0365597
H/D	Eucgr.B03404	4.21013	4.70554e-05	0.000666105
H/D	Eucgr.B03419	1.28884	0.00249236	0.0175927
H/D	Eucgr.B03425	-1.1379	0.00150266	0.0117383
H/D	Eucgr.B03429	1.30533	0.00381265	0.0247418
H/D	Eucgr.B03446	11.0117	1.56062e-12	1.00974e-10
H/D	Eucgr.B03470	10.6377	6.89882e-16	7.49469e-14
H/D	Eucgr.B03487	-1.08267	0.000333804	0.00342083
H/D	Eucgr.B03492	2.84478	4.82404e-05	0.000680817
H/D	Eucgr.B03495	2.24626	0.00416475	0.0264331
H/D	Eucgr.B03508	1.44974	0.000370184	0.00371728
H/D	Eucgr.B03509	9.27269	9.58699e-11	4.70427e-09
H/D	Eucgr.B03510	3.60455	1.72461e-07	4.52095e-06
H/D	Eucgr.B03520	7.04653	0.000979743	0.00825834
H/D	Eucgr.B03522	3.66551	0.00380274	0.024694
H/D	Eucgr.B03523	7.25365	1.50992e-16	1.8179e-14
H/D	Eucgr.B03532	6.39338	3.52184e-08	1.09242e-06
H/D	Eucgr.B03536	2.39132	0.000130918	0.00158204
H/D	Eucgr.B03537	2.57903	4.67374e-10	2.02908e-08
H/D	Eucgr.B03541	2.91285	0.00128285	0.0102897
H/D	Eucgr.B03548	-1.17439	0.000388053	0.00386787
H/D	Eucgr.B03549	-1.89037	8.71486e-06	0.000153162
H/D	Eucgr.B03552	1.34401	0.00700024	0.0395129
H/D	Eucgr.B03567	-1.21716	0.000227968	0.00248699
H/D	Eucgr.B03568	7.35665	0.00136856	0.0108395
H/D	Eucgr.B03586	5.22452	5.24375e-09	1.91074e-07
H/D	Eucgr.B03588	1.69354	3.07032e-05	0.000459114
H/D	Eucgr.B03598	5.76127	5.07392e-05	0.000709361
H/D	Eucgr.B03602	-2.049	0.000586456	0.00548189
H/D	Eucgr.B03604	-1.3179	1.63995e-06	3.41618e-05
H/D	Eucgr.B03617	-2.19974	3.40021e-11	1.7968e-09
H/D	Eucgr.B03618	-6.52901	9.40429e-06	0.000163678
H/D	Eucgr.B03622	4.22707	0.00773936	0.0426039
H/D	Eucgr.B03626	5.64682	4.72703e-11	2.40543e-09
H/D	Eucgr.B03628	5.737	9.27196e-25	3.49299e-22
H/D	Eucgr.B03629	2.83334	1.65069e-05	0.000269188
H/D	Eucgr.B03632	1.02803	0.0057238	0.0339661
H/D	Eucgr.B03638	-3.56585	0.00220159	0.0158908
H/D	Eucgr.B03642	1.13944	0.00761298	0.0420668
H/D	Eucgr.B03675	-3.5433	0.00647829	0.0372297
H/D	Eucgr.B03690	2.20424	4.30933e-05	0.000617882
H/D	Eucgr.B03691	1.08818	0.000123617	0.00151248
H/D	Eucgr.B03708	1.60504	1.56794e-07	4.15528e-06
H/D	Eucgr.B03711	-1.2363	0.000188203	0.00212155
H/D	Eucgr.B03735	1.79091	0.00222692	0.016029
H/D	Eucgr.B03744	-1.62802	0.00181437	0.0136002
H/D	Eucgr.B03749	1.78762	2.18098e-06	4.40668e-05
H/D	Eucgr.B03755	2.57332	8.49802e-10	3.53182e-08
H/D	Eucgr.B03757	-1.57466	0.00930488	0.0490043
H/D	Eucgr.B03775	-6.1934	4.08655e-05	0.000590288
H/D	Eucgr.B03781	-5.39508	1.34721e-10	6.33134e-09
H/D	Eucgr.B03782	-4.40915	6.58352e-06	0.00011911
H/D	Eucgr.B03798	2.89155	0.000345601	0.00350356
H/D	Eucgr.B03805	-1.90854	0.0048564	0.0298974
H/D	Eucgr.B03811	-1.3948	0.00104791	0.00871963
H/D	Eucgr.B03820	-3.09236	0.00308369	0.0209277
H/D	Eucgr.B03823	1.83048	1.16442e-07	3.19592e-06
H/D	Eucgr.B03836	-4.82005	0.00028941	0.00301371
H/D	Eucgr.B03858	6.58764	0.00174016	0.0131665
H/D	Eucgr.B03879	8.61072	0.000180043	0.00204835
H/D	Eucgr.B03883	3.25359	3.71392e-18	5.59652e-16
H/D	Eucgr.B03895	5.0258	1.65152e-05	0.000269188
H/D	Eucgr.B03898	1.27709	0.00156399	0.0120881
H/D	Eucgr.B03904	6.8298	0.000449167	0.0043768
H/D	Eucgr.B03909	1.47531	0.00137886	0.0108989
H/D	Eucgr.B03914	-1.11206	0.00310191	0.0210309
H/D	Eucgr.B03915	1.74293	0.00740043	0.041283
H/D	Eucgr.B03918	9.61669	4.8671e-10	2.1052e-08
H/D	Eucgr.B03936	-1.54386	0.00094209	0.00799869
H/D	Eucgr.B03944	-3.20063	3.2644e-08	1.02344e-06
H/D	Eucgr.B03947	-4.12262	0.00262495	0.0183477
H/D	Eucgr.B03963	5.77173	0.00191668	0.014212
H/D	Eucgr.B03967	-3.97204	0.000126323	0.00153593
H/D	Eucgr.B03980	1.5241	0.00608457	0.0356462
H/D	Eucgr.B03983	3.99566	0.00161691	0.0124068
H/D	Eucgr.B03996	7.45272	3.8011e-05	0.000551785
H/D	Eucgr.B04010	2.42389	4.87138e-06	9.10246e-05
H/D	Eucgr.B04023	-1.70752	2.94581e-06	5.76829e-05
H/D	Eucgr.B04024	-1.12155	0.00228133	0.0163652
H/D	Eucgr.B04029	-4.05315	0.000833277	0.00725144
H/D	Eucgr.C00025	2.6476	0.0067985	0.0386357
H/D	Eucgr.C00038	9.01013	0.000813857	0.00712776
H/D	Eucgr.C00063	-2.09623	1.1277e-05	0.000193389
H/D	Eucgr.C00064	-1.81011	1.22727e-08	4.20929e-07
H/D	Eucgr.C00073	-1.10072	1.75607e-05	0.000284245
H/D	Eucgr.C00101	4.01514	1.33873e-11	7.59186e-10
H/D	Eucgr.C00102	4.53647	7.93488e-06	0.000141046
H/D	Eucgr.C00103	-3.32412	0.00420243	0.0266222
H/D	Eucgr.C00105	2.9525	9.95875e-13	6.55823e-11
H/D	Eucgr.C00131	2.71195	8.75798e-06	0.000153805
H/D	Eucgr.C00137	-1.30256	0.00869222	0.0465904
H/D	Eucgr.C00149	2.37137	5.38798e-09	1.96023e-07
H/D	Eucgr.C00177	-3.6287	0.00138424	0.0109339
H/D	Eucgr.C00178	-5.26313	0.00749109	0.0416395
H/D	Eucgr.C00181	-5.24045	0.00550117	0.0329464
H/D	Eucgr.C00182	-8.39078	6.56015e-05	0.000885185
H/D	Eucgr.C00204	3.54669	0.00290917	0.0199382
H/D	Eucgr.C00221	1.85713	1.46155e-06	3.08099e-05
H/D	Eucgr.C00222	5.79068	1.22337e-06	2.6263e-05
H/D	Eucgr.C00232	2.1394	1.89937e-08	6.2572e-07
H/D	Eucgr.C00239	5.07613	6.70102e-05	0.000902849
H/D	Eucgr.C00244	1.48341	0.00740395	0.0412928
H/D	Eucgr.C00249	7.44356	1.64259e-16	1.94854e-14
H/D	Eucgr.C00279	2.65957	0.000841009	0.0073024
H/D	Eucgr.C00321	-3.24336	1.78709e-05	0.000288068
H/D	Eucgr.C00325	5.03972	0.00626805	0.0363463
H/D	Eucgr.C00345	1.336	0.000305144	0.00315785
H/D	Eucgr.C00347	-1.07987	0.00579518	0.0342505
H/D	Eucgr.C00348	1.51003	0.00395164	0.0253846
H/D	Eucgr.C00351	-3.1257	8.45021e-20	1.484e-17
H/D	Eucgr.C00355	1.92801	2.26039e-10	1.03522e-08
H/D	Eucgr.C00357	-1.90096	0.000186153	0.00210047
H/D	Eucgr.C00378	-2.30612	5.31517e-06	9.84711e-05
H/D	Eucgr.C00380	1.84463	7.56367e-05	0.000996416
H/D	Eucgr.C00382	1.0279	0.000137623	0.00164676
H/D	Eucgr.C00408	1.8368	0.000195532	0.00218624
H/D	Eucgr.C00421	2.25581	0.00070818	0.00638648
H/D	Eucgr.C00426	-2.54198	1.35867e-07	3.66874e-06
H/D	Eucgr.C00428	-6.97231	0.00217546	0.0157411
H/D	Eucgr.C00434	2.33648	0.00197113	0.0145236
H/D	Eucgr.C00467	-3.04709	0.00671711	0.0383223
H/D	Eucgr.C00494	-2.95725	2.41221e-06	4.83208e-05
H/D	Eucgr.C00496	-1.8005	2.89171e-06	5.67577e-05
H/D	Eucgr.C00497	-8.0833	0.00554116	0.0331518
H/D	Eucgr.C00530	-1.34872	0.0028657	0.0197039
H/D	Eucgr.C00546	-4.31442	6.80247e-05	0.000912085
H/D	Eucgr.C00557	10.2916	1.03219e-11	5.96754e-10
H/D	Eucgr.C00559	2.43334	0.00120189	0.00974065
H/D	Eucgr.C00583	-1.91066	0.00709636	0.0399746
H/D	Eucgr.C00587	4.20779	3.39803e-09	1.28427e-07
H/D	Eucgr.C00590	-3.87646	0.000698889	0.00633202
H/D	Eucgr.C00597	8.9605	1.57522e-16	1.88679e-14
H/D	Eucgr.C00599	4.34121	0.000413887	0.00408242
H/D	Eucgr.C00609	-1.79218	0.00182483	0.0136698
H/D	Eucgr.C00615	-1.14918	0.00793678	0.0434551
H/D	Eucgr.C00642	-1.35887	0.000709446	0.00638802
H/D	Eucgr.C00654	2.29415	2.33185e-10	1.06585e-08
H/D	Eucgr.C00663	2.88184	0.00106079	0.00881112
H/D	Eucgr.C00668	1.7133	0.000428066	0.00420098
H/D	Eucgr.C00670	6.92616	0.000484202	0.00467142
H/D	Eucgr.C00671	1.08376	0.00098647	0.00830305
H/D	Eucgr.C00678	4.53965	4.4994e-08	1.3613e-06
H/D	Eucgr.C00688	8.36998	5.83412e-07	1.34785e-05
H/D	Eucgr.C00707	5.26664	0.000338182	0.00345384
H/D	Eucgr.C00714	4.26352	2.34967e-05	0.000363933
H/D	Eucgr.C00715	3.2525	1.07231e-14	9.74554e-13
H/D	Eucgr.C00728	-2.68793	2.68796e-06	5.3026e-05
H/D	Eucgr.C00729	4.79183	0.00497467	0.030449
H/D	Eucgr.C00745	-1.42936	0.000829543	0.00723241
H/D	Eucgr.C00760	4.05774	0.00520058	0.0314934
H/D	Eucgr.C00765	1.12968	3.9162e-05	0.000567085
H/D	Eucgr.C00773	3.80898	0.00695791	0.0393215
H/D	Eucgr.C00778	-1.03881	0.00107813	0.00892022
H/D	Eucgr.C00780	-7.51725	0.00113296	0.00928837
H/D	Eucgr.C00804	6.98297	1.46613e-05	0.000243906
H/D	Eucgr.C00805	6.27315	0.00578726	0.034221
H/D	Eucgr.C00809	9.13466	6.42265e-08	1.8705e-06
H/D	Eucgr.C00842	1.27096	0.00386558	0.0249967
H/D	Eucgr.C00845	-1.08946	3.34963e-05	0.000495487
H/D	Eucgr.C00873	3.28724	1.017e-10	4.97989e-09
H/D	Eucgr.C00880	1.02081	0.00339563	0.0225868
H/D	Eucgr.C00891	7.42844	0.000252816	0.00270438
H/D	Eucgr.C00898	2.40716	0.000238109	0.00257358
H/D	Eucgr.C00903	2.06523	0.000878127	0.0075517
H/D	Eucgr.C00905	2.01979	0.00268305	0.0186623
H/D	Eucgr.C00911	1.77621	8.3603e-05	0.00108364
H/D	Eucgr.C00944	1.08344	0.00472087	0.0292947
H/D	Eucgr.C00948	1.25596	0.00108215	0.00894981
H/D	Eucgr.C00949	4.14907	0.00333295	0.0222741
H/D	Eucgr.C00958	1.86921	0.00359497	0.0236396
H/D	Eucgr.C00979	8.14367	0.000123387	0.00151046
H/D	Eucgr.C00983	2.43957	0.00524308	0.0316932
H/D	Eucgr.C00991	10.667	1.19106e-10	5.70473e-09
H/D	Eucgr.C00997	1.4675	0.000247942	0.00266299
H/D	Eucgr.C01000	7.46593	4.42318e-25	1.74692e-22
H/D	Eucgr.C01005	4.24961	1.89148e-07	4.93623e-06
H/D	Eucgr.C01011	-1.23107	0.000127188	0.00154484
H/D	Eucgr.C01031	4.10148	2.68132e-06	5.29397e-05
H/D	Eucgr.C01035	1.15656	0.0057813	0.0341944
H/D	Eucgr.C01067	-2.97584	2.03987e-05	0.000322144
H/D	Eucgr.C01078	-3.09413	0.00767254	0.0423058
H/D	Eucgr.C01083	1.7265	0.000231417	0.00251639
H/D	Eucgr.C01098	-1.01044	0.000210379	0.00232772
H/D	Eucgr.C01121	1.13159	0.00059094	0.00551002
H/D	Eucgr.C01132	12.0019	4.2396e-11	2.18597e-09
H/D	Eucgr.C01133	1.63326	0.00231213	0.0165505
H/D	Eucgr.C01156	10.7524	2.27788e-16	2.62091e-14
H/D	Eucgr.C01165	-7.37209	0.0023243	0.0166122
H/D	Eucgr.C01180	-1.03036	0.0064566	0.0371481
H/D	Eucgr.C01181	2.06263	0.000112888	0.00139657
H/D	Eucgr.C01198	8.26846	8.67482e-08	2.44707e-06
H/D	Eucgr.C01199	6.1852	0.00757488	0.0419074
H/D	Eucgr.C01203	7.97552	8.60106e-07	1.90783e-05
H/D	Eucgr.C01208	6.88133	1.30538e-08	4.45758e-07
H/D	Eucgr.C01209	9.00336	1.27294e-14	1.14796e-12
H/D	Eucgr.C01210	5.28198	0.00108674	0.00897276
H/D	Eucgr.C01216	10.2346	2.88727e-12	1.81773e-10
H/D	Eucgr.C01217	4.54119	0.00942426	0.0494213
H/D	Eucgr.C01218	11.4727	3.45641e-13	2.46132e-11
H/D	Eucgr.C01219	6.63353	6.14115e-07	1.4118e-05
H/D	Eucgr.C01225	7.4381	0.000140066	0.00167027
H/D	Eucgr.C01227	7.4669	1.88966e-05	0.000302307
H/D	Eucgr.C01237	2.97809	1.99527e-05	0.000316385
H/D	Eucgr.C01258	1.28535	0.000825547	0.00721104
H/D	Eucgr.C01274	2.06817	5.71995e-07	1.32329e-05
H/D	Eucgr.C01286	-2.72643	0.00471664	0.0292763
H/D	Eucgr.C01288	-1.70087	0.00272606	0.0188884
H/D	Eucgr.C01289	7.0651	0.000250085	0.00268193
H/D	Eucgr.C01298	-3.15475	0.00132905	0.0105803
H/D	Eucgr.C01302	-4.06608	0.00019966	0.00222281
H/D	Eucgr.C01345	-8.8618	0.00160774	0.0123404
H/D	Eucgr.C01349	-10.7005	0.00616856	0.0359389
H/D	Eucgr.C01350	-10.8875	9.62043e-12	5.6036e-10
H/D	Eucgr.C01373	4.74118	0.00196633	0.0144928
H/D	Eucgr.C01374	4.59935	2.58116e-09	1.00146e-07
H/D	Eucgr.C01378	3.15943	0.00786886	0.043154
H/D	Eucgr.C01389	9.21593	7.75686e-09	2.74014e-07
H/D	Eucgr.C01405	-2.56504	0.00758407	0.0419467
H/D	Eucgr.C01409	-2.21175	0.00100687	0.00844131
H/D	Eucgr.C01415	-8.10987	0.00644295	0.0370926
H/D	Eucgr.C01440	1.27102	0.00549362	0.0329128
H/D	Eucgr.C01442	7.1943	0.000184737	0.00208651
H/D	Eucgr.C01456	-9.92615	9.32424e-05	0.00119335
H/D	Eucgr.C01492	-9.04777	0.000944366	0.0080151
H/D	Eucgr.C01501	2.25235	0.00853667	0.0459638
H/D	Eucgr.C01535	-1.54356	0.00221463	0.0159652
H/D	Eucgr.C01541	-3.55661	0.00637228	0.0368136
H/D	Eucgr.C01584	1.37766	1.08939e-06	2.37137e-05
H/D	Eucgr.C01646	1.52421	0.00159414	0.0122642
H/D	Eucgr.C01667	2.85793	0.000952026	0.00807132
H/D	Eucgr.C01681	-1.1784	0.000949413	0.00805208
H/D	Eucgr.C01695	-3.68006	0.00042447	0.0041711
H/D	Eucgr.C01701	-7.03628	0.00352525	0.0232794
H/D	Eucgr.C01703	-1.30768	0.00621539	0.0361306
H/D	Eucgr.C01711	-1.21584	0.00726112	0.040671
H/D	Eucgr.C01715	4.02152	0.000224287	0.00245372
H/D	Eucgr.C01728	1.65637	0.00791124	0.0433457
H/D	Eucgr.C01731	-2.62825	0.00194121	0.0143529
H/D	Eucgr.C01771	8.46335	4.45343e-07	1.0625e-05
H/D	Eucgr.C01772	8.37847	2.39084e-07	6.08311e-06
H/D	Eucgr.C01773	8.77885	4.14181e-09	1.54784e-07
H/D	Eucgr.C01774	11.5865	3.25621e-18	5.00364e-16
H/D	Eucgr.C01791	-1.12272	0.00103613	0.00864939
H/D	Eucgr.C01805	1.40966	0.000385558	0.00384521
H/D	Eucgr.C01807	6.56135	0.0027157	0.0188333
H/D	Eucgr.C01811	-2.18863	8.58763e-06	0.000151154
H/D	Eucgr.C01876	-2.67107	0.00017248	0.00198258
H/D	Eucgr.C01895	-1.35407	1.65703e-10	7.72521e-09
H/D	Eucgr.C01899	-2.13492	0.000501913	0.00480853
H/D	Eucgr.C01900	4.0279	0.00484805	0.0298651
H/D	Eucgr.C01901	7.05282	0.000623567	0.00575905
H/D	Eucgr.C01902	3.28652	0.000236566	0.00256165
H/D	Eucgr.C01938	3.09798	0.00108678	0.00897276
H/D	Eucgr.C01944	-1.4075	0.0093528	0.0491348
H/D	Eucgr.C01955	-2.88613	0.00388205	0.0250686
H/D	Eucgr.C01998	10.3727	1.15979e-09	4.72762e-08
H/D	Eucgr.C02015	2.83375	4.79713e-11	2.43185e-09
H/D	Eucgr.C02025	1.14434	0.00173552	0.0131427
H/D	Eucgr.C02090	3.10635	0.000357743	0.00360786
H/D	Eucgr.C02092	4.64694	3.75286e-19	6.21671e-17
H/D	Eucgr.C02096	5.87761	0.000234443	0.00254173
H/D	Eucgr.C02102	1.37708	0.000904972	0.00774265
H/D	Eucgr.C02105	7.48934	0.000795893	0.00701232
H/D	Eucgr.C02116	1.25855	0.00690241	0.039093
H/D	Eucgr.C02127	9.04564	3.78364e-08	1.16435e-06
H/D	Eucgr.C02135	1.3059	0.000176205	0.00201549
H/D	Eucgr.C02181	12.4918	1.66987e-15	1.7032e-13
H/D	Eucgr.C02196	-11.15	6.17352e-18	9.01218e-16
H/D	Eucgr.C02208	1.67848	0.000342512	0.00348131
H/D	Eucgr.C02209	-1.0323	0.000135266	0.00162438
H/D	Eucgr.C02223	7.00581	9.84482e-08	2.73744e-06
H/D	Eucgr.C02252	7.8737	4.33975e-06	8.18107e-05
H/D	Eucgr.C02272	7.9314	1.91949e-05	0.000306449
H/D	Eucgr.C02288	3.26678	4.90251e-05	0.000689761
H/D	Eucgr.C02290	9.21681	1.00707e-17	1.44307e-15
H/D	Eucgr.C02293	6.32017	4.85709e-07	1.14775e-05
H/D	Eucgr.C02301	3.71931	0.000553842	0.00520986
H/D	Eucgr.C02333	4.04163	3.82217e-05	0.000554499
H/D	Eucgr.C02386	4.76674	1.65582e-05	0.000269674
H/D	Eucgr.C02389	1.13264	0.007445	0.0414821
H/D	Eucgr.C02396	9.99909	4.77911e-12	2.97669e-10
H/D	Eucgr.C02398	9.83821	2.45678e-12	1.5551e-10
H/D	Eucgr.C02400	8.45077	5.12485e-07	1.20182e-05
H/D	Eucgr.C02406	8.87123	3.10908e-07	7.68454e-06
H/D	Eucgr.C02411	8.58956	1.28912e-06	2.74725e-05
H/D	Eucgr.C02413	9.44963	2.86273e-10	1.29082e-08
H/D	Eucgr.C02414	-4.40328	9.94251e-05	0.00125987
H/D	Eucgr.C02416	-6.59054	0.000180611	0.00205181
H/D	Eucgr.C02418	-3.81096	0.00169165	0.0128964
H/D	Eucgr.C02429	4.25854	1.88686e-05	0.000302136
H/D	Eucgr.C02443	-1.30659	3.61786e-05	0.00052847
H/D	Eucgr.C02458	6.52006	0.00537228	0.0323153
H/D	Eucgr.C02484	-2.67371	0.000181618	0.00205726
H/D	Eucgr.C02512	-8.16922	5.15601e-09	1.8817e-07
H/D	Eucgr.C02576	-5.18733	0.00184158	0.0137732
H/D	Eucgr.C02579	1.10486	0.00613204	0.0358244
H/D	Eucgr.C02582	2.50859	2.44562e-05	0.000377046
H/D	Eucgr.C02611	-5.23094	0.00486902	0.0299593
H/D	Eucgr.C02716	-1.30276	0.0011474	0.00939023
H/D	Eucgr.C02717	-1.4859	0.000147242	0.00174576
H/D	Eucgr.C02733	-1.5379	4.62153e-06	8.66333e-05
H/D	Eucgr.C02742	8.31597	0.004018	0.0257119
H/D	Eucgr.C02745	6.89746	3.39798e-17	4.4588e-15
H/D	Eucgr.C02749	-8.86642	1.593e-08	5.37683e-07
H/D	Eucgr.C02757	8.56653	5.60273e-07	1.29953e-05
H/D	Eucgr.C02767	4.78286	1.06497e-05	0.000183441
H/D	Eucgr.C02771	-2.42748	0.00189664	0.0140992
H/D	Eucgr.C02772	-9.35369	2.99836e-10	1.3442e-08
H/D	Eucgr.C02775	4.14488	0.00165036	0.0126344
H/D	Eucgr.C02801	-1.27946	9.67705e-05	0.00123041
H/D	Eucgr.C02804	1.56589	2.17203e-06	4.39238e-05
H/D	Eucgr.C02807	4.05525	0.00017156	0.00197694
H/D	Eucgr.C02815	3.66502	6.98518e-06	0.000125599
H/D	Eucgr.C02816	-1.79312	0.00923171	0.0487068
H/D	Eucgr.C02833	2.28452	0.000673359	0.00614121
H/D	Eucgr.C02872	6.75484	1.94992e-07	5.07668e-06
H/D	Eucgr.C02893	-1.66134	0.00303366	0.0206521
H/D	Eucgr.C02895	-5.97361	0.00686967	0.0389643
H/D	Eucgr.C02921	4.33068	1.08849e-05	0.000187216
H/D	Eucgr.C02925	1.83642	1.54248e-08	5.22898e-07
H/D	Eucgr.C02938	3.46526	8.82352e-08	2.48383e-06
H/D	Eucgr.C02944	-9.69945	0.000223617	0.00244982
H/D	Eucgr.C02947	-4.73387	0.00157577	0.012159
H/D	Eucgr.C02950	8.40093	2.60071e-07	6.56701e-06
H/D	Eucgr.C02987	-2.24086	0.00240936	0.0170635
H/D	Eucgr.C03015	-9.42177	0.000618753	0.00572365
H/D	Eucgr.C03022	-1.44989	0.000149731	0.00176878
H/D	Eucgr.C03024	2.69842	0.00183099	0.0137072
H/D	Eucgr.C03025	6.29526	0.00640148	0.0369366
H/D	Eucgr.C03027	-10.8459	0.00550447	0.0329577
H/D	Eucgr.C03033	-13.9401	0.000359508	0.00362097
H/D	Eucgr.C03037	-10.1907	5.51913e-07	1.28269e-05
H/D	Eucgr.C03048	-3.38738	0.00916512	0.0484211
H/D	Eucgr.C03053	1.48073	0.0013308	0.0105869
H/D	Eucgr.C03059	3.38158	3.15933e-05	0.000470616
H/D	Eucgr.C03067	7.6967	3.88812e-13	2.75196e-11
H/D	Eucgr.C03071	1.99762	1.52239e-05	0.000252546
H/D	Eucgr.C03073	3.73604	6.54919e-07	1.48658e-05
H/D	Eucgr.C03105	9.95453	6.62559e-08	1.92003e-06
H/D	Eucgr.C03129	7.57986	0.000147534	0.00174832
H/D	Eucgr.C03151	3.79535	7.27536e-06	0.000130215
H/D	Eucgr.C03159	9.05429	7.32132e-13	5.00012e-11
H/D	Eucgr.C03160	7.15153	0.00147221	0.0115332
H/D	Eucgr.C03161	11.7823	6.22655e-20	1.12739e-17
H/D	Eucgr.C03177	-8.44531	0.00330974	0.0221781
H/D	Eucgr.C03182	5.94562	9.56341e-08	2.66237e-06
H/D	Eucgr.C03193	1.72241	0.0065166	0.0374068
H/D	Eucgr.C03196	-2.03556	5.074e-06	9.44989e-05
H/D	Eucgr.C03255	-1.14608	0.0022089	0.0159326
H/D	Eucgr.C03257	6.31118	0.00400324	0.0256315
H/D	Eucgr.C03260	-2.68831	0.00391633	0.0252272
H/D	Eucgr.C03290	-3.01946	1.21628e-06	2.6135e-05
H/D	Eucgr.C03293	-1.08839	0.00257323	0.0180652
H/D	Eucgr.C03308	1.63723	0.00525779	0.0317411
H/D	Eucgr.C03324	3.35346	0.00190009	0.0141159
H/D	Eucgr.C03357	4.75377	8.82376e-19	1.39254e-16
H/D	Eucgr.C03363	6.44067	0.00812585	0.0442635
H/D	Eucgr.C03404	-1.24201	0.000201196	0.00223671
H/D	Eucgr.C03423	1.51811	0.00187079	0.013947
H/D	Eucgr.C03424	2.93023	0.00104227	0.00868513
H/D	Eucgr.C03454	-2.22584	0.004595	0.028666
H/D	Eucgr.C03460	-2.4341	8.03471e-05	0.00104842
H/D	Eucgr.C03525	-5.66193	0.00042072	0.00414107
H/D	Eucgr.C03566	10.3609	3.57918e-12	2.23527e-10
H/D	Eucgr.C03567	6.80485	3.31346e-07	8.12946e-06
H/D	Eucgr.C03568	4.04547	5.5481e-06	0.000102037
H/D	Eucgr.C03571	-1.06473	0.00595165	0.0350246
H/D	Eucgr.C03688	1.01076	0.000217625	0.00239203
H/D	Eucgr.C03701	1.66152	0.00023183	0.00251887
H/D	Eucgr.C03709	-2.63508	0.00369846	0.0241568
H/D	Eucgr.C03716	1.41373	0.00293782	0.0200992
H/D	Eucgr.C03720	1.95106	0.0066843	0.0381806
H/D	Eucgr.C03721	-2.78014	0.0019847	0.014596
H/D	Eucgr.C03766	8.37933	1.21821e-05	0.000207237
H/D	Eucgr.C03783	1.3768	0.000359492	0.00362097
H/D	Eucgr.C03791	1.43866	8.93913e-05	0.001151
H/D	Eucgr.C03807	1.31769	0.000813877	0.00712776
H/D	Eucgr.C03840	2.58998	3.46702e-05	0.000510266
H/D	Eucgr.C03842	3.39537	2.34712e-05	0.000363781
H/D	Eucgr.C03853	-4.89983	3.03742e-16	3.4273e-14
H/D	Eucgr.C03863	5.4555	0.000707493	0.00638648
H/D	Eucgr.C03886	-5.6865	2.13817e-16	2.48464e-14
H/D	Eucgr.C03896	-2.53134	0.00223811	0.0160996
H/D	Eucgr.C03897	-4.6874	8.51011e-05	0.00110061
H/D	Eucgr.C03903	-2.06358	2.27264e-05	0.000353786
H/D	Eucgr.C03904	-2.45108	3.03793e-07	7.53258e-06
H/D	Eucgr.C03960	6.88356	0.00116073	0.0094794
H/D	Eucgr.C03982	4.7442	9.25555e-07	2.04138e-05
H/D	Eucgr.C03984	9.19672	6.50152e-18	9.43205e-16
H/D	Eucgr.C04011	2.57849	0.00159916	0.0122948
H/D	Eucgr.C04012	5.22925	0.00927295	0.0488876
H/D	Eucgr.C04017	-1.42158	0.00238455	0.0169503
H/D	Eucgr.C04020	3.53937	0.000140171	0.0016704
H/D	Eucgr.C04050	1.68377	0.00112319	0.00923094
H/D	Eucgr.C04060	6.61736	0.00462933	0.0288109
H/D	Eucgr.C04062	-1.17617	0.00480267	0.029684
H/D	Eucgr.C04064	3.34006	2.97931e-06	5.81838e-05
H/D	Eucgr.C04107	1.77731	0.00574479	0.0340475
H/D	Eucgr.C04141	-1.02234	0.000362872	0.00365328
H/D	Eucgr.C04155	8.62903	1.63931e-21	3.82893e-19
H/D	Eucgr.C04159	-1.75814	0.00825478	0.0447555
H/D	Eucgr.C04168	-1.06197	0.00252327	0.0177679
H/D	Eucgr.C04170	-5.5939	2.28925e-06	4.60949e-05
H/D	Eucgr.C04182	13.6812	3.82224e-20	7.37819e-18
H/D	Eucgr.C04215	12.5245	5.41535e-18	8.00547e-16
H/D	Eucgr.C04220	5.28064	5.88671e-09	2.127e-07
H/D	Eucgr.C04221	-4.97809	0.00169177	0.0128964
H/D	Eucgr.C04230	2.96998	6.07379e-11	3.0378e-09
H/D	Eucgr.C04231	1.62268	0.00795086	0.043522
H/D	Eucgr.C04259	-1.06834	0.00641505	0.0369966
H/D	Eucgr.C04372	1.35627	0.000741388	0.00661457
H/D	Eucgr.C04379	3.65419	0.000173552	0.00199099
H/D	Eucgr.C04384	-1.18123	0.000502335	0.0048106
H/D	Eucgr.D00005	1.97148	0.00204159	0.0149448
H/D	Eucgr.D00011	-2.53035	0.00136716	0.0108357
H/D	Eucgr.D00017	-1.63257	0.00267343	0.018612
H/D	Eucgr.D00019	-2.55646	0.00909666	0.0481575
H/D	Eucgr.D00020	3.11763	1.91822e-06	3.93361e-05
H/D	Eucgr.D00025	3.42103	0.000151565	0.00178343
H/D	Eucgr.D00038	-1.27336	0.00616292	0.0359378
H/D	Eucgr.D00082	-1.64727	1.63472e-05	0.000267382
H/D	Eucgr.D00088	3.37388	1.90391e-15	1.90857e-13
H/D	Eucgr.D00106	5.9274	0.0010763	0.00891143
H/D	Eucgr.D00109	12.0585	2.41885e-17	3.21006e-15
H/D	Eucgr.D00122	-2.90289	1.38506e-06	2.93564e-05
H/D	Eucgr.D00124	-1.54236	4.17533e-06	7.8966e-05
H/D	Eucgr.D00169	-1.87743	1.09092e-06	2.37249e-05
H/D	Eucgr.D00184	-1.81724	0.000591437	0.00551081
H/D	Eucgr.D00192	8.89865	2.11409e-08	6.8677e-07
H/D	Eucgr.D00196	-1.14336	0.000784278	0.00692828
H/D	Eucgr.D00197	-1.72828	0.00050428	0.00482329
H/D	Eucgr.D00224	-1.9294	6.2359e-05	0.000849282
H/D	Eucgr.D00225	-3.79266	0.000155787	0.00182666
H/D	Eucgr.D00253	6.77443	0.000733089	0.00656296
H/D	Eucgr.D00260	2.3916	0.00713791	0.0401252
H/D	Eucgr.D00265	2.48342	1.52877e-05	0.000253065
H/D	Eucgr.D00282	1.21937	0.0037676	0.0245125
H/D	Eucgr.D00287	1.76048	0.00883411	0.0471415
H/D	Eucgr.D00293	8.14587	6.03295e-07	1.38966e-05
H/D	Eucgr.D00300	-1.99197	0.000248081	0.00266299
H/D	Eucgr.D00315	1.0332	0.00114058	0.00934425
H/D	Eucgr.D00324	3.03723	0.000838584	0.00729087
H/D	Eucgr.D00339	1.19378	0.00372052	0.0242535
H/D	Eucgr.D00342	1.216	3.38345e-05	0.000499857
H/D	Eucgr.D00343	1.61356	0.000170467	0.00196796
H/D	Eucgr.D00344	10.0143	1.68942e-24	5.97876e-22
H/D	Eucgr.D00351	5.03947	7.08788e-07	1.59031e-05
H/D	Eucgr.D00388	-4.91955	4.9914e-11	2.52347e-09
H/D	Eucgr.D00389	-3.63328	0.00896778	0.0476696
H/D	Eucgr.D00400	-4.49807	2.1526e-11	1.18024e-09
H/D	Eucgr.D00406	6.75947	0.00080437	0.00707129
H/D	Eucgr.D00422	4.00051	6.72088e-05	0.00090322
H/D	Eucgr.D00423	6.02352	2.50714e-05	0.000384625
H/D	Eucgr.D00457	6.87086	0.00046878	0.004532
H/D	Eucgr.D00485	6.96909	0.00427959	0.0270304
H/D	Eucgr.D00490	4.88773	1.11575e-18	1.74903e-16
H/D	Eucgr.D00493	8.27429	8.54858e-15	7.83016e-13
H/D	Eucgr.D00495	11.8582	0.00240353	0.0170618
H/D	Eucgr.D00496	6.42746	5.23012e-05	0.000726278
H/D	Eucgr.D00497	7.25568	5.07e-08	1.51239e-06
H/D	Eucgr.D00498	6.25201	0.000137294	0.00164365
H/D	Eucgr.D00499	6.13948	0.000352699	0.00356469
H/D	Eucgr.D00501	5.75625	0.00171929	0.0130509
H/D	Eucgr.D00504	7.07049	3.32933e-05	0.000493108
H/D	Eucgr.D00506	8.58696	2.31765e-08	7.48733e-07
H/D	Eucgr.D00574	-8.04861	9.09991e-05	0.00116848
H/D	Eucgr.D00595	8.33893	4.82779e-05	0.000680934
H/D	Eucgr.D00605	-1.47374	0.0026943	0.0187183
H/D	Eucgr.D00607	4.21303	9.90167e-10	4.07376e-08
H/D	Eucgr.D00627	5.49259	0.000433888	0.00425275
H/D	Eucgr.D00635	2.84781	0.00100646	0.00844131
H/D	Eucgr.D00652	6.4153	3.18953e-11	1.68929e-09
H/D	Eucgr.D00666	-9.65555	0.000174564	0.00200064
H/D	Eucgr.D00677	-10.8192	2.75209e-14	2.36326e-12
H/D	Eucgr.D00693	2.23796	1.53812e-05	0.000254252
H/D	Eucgr.D00695	3.20164	0.000111102	0.0013788
H/D	Eucgr.D00699	1.10947	3.665e-05	0.000533979
H/D	Eucgr.D00703	2.95953	3.48083e-09	1.31344e-07
H/D	Eucgr.D00705	-2.33996	4.40312e-07	1.05265e-05
H/D	Eucgr.D00709	-8.2453	5.08249e-05	0.000709574
H/D	Eucgr.D00710	1.96017	1.02159e-06	2.2426e-05
H/D	Eucgr.D00713	-4.28559	5.46765e-16	6.05251e-14
H/D	Eucgr.D00758	3.26196	7.52235e-13	5.10754e-11
H/D	Eucgr.D00762	3.35546	2.62949e-11	1.40865e-09
H/D	Eucgr.D00768	3.45157	8.67691e-07	1.91919e-05
H/D	Eucgr.D00793	4.15608	0.00428318	0.0270426
H/D	Eucgr.D00811	8.75667	1.07836e-05	0.000185609
H/D	Eucgr.D00819	5.21423	5.88799e-24	1.88391e-21
H/D	Eucgr.D00820	6.76107	2.53699e-14	2.21106e-12
H/D	Eucgr.D00822	6.93527	0.000545095	0.00514416
H/D	Eucgr.D00827	6.53268	0.00255658	0.0179699
H/D	Eucgr.D00829	9.21445	5.06799e-09	1.85247e-07
H/D	Eucgr.D00831	8.58762	4.97737e-12	3.07557e-10
H/D	Eucgr.D00851	4.46978	2.14883e-09	8.42119e-08
H/D	Eucgr.D00875	1.41665	2.10006e-05	0.00033097
H/D	Eucgr.D00883	-1.72505	1.06181e-06	2.32433e-05
H/D	Eucgr.D00889	6.52619	0.00211861	0.0154109
H/D	Eucgr.D00912	10.0256	1.3869e-10	6.49176e-09
H/D	Eucgr.D00967	2.14458	0.000603386	0.00560146
H/D	Eucgr.D00976	-1.23797	0.000429599	0.00421426
H/D	Eucgr.D00988	2.37633	0.000850766	0.00736521
H/D	Eucgr.D01019	5.85338	2.19123e-07	5.63664e-06
H/D	Eucgr.D01045	-2.82105	1.91781e-07	4.99937e-06
H/D	Eucgr.D01123	-2.34724	0.000104702	0.00131268
H/D	Eucgr.D01147	-11.0969	1.63208e-08	5.50079e-07
H/D	Eucgr.D01152	-8.88089	0.00188273	0.0140182
H/D	Eucgr.D01165	6.53299	9.29482e-06	0.000162014
H/D	Eucgr.D01176	-11.1972	2.24168e-16	2.59203e-14
H/D	Eucgr.D01177	2.78075	0.000497558	0.00477463
H/D	Eucgr.D01188	4.12147	7.82604e-05	0.0010252
H/D	Eucgr.D01198	2.81612	1.31026e-10	6.18256e-09
H/D	Eucgr.D01201	2.30893	1.86298e-09	7.3627e-08
H/D	Eucgr.D01202	-2.74195	1.527e-05	0.000252952
H/D	Eucgr.D01238	1.41862	0.00735957	0.0410943
H/D	Eucgr.D01248	4.68294	0.00780934	0.0428981
H/D	Eucgr.D01294	1.52959	0.00158655	0.012218
H/D	Eucgr.D01295	6.61033	9.92488e-16	1.04894e-13
H/D	Eucgr.D01309	-1.605	0.00381915	0.024772
H/D	Eucgr.D01315	-1.48244	0.00750152	0.041652
H/D	Eucgr.D01316	-2.19587	1.15015e-06	2.48742e-05
H/D	Eucgr.D01317	-1.62176	0.00120439	0.00975752
H/D	Eucgr.D01322	2.83718	0.000798104	0.0070265
H/D	Eucgr.D01325	5.11578	1.51187e-06	3.17275e-05
H/D	Eucgr.D01327	-1.29047	0.00186719	0.0139291
H/D	Eucgr.D01329	2.79124	0.000278516	0.0029211
H/D	Eucgr.D01337	8.44345	5.28599e-08	1.5728e-06
H/D	Eucgr.D01339	-1.08453	0.00282326	0.0194579
H/D	Eucgr.D01366	-1.90062	0.0052379	0.0316701
H/D	Eucgr.D01372	10.5488	2.54237e-08	8.17935e-07
H/D	Eucgr.D01381	-2.56097	0.0078671	0.043154
H/D	Eucgr.D01384	5.35566	6.05457e-14	4.89331e-12
H/D	Eucgr.D01385	-1.12541	0.00799276	0.0437001
H/D	Eucgr.D01409	-1.06437	0.00277514	0.0191545
H/D	Eucgr.D01410	-2.4673	1.73073e-10	8.05272e-09
H/D	Eucgr.D01417	8.67657	0.00153638	0.0119375
H/D	Eucgr.D01435	1.14528	0.00284083	0.0195501
H/D	Eucgr.D01439	5.57355	6.86163e-07	1.54549e-05
H/D	Eucgr.D01457	2.52911	0.000456339	0.00443374
H/D	Eucgr.D01490	6.84485	0.000908437	0.00776376
H/D	Eucgr.D01495	7.24392	0.000214487	0.0023631
H/D	Eucgr.D01511	8.12493	3.30237e-07	8.11077e-06
H/D	Eucgr.D01520	1.51308	0.00605275	0.0355238
H/D	Eucgr.D01531	8.69325	1.69001e-06	3.51189e-05
H/D	Eucgr.D01540	-3.45588	0.000125301	0.00152668
H/D	Eucgr.D01574	-2.64695	0.00911562	0.0482032
H/D	Eucgr.D01617	-2.62359	7.04978e-07	1.58329e-05
H/D	Eucgr.D01619	5.5281	3.04949e-12	1.90957e-10
H/D	Eucgr.D01627	-2.45781	0.00315325	0.021317
H/D	Eucgr.D01657	-1.62245	0.00463158	0.0288172
H/D	Eucgr.D01659	2.57187	0.00495989	0.0303824
H/D	Eucgr.D01674	-2.02504	0.00510574	0.0310399
H/D	Eucgr.D01675	-4.74683	4.37647e-05	0.000625588
H/D	Eucgr.D01679	9.64762	6.37316e-08	1.86072e-06
H/D	Eucgr.D01680	9.90829	6.00334e-12	3.61392e-10
H/D	Eucgr.D01694	1.6748	0.000272813	0.00287161
H/D	Eucgr.D01696	-1.48556	0.00207638	0.0151593
H/D	Eucgr.D01705	-4.47793	7.4609e-12	4.40061e-10
H/D	Eucgr.D01717	9.09813	5.67989e-15	5.30661e-13
H/D	Eucgr.D01722	10.1945	2.76439e-22	6.86891e-20
H/D	Eucgr.D01723	6.87827	2.4953e-08	8.0501e-07
H/D	Eucgr.D01724	7.70792	7.53692e-07	1.68782e-05
H/D	Eucgr.D01730	-1.90769	7.12817e-05	0.000948136
H/D	Eucgr.D01742	5.47378	0.00134545	0.0106854
H/D	Eucgr.D01750	1.17223	0.00191478	0.0142024
H/D	Eucgr.D01751	-1.35182	0.00675659	0.0384856
H/D	Eucgr.D01757	-2.56522	5.66751e-05	0.000778683
H/D	Eucgr.D01770	6.05529	9.80436e-06	0.000170134
H/D	Eucgr.D01777	-2.01694	0.000778593	0.00689109
H/D	Eucgr.D01792	1.06603	0.00909514	0.0481575
H/D	Eucgr.D01804	6.95434	0.00386909	0.0250056
H/D	Eucgr.D01826	5.7725	1.00562e-05	0.000174116
H/D	Eucgr.D01830	-1.70173	2.28792e-05	0.000355548
H/D	Eucgr.D01836	-1.96289	0.00934425	0.0491301
H/D	Eucgr.D01837	-1.9396	0.000410627	0.00405539
H/D	Eucgr.D01863	10.5935	5.67978e-14	4.62239e-12
H/D	Eucgr.D01884	1.04503	8.65061e-05	0.00111755
H/D	Eucgr.D01908	1.71447	6.3577e-07	1.4517e-05
H/D	Eucgr.D01917	-2.38186	0.00879538	0.04701
H/D	Eucgr.D01918	5.63201	0.000656386	0.00600517
H/D	Eucgr.D01925	-8.15913	0.00778973	0.0428105
H/D	Eucgr.D01930	-1.79153	0.00583006	0.0343931
H/D	Eucgr.D01931	1.24619	0.00132214	0.0105397
H/D	Eucgr.D01937	-3.68949	0.00256881	0.0180396
H/D	Eucgr.D01942	-2.18344	0.000233023	0.00252797
H/D	Eucgr.D01955	9.41546	4.80706e-07	1.13873e-05
H/D	Eucgr.D01956	9.72038	4.36267e-08	1.32681e-06
H/D	Eucgr.D01969	6.41805	3.71504e-06	7.08924e-05
H/D	Eucgr.D01977	1.01198	0.00259525	0.0182034
H/D	Eucgr.D01996	2.03848	0.00565343	0.0336598
H/D	Eucgr.D02000	-1.08885	0.00572912	0.0339891
H/D	Eucgr.D02022	3.00212	0.00522321	0.0315977
H/D	Eucgr.D02025	4.41488	4.45527e-17	5.78121e-15
H/D	Eucgr.D02029	-6.69121	0.000163236	0.0019016
H/D	Eucgr.D02039	-6.37573	0.000309447	0.00319812
H/D	Eucgr.D02042	-8.93485	4.47217e-14	3.74396e-12
H/D	Eucgr.D02043	10.4344	3.25816e-09	1.23943e-07
H/D	Eucgr.D02046	8.59023	0.0033672	0.0224579
H/D	Eucgr.D02056	-2.83266	0.00709503	0.0399746
H/D	Eucgr.D02064	-1.60099	0.000367996	0.00369892
H/D	Eucgr.D02066	3.31595	1.15261e-11	6.64731e-10
H/D	Eucgr.D02088	7.30484	0.000326412	0.0033574
H/D	Eucgr.D02105	2.10094	2.27193e-05	0.000353786
H/D	Eucgr.D02106	5.35897	9.29245e-11	4.59838e-09
H/D	Eucgr.D02109	6.3274	1.15368e-06	2.49043e-05
H/D	Eucgr.D02117	-3.51427	0.00556439	0.0332483
H/D	Eucgr.D02124	1.06338	0.000737617	0.00659194
H/D	Eucgr.D02131	6.43663	0.00490556	0.0301107
H/D	Eucgr.D02135	-1.9203	8.25369e-05	0.0010722
H/D	Eucgr.D02159	8.69594	1.43932e-08	4.90062e-07
H/D	Eucgr.D02160	10.7645	3.38201e-15	3.25077e-13
H/D	Eucgr.D02162	9.04151	1.05113e-09	4.29969e-08
H/D	Eucgr.D02164	2.19723	5.05152e-05	0.000707788
H/D	Eucgr.D02173	6.84692	7.75514e-06	0.000138167
H/D	Eucgr.D02182	4.11354	4.82277e-14	4.00873e-12
H/D	Eucgr.D02206	4.32866	2.17411e-11	1.18924e-09
H/D	Eucgr.D02208	2.22438	4.90435e-05	0.000689761
H/D	Eucgr.D02212	1.10291	0.00097906	0.00825556
H/D	Eucgr.D02213	-1.01252	2.68318e-05	0.000409346
H/D	Eucgr.D02217	2.48128	7.0502e-05	0.000941518
H/D	Eucgr.D02218	-1.06748	6.56454e-05	0.000885266
H/D	Eucgr.D02220	-2.69313	0.000605497	0.00561883
H/D	Eucgr.D02224	-1.48134	0.0016871	0.0128735
H/D	Eucgr.D02225	9.06309	3.3789e-10	1.5119e-08
H/D	Eucgr.D02229	-2.85651	8.75792e-14	6.8875e-12
H/D	Eucgr.D02240	3.33519	4.93902e-05	0.000694107
H/D	Eucgr.D02245	-1.54051	0.00198372	0.0145933
H/D	Eucgr.D02249	1.12962	0.000190485	0.00214108
H/D	Eucgr.D02258	5.42673	7.79326e-06	0.00013874
H/D	Eucgr.D02260	5.27803	0.00521295	0.0315601
H/D	Eucgr.D02269	-2.40359	5.92693e-08	1.73478e-06
H/D	Eucgr.D02272	7.35446	0.00101564	0.00849656
H/D	Eucgr.D02273	7.83762	6.33448e-05	0.000860201
H/D	Eucgr.D02295	1.44615	0.00777926	0.0427731
H/D	Eucgr.D02308	3.66065	0.00368022	0.024067
H/D	Eucgr.D02311	2.34553	0.00126384	0.0101792
H/D	Eucgr.D02324	-2.33453	5.28401e-07	1.23542e-05
H/D	Eucgr.D02325	-1.19745	0.000212783	0.00234987
H/D	Eucgr.D02336	1.47775	0.000244753	0.00263078
H/D	Eucgr.D02341	5.21236	1.73591e-06	3.59963e-05
H/D	Eucgr.D02357	3.46735	5.43473e-08	1.60886e-06
H/D	Eucgr.D02358	9.9813	1.31043e-11	7.46529e-10
H/D	Eucgr.D02360	3.63173	9.65204e-05	0.0012279
H/D	Eucgr.D02364	1.87092	0.00299417	0.020407
H/D	Eucgr.D02367	3.28266	0.00322856	0.0217674
H/D	Eucgr.D02375	-3.74631	0.000157568	0.00184477
H/D	Eucgr.D02381	-1.94337	0.00776063	0.0426908
H/D	Eucgr.D02382	5.02767	0.00137496	0.0108791
H/D	Eucgr.D02392	2.8329	0.000487113	0.00469757
H/D	Eucgr.D02419	-6.25861	0.00953415	0.0498856
H/D	Eucgr.D02440	1.7437	0.00902534	0.0479102
H/D	Eucgr.D02447	6.62234	0.00241512	0.0170991
H/D	Eucgr.D02448	5.06401	2.48415e-05	0.000381673
H/D	Eucgr.D02499	8.62582	1.56489e-06	3.27727e-05
H/D	Eucgr.D02502	-1.47358	0.00594553	0.034999
H/D	Eucgr.D02505	4.95447	3.95912e-11	2.05406e-09
H/D	Eucgr.D02526	2.57858	5.16077e-12	3.14726e-10
H/D	Eucgr.D02553	1.19581	0.00662562	0.0379022
H/D	Eucgr.D02555	6.48118	4.57316e-06	8.58645e-05
H/D	Eucgr.D02577	-2.17841	0.00178901	0.0134533
H/D	Eucgr.D02580	8.15386	1.34963e-05	0.000227114
H/D	Eucgr.D02593	1.29828	7.15479e-05	0.000951135
H/D	Eucgr.D02599	3.75995	4.85988e-07	1.14775e-05
H/D	Eucgr.D02606	2.19379	1.22845e-05	0.000208677
H/D	Eucgr.D02611	3.75421	0.00581526	0.0343257
H/D	Eucgr.D02613	-1.09257	0.000127713	0.00155042
H/D	Eucgr.D02614	-2.24883	0.000166583	0.00193191
H/D	Eucgr.D02616	-2.26501	0.000223939	0.00245148
H/D	Eucgr.D02632	-2.75324	5.62491e-24	1.82474e-21
H/D	Eucgr.D02643	11.6534	2.74052e-30	1.73001e-27
H/D	Eucgr.D02644	8.63099	3.6449e-18	5.52818e-16
H/D	Eucgr.E00019	7.8827	1.64373e-08	5.52413e-07
H/D	Eucgr.E00024	2.30262	0.00016439	0.00190837
H/D	Eucgr.E00029	2.44752	1.22926e-09	5.00208e-08
H/D	Eucgr.E00033	-2.20882	0.00936198	0.0491533
H/D	Eucgr.E00044	1.47329	0.000452066	0.00440138
H/D	Eucgr.E00045	1.71167	0.00207842	0.0151613
H/D	Eucgr.E00059	7.10455	0.000810029	0.00711272
H/D	Eucgr.E00062	5.12929	0.0012805	0.0102743
H/D	Eucgr.E00063	2.41917	0.000716949	0.00644564
H/D	Eucgr.E00083	-1.20396	0.000546958	0.00515965
H/D	Eucgr.E00106	1.4458	0.0018433	0.0137817
H/D	Eucgr.E00108	4.57658	0.00394318	0.0253442
H/D	Eucgr.E00110	-1.93814	0.000775235	0.00686397
H/D	Eucgr.E00119	-1.1568	6.71313e-05	0.000903217
H/D	Eucgr.E00121	-6.56363	0.000158401	0.00185359
H/D	Eucgr.E00130	7.39976	0.00193384	0.0143075
H/D	Eucgr.E00168	6.78752	6.54503e-20	1.17594e-17
H/D	Eucgr.E00171	8.65346	0.00305123	0.0207535
H/D	Eucgr.E00218	-1.70171	0.000932114	0.0079284
H/D	Eucgr.E00226	-2.0079	0.00126483	0.0101836
H/D	Eucgr.E00227	-1.66075	0.00183002	0.0137043
H/D	Eucgr.E00234	7.21528	5.27423e-44	1.02658e-40
H/D	Eucgr.E00246	10.3282	5.30773e-14	4.36523e-12
H/D	Eucgr.E00249	2.36281	0.00750896	0.041652
H/D	Eucgr.E00256	-1.15014	0.00147244	0.0115332
H/D	Eucgr.E00257	-3.04326	0.00932499	0.049077
H/D	Eucgr.E00261	5.06092	0.00565038	0.0336502
H/D	Eucgr.E00272	-1.59814	0.000652986	0.00598579
H/D	Eucgr.E00274	2.78257	1.09593e-10	5.31073e-09
H/D	Eucgr.E00276	1.79114	0.00266556	0.0185794
H/D	Eucgr.E00308	-2.3965	5.47449e-06	0.000100922
H/D	Eucgr.E00329	-1.51487	0.00105631	0.00878016
H/D	Eucgr.E00345	8.93955	2.87967e-08	9.16369e-07
H/D	Eucgr.E00346	7.67168	2.70598e-05	0.00041175
H/D	Eucgr.E00357	4.55774	0.00443622	0.0278465
H/D	Eucgr.E00372	-4.08756	0.00763474	0.0421272
H/D	Eucgr.E00383	5.01675	2.44203e-06	4.87508e-05
H/D	Eucgr.E00386	10.6058	2.4562e-11	1.33108e-09
H/D	Eucgr.E00387	11.5504	8.91975e-12	5.22152e-10
H/D	Eucgr.E00391	12.3598	1.72585e-13	1.29616e-11
H/D	Eucgr.E00393	7.54773	7.54446e-08	2.15687e-06
H/D	Eucgr.E00397	-1.20072	0.00283542	0.019527
H/D	Eucgr.E00399	2.97097	0.00017268	0.00198293
H/D	Eucgr.E00412	-7.27555	0.000953735	0.00807408
H/D	Eucgr.E00425	-5.49899	0.00216541	0.0156781
H/D	Eucgr.E00432	-1.11297	0.000134448	0.00161538
H/D	Eucgr.E00433	3.8346	1.0539e-13	8.15097e-12
H/D	Eucgr.E00449	-3.49924	0.00183262	0.013715
H/D	Eucgr.E00451	-2.20844	0.00115508	0.00943991
H/D	Eucgr.E00454	6.48022	0.00230769	0.0165289
H/D	Eucgr.E00461	-2.9974	1.85507e-05	0.000297588
H/D	Eucgr.E00480	2.80881	0.00385377	0.0249342
H/D	Eucgr.E00496	-1.31674	1.8422e-05	0.000295726
H/D	Eucgr.E00497	-1.4447	0.00572011	0.0339582
H/D	Eucgr.E00505	-1.75836	4.61786e-10	2.0123e-08
H/D	Eucgr.E00514	2.19807	1.24365e-05	0.000210951
H/D	Eucgr.E00524	6.52568	3.32438e-07	8.1477e-06
H/D	Eucgr.E00537	-6.24946	0.000107553	0.0013398
H/D	Eucgr.E00538	2.50146	4.34739e-05	0.000622575
H/D	Eucgr.E00572	1.01068	0.00458521	0.0286125
H/D	Eucgr.E00582	1.15699	0.00658703	0.0377184
H/D	Eucgr.E00594	1.22024	0.000234509	0.00254173
H/D	Eucgr.E00612	-8.58835	4.81073e-08	1.44427e-06
H/D	Eucgr.E00624	-2.0291	0.000183327	0.0020746
H/D	Eucgr.E00626	1.12474	0.00619134	0.0360536
H/D	Eucgr.E00639	11.861	8.01499e-15	7.39945e-13
H/D	Eucgr.E00647	9.11468	2.73082e-15	2.64663e-13
H/D	Eucgr.E00650	1.0047	0.00516133	0.0313103
H/D	Eucgr.E00653	2.93981	4.27419e-07	1.02497e-05
H/D	Eucgr.E00699	7.3618	0.000929674	0.00791341
H/D	Eucgr.E00712	1.26377	0.00921848	0.048659
H/D	Eucgr.E00798	-4.32075	3.52278e-05	0.000517169
H/D	Eucgr.E00812	-3.58025	0.00886637	0.0472813
H/D	Eucgr.E00822	3.68671	0.000279468	0.00292714
H/D	Eucgr.E00823	1.14289	0.00433909	0.0273323
H/D	Eucgr.E00826	7.34528	0.000591497	0.00551081
H/D	Eucgr.E00827	4.97465	0.00239229	0.0169942
H/D	Eucgr.E00829	-3.48663	5.21562e-05	0.000725558
H/D	Eucgr.E00830	-2.55197	0.00153684	0.0119375
H/D	Eucgr.E00871	1.54929	4.2479e-07	1.01971e-05
H/D	Eucgr.E00872	2.83953	2.33117e-07	5.95071e-06
H/D	Eucgr.E00876	3.98303	3.97795e-09	1.48899e-07
H/D	Eucgr.E00985	-10.2409	6.50857e-05	0.000879749
H/D	Eucgr.E00994	12.3592	0.00155894	0.012065
H/D	Eucgr.E01002	1.78204	2.25728e-06	4.55296e-05
H/D	Eucgr.E01011	2.00127	1.81328e-05	0.000291685
H/D	Eucgr.E01020	-3.06671	0.00716404	0.0402624
H/D	Eucgr.E01029	6.54976	0.00344487	0.0228455
H/D	Eucgr.E01054	5.99068	3.27301e-09	1.24305e-07
H/D	Eucgr.E01061	3.15092	5.14501e-05	0.000717017
H/D	Eucgr.E01067	-1.93623	0.000375551	0.00376016
H/D	Eucgr.E01068	5.16535	5.23758e-24	1.72302e-21
H/D	Eucgr.E01070	-2.50927	0.00939969	0.0493035
H/D	Eucgr.E01072	3.00165	2.87955e-08	9.16369e-07
H/D	Eucgr.E01073	1.84775	8.82639e-08	2.48383e-06
H/D	Eucgr.E01078	-3.76581	1.28965e-09	5.21146e-08
H/D	Eucgr.E01083	-5.80643	0.00292728	0.020033
H/D	Eucgr.E01097	9.69353	6.13212e-24	1.9266e-21
H/D	Eucgr.E01104	5.59346	0.000301179	0.0031265
H/D	Eucgr.E01105	5.4765	0.000142914	0.00169875
H/D	Eucgr.E01107	1.36477	0.000583084	0.00545418
H/D	Eucgr.E01113	-10.5613	2.51784e-09	9.78521e-08
H/D	Eucgr.E01145	-1.15395	0.0027526	0.0190271
H/D	Eucgr.E01156	4.83548	5.18513e-20	9.53615e-18
H/D	Eucgr.E01168	1.49192	0.000340169	0.00346757
H/D	Eucgr.E01169	-2.10655	8.97145e-10	3.71536e-08
H/D	Eucgr.E01171	2.44695	0.003912	0.0252201
H/D	Eucgr.E01228	8.7972	2.91258e-07	7.25257e-06
H/D	Eucgr.E01243	-1.70157	9.16416e-10	3.78845e-08
H/D	Eucgr.E01246	-2.59754	1.98966e-06	4.06227e-05
H/D	Eucgr.E01286	-2.07135	0.00462827	0.0288109
H/D	Eucgr.E01292	6.10135	1.09509e-07	3.01984e-06
H/D	Eucgr.E01297	9.91374	6.5296e-07	1.48358e-05
H/D	Eucgr.E01336	10.1225	5.03841e-12	3.08754e-10
H/D	Eucgr.E01348	-2.48656	3.14699e-13	2.28274e-11
H/D	Eucgr.E01352	-1.43058	0.000195644	0.00218644
H/D	Eucgr.E01357	1.41681	0.000673152	0.00614121
H/D	Eucgr.E01366	-3.59387	5.3281e-06	9.85955e-05
H/D	Eucgr.E01368	9.62571	7.16914e-08	2.05965e-06
H/D	Eucgr.E01385	8.6849	0.00175823	0.0132688
H/D	Eucgr.E01389	12.8584	0.000997287	0.00838151
H/D	Eucgr.E01392	12.9782	0.000893916	0.0076649
H/D	Eucgr.E01401	8.91627	6.09132e-09	2.1956e-07
H/D	Eucgr.E01403	9.23045	9.40543e-11	4.63465e-09
H/D	Eucgr.E01408	1.25498	0.000801258	0.00705161
H/D	Eucgr.E01423	1.20426	0.00835425	0.0451481
H/D	Eucgr.E01432	1.46023	0.000257582	0.00274719
H/D	Eucgr.E01472	8.49826	6.3796e-10	2.70433e-08
H/D	Eucgr.E01486	4.58431	6.39499e-05	0.000867408
H/D	Eucgr.E01529	-5.48797	0.000142748	0.00169764
H/D	Eucgr.E01538	-2.37319	0.00187438	0.0139694
H/D	Eucgr.E01572	9.71866	9.46717e-13	6.29985e-11
H/D	Eucgr.E01575	-1.58834	0.00736464	0.0411128
H/D	Eucgr.E01577	1.3774	0.00766179	0.0422565
H/D	Eucgr.E01596	10.8325	9.04784e-17	1.13619e-14
H/D	Eucgr.E01610	-3.08444	0.000225172	0.00246108
H/D	Eucgr.E01613	-4.18931	0.000682893	0.00621792
H/D	Eucgr.E01643	8.74656	0.00133112	0.0105869
H/D	Eucgr.E01691	10.8331	0.00311956	0.0211199
H/D	Eucgr.E01721	-2.23487	0.00311502	0.0211014
H/D	Eucgr.E01727	8.24168	0.00352738	0.0232869
H/D	Eucgr.E01754	-1.99211	0.00306951	0.0208657
H/D	Eucgr.E01780	-2.89435	1.97148e-07	5.12211e-06
H/D	Eucgr.E01828	7.69965	0.00012478	0.00152351
H/D	Eucgr.E01836	-9.07334	0.000910721	0.00778043
H/D	Eucgr.E01880	6.06638	0.00878156	0.0469684
H/D	Eucgr.E01883	6.98589	0.000370101	0.00371728
H/D	Eucgr.E01921	4.09858	1.85139e-13	1.37716e-11
H/D	Eucgr.E01930	-2.98058	0.003271	0.0219795
H/D	Eucgr.E01952	6.88919	0.000803804	0.00707129
H/D	Eucgr.E01960	6.07078	2.64323e-15	2.57241e-13
H/D	Eucgr.E01961	9.04615	0.000711291	0.00640216
H/D	Eucgr.E01962	10.0042	1.12003e-12	7.3279e-11
H/D	Eucgr.E01973	-2.94128	4.89763e-08	1.46659e-06
H/D	Eucgr.E02008	-2.56253	0.000874512	0.00752338
H/D	Eucgr.E02054	9.89609	0.000104282	0.00130812
H/D	Eucgr.E02058	2.20886	3.27663e-05	0.000486228
H/D	Eucgr.E02061	1.88387	1.25545e-07	3.41369e-06
H/D	Eucgr.E02081	1.81164	8.31423e-05	0.00107827
H/D	Eucgr.E02148	3.24924	0.00490626	0.0301107
H/D	Eucgr.E02173	-9.93771	8.905e-05	0.00114787
H/D	Eucgr.E02198	-7.17861	0.00081144	0.00711708
H/D	Eucgr.E02207	-1.71373	0.000104996	0.00131566
H/D	Eucgr.E02221	7.84964	5.26118e-21	1.12162e-18
H/D	Eucgr.E02222	6.59362	1.21215e-13	9.22221e-12
H/D	Eucgr.E02252	6.89738	4.28457e-08	1.30476e-06
H/D	Eucgr.E02260	3.78837	1.43736e-12	9.32564e-11
H/D	Eucgr.E02278	8.5309	4.905e-08	1.46692e-06
H/D	Eucgr.E02300	6.99498	0.000377375	0.00377488
H/D	Eucgr.E02359	9.49025	9.7603e-16	1.03623e-13
H/D	Eucgr.E02367	-5.77134	2.92473e-05	0.000441013
H/D	Eucgr.E02368	-5.93854	4.23159e-09	1.57887e-07
H/D	Eucgr.E02369	-6.49119	3.56646e-11	1.87195e-09
H/D	Eucgr.E02370	-6.10432	1.9149e-09	7.55513e-08
H/D	Eucgr.E02409	-1.39921	0.000252874	0.00270438
H/D	Eucgr.E02413	-1.62784	0.00136194	0.0107979
H/D	Eucgr.E02420	9.56072	1.03552e-09	4.24327e-08
H/D	Eucgr.E02427	1.28997	6.04131e-05	0.000825669
H/D	Eucgr.E02428	1.27384	0.00030856	0.00319177
H/D	Eucgr.E02512	-7.81376	0.00909532	0.0481575
H/D	Eucgr.E02535	-4.97865	5.31428e-06	9.84711e-05
H/D	Eucgr.E02567	-10.2011	8.12618e-05	0.0010574
H/D	Eucgr.E02605	-1.14873	0.00200025	0.0146964
H/D	Eucgr.E02606	-10.2592	3.78931e-07	9.20987e-06
H/D	Eucgr.E02608	-9.99496	1.08608e-07	3.00207e-06
H/D	Eucgr.E02609	-10.2558	8.30734e-08	2.35479e-06
H/D	Eucgr.E02612	3.85561	0.000103527	0.00130004
H/D	Eucgr.E02628	2.75337	0.000952929	0.00807269
H/D	Eucgr.E02635	7.75286	0.0018808	0.0140083
H/D	Eucgr.E02653	1.31196	0.00829824	0.0449078
H/D	Eucgr.E02655	-8.01888	0.00815041	0.0443648
H/D	Eucgr.E02669	2.48863	0.00051435	0.00490755
H/D	Eucgr.E02673	5.05439	5.07646e-06	9.44989e-05
H/D	Eucgr.E02674	-1.65804	0.00133124	0.0105869
H/D	Eucgr.E02710	3.49895	0.0087774	0.0469569
H/D	Eucgr.E02733	9.42132	3.49336e-11	1.83991e-09
H/D	Eucgr.E02765	-2.43589	1.45707e-05	0.000242917
H/D	Eucgr.E02770	-3.26789	0.000232209	0.00252031
H/D	Eucgr.E02785	1.78346	0.000263302	0.00279416
H/D	Eucgr.E02832	3.74313	0.00327266	0.0219844
H/D	Eucgr.E02843	-1.95986	0.0011694	0.00954128
H/D	Eucgr.E02844	2.55303	8.75642e-05	0.00112934
H/D	Eucgr.E02852	2.43288	1.65682e-05	0.000269674
H/D	Eucgr.E02856	8.51683	0.00215354	0.0156212
H/D	Eucgr.E02863	-8.77193	5.62838e-08	1.65569e-06
H/D	Eucgr.E02888	9.61615	3.25444e-08	1.02169e-06
H/D	Eucgr.E02891	9.02569	5.55489e-07	1.28972e-05
H/D	Eucgr.E02905	2.51482	0.000226905	0.00247655
H/D	Eucgr.E02959	-1.22169	5.33143e-06	9.85955e-05
H/D	Eucgr.E02995	6.99855	0.00108506	0.00896804
H/D	Eucgr.E03050	8.09383	8.62184e-07	1.91063e-05
H/D	Eucgr.E03057	2.4959	0.000107379	0.00133834
H/D	Eucgr.E03058	5.30204	0.00160595	0.0123342
H/D	Eucgr.E03124	-2.05338	2.10255e-05	0.00033097
H/D	Eucgr.E03146	8.48535	0.00240607	0.0170635
H/D	Eucgr.E03152	7.5279	0.000238947	0.00258144
H/D	Eucgr.E03216	7.52033	0.000521753	0.004966
H/D	Eucgr.E03220	2.86765	0.00032626	0.0033574
H/D	Eucgr.E03223	2.99966	0.000845928	0.0073342
H/D	Eucgr.E03224	6.9233	3.35224e-48	7.82982e-45
H/D	Eucgr.E03228	-1.84884	0.000100465	0.00126909
H/D	Eucgr.E03242	3.58884	0.000155217	0.00182089
H/D	Eucgr.E03246	-2.31481	0.000405846	0.00401497
H/D	Eucgr.E03257	2.34728	0.000426336	0.00418576
H/D	Eucgr.E03271	8.77782	3.52558e-05	0.000517254
H/D	Eucgr.E03319	3.5673	0.000534448	0.00505799
H/D	Eucgr.E03339	8.97127	0.00101353	0.00848193
H/D	Eucgr.E03364	-2.53499	0.00634948	0.0367198
H/D	Eucgr.E03367	-1.01974	0.00951316	0.0497981
H/D	Eucgr.E03416	4.38547	9.53962e-05	0.00121559
H/D	Eucgr.E03425	3.10788	1.74791e-05	0.000283121
H/D	Eucgr.E03444	-1.16659	0.00109568	0.00902711
H/D	Eucgr.E03446	-2.69266	0.00420729	0.0266458
H/D	Eucgr.E03472	-1.44372	0.000900789	0.00771251
H/D	Eucgr.E03474	2.57571	1.8067e-05	0.000290828
H/D	Eucgr.E03497	-1.02398	0.00379052	0.0246479
H/D	Eucgr.E03547	9.64815	1.94435e-09	7.6584e-08
H/D	Eucgr.E03553	-7.79754	0.00936401	0.0491533
H/D	Eucgr.E03577	7.34865	0.000102519	0.00128877
H/D	Eucgr.E03579	4.12432	0.00207688	0.0151593
H/D	Eucgr.E03591	4.50827	7.02391e-05	0.000939081
H/D	Eucgr.E03595	9.23637	4.3865e-11	2.25673e-09
H/D	Eucgr.E03615	7.52275	0.000443745	0.00433301
H/D	Eucgr.E03616	4.6833	0.000487668	0.00470097
H/D	Eucgr.E03677	-1.76052	7.40267e-08	2.12152e-06
H/D	Eucgr.E03690	-4.41896	6.91733e-12	4.14277e-10
H/D	Eucgr.E03747	3.21832	3.0746e-07	7.60736e-06
H/D	Eucgr.E03766	6.25663	2.15332e-05	0.000337098
H/D	Eucgr.E03806	4.65448	0.00719963	0.0404041
H/D	Eucgr.E03821	4.51826	0.00273056	0.0189139
H/D	Eucgr.E03822	6.93773	0.0015478	0.0120085
H/D	Eucgr.E03823	2.48784	0.00589167	0.0347241
H/D	Eucgr.E03836	-1.33553	3.76404e-05	0.000547086
H/D	Eucgr.E03841	7.20462	0.00024251	0.00261028
H/D	Eucgr.E03852	5.32098	0.000172173	0.00198101
H/D	Eucgr.E03860	-4.36094	5.49827e-05	0.00075945
H/D	Eucgr.E03862	3.67706	1.70469e-05	0.000276504
H/D	Eucgr.E03863	-4.83917	8.9089e-06	0.000156103
H/D	Eucgr.E03872	9.84476	3.56554e-08	1.10451e-06
H/D	Eucgr.E03884	6.5786	0.00340889	0.0226584
H/D	Eucgr.E03889	1.5231	0.000119923	0.00147579
H/D	Eucgr.E03900	-2.27147	0.00878672	0.0469852
H/D	Eucgr.E03921	4.21653	1.62169e-10	7.57558e-09
H/D	Eucgr.E03923	3.27782	4.61986e-09	1.70737e-07
H/D	Eucgr.E03925	9.6095	1.45755e-32	1.30938e-29
H/D	Eucgr.E03928	2.78587	0.00687143	0.0389648
H/D	Eucgr.E03935	3.64465	0.00801614	0.0438177
H/D	Eucgr.E03993	7.69398	1.43805e-05	0.000240089
H/D	Eucgr.E04000	1.11993	0.00903998	0.0479552
H/D	Eucgr.E04011	1.91111	0.00391492	0.0252251
H/D	Eucgr.E04046	6.90829	0.000945208	0.00801933
H/D	Eucgr.E04050	-2.63577	5.65943e-06	0.000103758
H/D	Eucgr.E04056	2.35898	0.000538099	0.00508636
H/D	Eucgr.E04058	5.3194	0.000707859	0.00638648
H/D	Eucgr.E04094	1.76351	0.00175998	0.0132692
H/D	Eucgr.E04150	8.22197	1.14561e-05	0.00019603
H/D	Eucgr.E04152	4.1484	0.000180583	0.00205181
H/D	Eucgr.E04215	2.27343	0.00215442	0.0156227
H/D	Eucgr.E04221	4.98405	4.48526e-06	8.43496e-05
H/D	Eucgr.E04230	2.14073	0.00105317	0.00875715
H/D	Eucgr.E04317	-1.01901	0.000338798	0.00345559
H/D	Eucgr.E04328	-1.41006	0.00260897	0.0182649
H/D	Eucgr.E04331	9.09082	2.82106e-09	1.08553e-07
H/D	Eucgr.E04334	-1.19492	0.00210118	0.0153127
H/D	Eucgr.E04353	1.07638	0.000257915	0.00274948
H/D	Eucgr.E04355	6.19148	0.00952621	0.0498552
H/D	Eucgr.E04360	-3.95232	0.000859443	0.00742657
H/D	Eucgr.F00022	8.19364	7.22183e-06	0.000129455
H/D	Eucgr.F00023	-3.06229	0.000177325	0.00202532
H/D	Eucgr.F00033	-1.12362	1.14492e-05	0.00019603
H/D	Eucgr.F00035	8.03811	6.72871e-24	2.06793e-21
H/D	Eucgr.F00039	-2.25474	0.00231365	0.0165518
H/D	Eucgr.F00049	-5.13044	0.00583108	0.0343931
H/D	Eucgr.F00090	3.00214	0.000148802	0.00176068
H/D	Eucgr.F00091	3.83195	7.62186e-05	0.00100239
H/D	Eucgr.F00098	3.49994	3.14061e-07	7.72973e-06
H/D	Eucgr.F00103	-1.5764	0.00132644	0.0105631
H/D	Eucgr.F00105	4.6447	0.000300747	0.00312341
H/D	Eucgr.F00120	-2.20066	4.22798e-10	1.85278e-08
H/D	Eucgr.F00121	1.71664	0.000422567	0.00415574
H/D	Eucgr.F00122	1.05754	0.00193266	0.0143075
H/D	Eucgr.F00138	7.21481	0.000746199	0.0066472
H/D	Eucgr.F00141	4.62261	0.00028308	0.00295834
H/D	Eucgr.F00146	8.98433	7.96179e-07	1.78126e-05
H/D	Eucgr.F00147	8.7463	7.68927e-05	0.00101068
H/D	Eucgr.F00167	-8.34792	4.74172e-05	0.00067082
H/D	Eucgr.F00168	-5.20378	2.67263e-06	5.28574e-05
H/D	Eucgr.F00184	1.28688	0.00251364	0.0177161
H/D	Eucgr.F00192	2.40976	0.00158925	0.0122347
H/D	Eucgr.F00206	2.77537	1.3888e-22	3.72853e-20
H/D	Eucgr.F00207	2.70179	0.00807334	0.0440582
H/D	Eucgr.F00233	8.79737	8.2666e-14	6.52307e-12
H/D	Eucgr.F00234	7.01847	1.68179e-08	5.64389e-07
H/D	Eucgr.F00235	7.01654	0.000240748	0.00259833
H/D	Eucgr.F00237	2.28234	0.00196474	0.0144856
H/D	Eucgr.F00244	7.01651	0.000284213	0.00296886
H/D	Eucgr.F00249	5.19934	0.000393568	0.00391173
H/D	Eucgr.F00298	9.33182	1.59875e-07	4.21943e-06
H/D	Eucgr.F00328	1.08744	0.00104421	0.00869812
H/D	Eucgr.F00337	9.01513	3.12423e-07	7.69934e-06
H/D	Eucgr.F00348	-6.32232	0.0081972	0.0445261
H/D	Eucgr.F00357	-2.54671	0.00573747	0.03403
H/D	Eucgr.F00358	-3.82909	2.54008e-06	5.04925e-05
H/D	Eucgr.F00359	-3.43895	0.000145477	0.0017257
H/D	Eucgr.F00360	-3.39681	0.000261065	0.00277672
H/D	Eucgr.F00361	-2.79466	0.000697071	0.00632291
H/D	Eucgr.F00362	-2.98819	0.000177922	0.00203015
H/D	Eucgr.F00365	2.40001	0.00323248	0.0217756
H/D	Eucgr.F00369	6.15527	2.47208e-06	4.92665e-05
H/D	Eucgr.F00371	2.95838	1.8657e-10	8.64625e-09
H/D	Eucgr.F00373	1.49203	0.00050403	0.00482329
H/D	Eucgr.F00380	-1.73773	0.00644085	0.0370905
H/D	Eucgr.F00384	7.59778	0.000971172	0.00820089
H/D	Eucgr.F00387	5.247	0.000811834	0.00711787
H/D	Eucgr.F00389	6.90234	1.3716e-06	2.9124e-05
H/D	Eucgr.F00392	7.46356	0.00039097	0.00389046
H/D	Eucgr.F00394	6.73723	0.00672459	0.0383556
H/D	Eucgr.F00401	7.49425	1.99264e-13	1.47753e-11
H/D	Eucgr.F00407	-1.22468	0.000162862	0.00189819
H/D	Eucgr.F00416	-4.02893	5.14356e-06	9.54993e-05
H/D	Eucgr.F00418	8.35357	3.9909e-05	0.000577542
H/D	Eucgr.F00426	4.00234	0.000341644	0.00347552
H/D	Eucgr.F00432	5.61809	0.000460367	0.00446545
H/D	Eucgr.F00433	1.49512	0.000494834	0.00475631
H/D	Eucgr.F00438	4.42679	2.44094e-05	0.00037682
H/D	Eucgr.F00447	-2.76627	0.00305758	0.0207906
H/D	Eucgr.F00456	-2.33859	5.91251e-06	0.000107805
H/D	Eucgr.F00457	-8.06264	1.1137e-05	0.000191129
H/D	Eucgr.F00467	3.24837	8.55099e-08	2.42092e-06
H/D	Eucgr.F00470	-1.71628	0.00227902	0.0163537
H/D	Eucgr.F00478	4.8431	2.44924e-05	0.000377354
H/D	Eucgr.F00481	6.94991	9.26124e-08	2.5937e-06
H/D	Eucgr.F00483	3.61037	4.21636e-05	0.000605668
H/D	Eucgr.F00492	8.50139	1.88386e-07	4.92183e-06
H/D	Eucgr.F00586	9.14547	2.18089e-44	4.63082e-41
H/D	Eucgr.F00588	2.12319	2.43573e-05	0.000376266
H/D	Eucgr.F00590	10.3609	5.5306e-15	5.18788e-13
H/D	Eucgr.F00600	-1.69326	0.00539171	0.0324155
H/D	Eucgr.F00602	4.32707	2.00224e-05	0.000317074
H/D	Eucgr.F00648	1.84283	0.00627862	0.0363985
H/D	Eucgr.F00658	-1.71331	0.000652546	0.0059844
H/D	Eucgr.F00721	-2.4269	0.00899859	0.0478008
H/D	Eucgr.F00744	-4.29164	0.00656951	0.037655
H/D	Eucgr.F00759	1.47896	0.00622962	0.0361773
H/D	Eucgr.F00808	1.56148	0.00385366	0.0249342
H/D	Eucgr.F00845	3.88518	0.00761835	0.0420865
H/D	Eucgr.F00904	-1.63772	0.00908009	0.0481133
H/D	Eucgr.F00933	-3.09496	0.0091781	0.0484568
H/D	Eucgr.F00937	-10.0262	7.70017e-05	0.00101155
H/D	Eucgr.F00962	1.17876	0.00325434	0.0218864
H/D	Eucgr.F00976	-9.23198	3.05086e-05	0.000456789
H/D	Eucgr.F00977	-9.61163	6.35822e-07	1.4517e-05
H/D	Eucgr.F00998	4.76493	1.19189e-10	5.70473e-09
H/D	Eucgr.F01030	5.05728	0.00559453	0.0333942
H/D	Eucgr.F01035	6.60465	0.00179741	0.0135078
H/D	Eucgr.F01062	3.72477	0.000163445	0.00190213
H/D	Eucgr.F01065	-6.48583	0.00574977	0.0340683
H/D	Eucgr.F01067	-3.2554	0.000220426	0.00241941
H/D	Eucgr.F01081	1.04962	0.00508661	0.0309799
H/D	Eucgr.F01091	4.69963	0.0012881	0.0103211
H/D	Eucgr.F01096	-1.32139	0.00290443	0.0199116
H/D	Eucgr.F01099	1.50515	9.13877e-05	0.00117218
H/D	Eucgr.F01106	4.70124	0.00398602	0.0255454
H/D	Eucgr.F01127	8.22776	8.23364e-21	1.70189e-18
H/D	Eucgr.F01129	-1.39568	8.09857e-06	0.000143519
H/D	Eucgr.F01131	-1.21827	0.00156335	0.0120874
H/D	Eucgr.F01137	6.67682	0.00509875	0.0310215
H/D	Eucgr.F01140	1.36669	7.02629e-06	0.000126144
H/D	Eucgr.F01155	-1.95187	3.88834e-11	2.03034e-09
H/D	Eucgr.F01167	1.19392	0.000237367	0.00256775
H/D	Eucgr.F01218	-3.21894	0.00352106	0.0232583
H/D	Eucgr.F01225	-2.22423	0.000180133	0.00204837
H/D	Eucgr.F01231	7.08024	4.85306e-07	1.14775e-05
H/D	Eucgr.F01247	3.53936	3.43752e-05	0.000507202
H/D	Eucgr.F01317	1.08067	0.00681891	0.038714
H/D	Eucgr.F01387	5.71485	0.00021148	0.00233769
H/D	Eucgr.F01402	4.95612	0.000163906	0.00190655
H/D	Eucgr.F01403	11.0025	3.43781e-13	2.45556e-11
H/D	Eucgr.F01404	6.66486	0.0016955	0.0129122
H/D	Eucgr.F01410	-5.32135	0.00323319	0.0217756
H/D	Eucgr.F01447	2.72131	0.000340901	0.00346946
H/D	Eucgr.F01457	1.21675	4.29573e-07	1.02803e-05
H/D	Eucgr.F01466	8.5519	0.00194672	0.0143891
H/D	Eucgr.F01469	1.65963	0.00232944	0.0166439
H/D	Eucgr.F01479	8.19378	6.57788e-19	1.06694e-16
H/D	Eucgr.F01480	1.21428	0.00026252	0.00278713
H/D	Eucgr.F01503	8.0164	4.51733e-11	2.31893e-09
H/D	Eucgr.F01514	-8.13795	1.92784e-05	0.000307572
H/D	Eucgr.F01515	-7.74669	8.28888e-05	0.00107572
H/D	Eucgr.F01521	-2.57597	5.29448e-05	0.000733906
H/D	Eucgr.F01522	-4.24233	0.00487966	0.030009
H/D	Eucgr.F01523	-6.27593	4.10276e-05	0.000592263
H/D	Eucgr.F01524	-6.92127	0.00827659	0.0448218
H/D	Eucgr.F01530	2.32349	5.52457e-05	0.000762633
H/D	Eucgr.F01532	9.48606	6.06598e-05	0.000828556
H/D	Eucgr.F01541	1.34834	0.000316834	0.0032658
H/D	Eucgr.F01543	-6.30361	2.57795e-05	0.000394544
H/D	Eucgr.F01551	4.13026	9.8189e-06	0.00017026
H/D	Eucgr.F01563	3.63548	5.12696e-06	9.52669e-05
H/D	Eucgr.F01569	7.5969	9.05722e-05	0.00116364
H/D	Eucgr.F01576	10.6605	3.23686e-13	2.32626e-11
H/D	Eucgr.F01578	8.18772	1.14564e-70	6.68968e-67
H/D	Eucgr.F01583	-1.54392	2.5919e-10	1.17097e-08
H/D	Eucgr.F01590	-1.57127	0.000893629	0.0076649
H/D	Eucgr.F01594	-1.63602	0.000270824	0.00285485
H/D	Eucgr.F01602	1.20533	0.0021932	0.0158496
H/D	Eucgr.F01603	10.2155	4.16138e-05	0.000599614
H/D	Eucgr.F01607	6.07107	0.00931397	0.0490301
H/D	Eucgr.F01612	1.07592	0.0018767	0.0139822
H/D	Eucgr.F01614	7.15605	0.000994495	0.00836156
H/D	Eucgr.F01620	-1.14615	0.000736942	0.00659194
H/D	Eucgr.F01627	1.52742	3.53448e-05	0.000518234
H/D	Eucgr.F01634	-1.11959	9.21928e-05	0.00118056
H/D	Eucgr.F01646	9.84008	1.47928e-13	1.12181e-11
H/D	Eucgr.F01648	-1.10606	0.000929289	0.00791301
H/D	Eucgr.F01681	7.08656	0.000327547	0.00336435
H/D	Eucgr.F01684	6.7878	0.00411821	0.0262167
H/D	Eucgr.F01688	-7.62713	0.000632442	0.0058249
H/D	Eucgr.F01694	2.37115	0.000313803	0.00323752
H/D	Eucgr.F01695	2.27721	1.97695e-05	0.000313693
H/D	Eucgr.F01701	2.57354	0.00346042	0.0229226
H/D	Eucgr.F01703	7.26316	1.50728e-21	3.55611e-19
H/D	Eucgr.F01707	3.34724	0.000819914	0.00717175
H/D	Eucgr.F01716	-2.19229	0.00201215	0.0147699
H/D	Eucgr.F01730	12.3224	1.25841e-16	1.53087e-14
H/D	Eucgr.F01731	12.4954	1.496e-17	2.06758e-15
H/D	Eucgr.F01753	-3.69428	0.00757517	0.0419074
H/D	Eucgr.F01770	3.1369	0.000170394	0.00196796
H/D	Eucgr.F01771	1.76708	0.00556396	0.0332483
H/D	Eucgr.F01780	-2.32214	1.46312e-06	3.08111e-05
H/D	Eucgr.F01793	-2.44253	1.76096e-06	3.63988e-05
H/D	Eucgr.F01811	5.15015	0.0014797	0.0115861
H/D	Eucgr.F01856	1.62103	0.00916748	0.0484226
H/D	Eucgr.F01868	3.21313	3.67989e-10	1.63095e-08
H/D	Eucgr.F01871	1.32282	0.00040815	0.00403605
H/D	Eucgr.F01886	11.0397	1.89381e-17	2.57172e-15
H/D	Eucgr.F01898	2.1071	2.27681e-05	0.000354058
H/D	Eucgr.F01899	-2.65103	0.00119251	0.00968146
H/D	Eucgr.F01900	-2.38381	0.00603508	0.0354352
H/D	Eucgr.F01901	-2.76227	0.00213129	0.0154838
H/D	Eucgr.F01915	6.42691	0.00339472	0.0225868
H/D	Eucgr.F01949	4.92498	0.00407272	0.0259909
H/D	Eucgr.F01951	-5.38533	7.01963e-07	1.57803e-05
H/D	Eucgr.F01985	1.15375	0.00193359	0.0143075
H/D	Eucgr.F02000	-3.45644	0.00339619	0.0225868
H/D	Eucgr.F02003	2.26412	0.000237459	0.00256775
H/D	Eucgr.F02015	1.96358	0.00139499	0.0109928
H/D	Eucgr.F02018	-2.24648	0.0001222	0.00149819
H/D	Eucgr.F02025	-3.7677	0.00813657	0.0443101
H/D	Eucgr.F02049	7.51722	2.55588e-10	1.15693e-08
H/D	Eucgr.F02050	-8.34074	0.000209325	0.00231716
H/D	Eucgr.F02051	-1.30107	0.00275104	0.0190219
H/D	Eucgr.F02052	1.47933	0.000980834	0.00826455
H/D	Eucgr.F02079	2.85035	0.00825137	0.0447474
H/D	Eucgr.F02083	2.68054	1.75217e-13	1.31171e-11
H/D	Eucgr.F02085	-3.98591	0.000573505	0.00537319
H/D	Eucgr.F02128	1.26387	0.00751742	0.0416768
H/D	Eucgr.F02158	1.66176	0.000274206	0.00288497
H/D	Eucgr.F02173	-2.44268	0.00390891	0.0252072
H/D	Eucgr.F02179	9.12186	2.67878e-08	8.59454e-07
H/D	Eucgr.F02182	9.40103	2.35183e-32	1.8942e-29
H/D	Eucgr.F02197	1.41219	0.00502677	0.0306955
H/D	Eucgr.F02211	-7.8255	0.000241204	0.00259862
H/D	Eucgr.F02215	-1.82393	4.33882e-05	0.000621729
H/D	Eucgr.F02218	-3.52441	0.00580731	0.0343125
H/D	Eucgr.F02223	3.25274	9.49637e-05	0.00121074
H/D	Eucgr.F02224	2.48347	2.94626e-06	5.76829e-05
H/D	Eucgr.F02225	-1.19409	0.000785553	0.00693692
H/D	Eucgr.F02231	2.41756	0.000370867	0.00372253
H/D	Eucgr.F02249	3.09717	0.000277063	0.00290813
H/D	Eucgr.F02252	1.77178	0.000680668	0.00620302
H/D	Eucgr.F02262	-2.96627	0.000437913	0.00428989
H/D	Eucgr.F02269	2.87687	2.12401e-12	1.35919e-10
H/D	Eucgr.F02273	-1.69067	0.00118021	0.00961162
H/D	Eucgr.F02300	9.13926	4.06842e-27	2.24155e-24
H/D	Eucgr.F02303	1.90025	0.000181446	0.00205705
H/D	Eucgr.F02349	4.27999	2.97855e-05	0.000447971
H/D	Eucgr.F02356	4.95295	0.00414681	0.0263557
H/D	Eucgr.F02357	-1.34534	0.00138948	0.0109659
H/D	Eucgr.F02370	-1.16185	0.00763083	0.0421272
H/D	Eucgr.F02379	-1.28359	0.000515207	0.00491371
H/D	Eucgr.F02383	1.15726	0.000460734	0.00446715
H/D	Eucgr.F02411	-2.19079	5.11037e-07	1.19963e-05
H/D	Eucgr.F02435	-1.67412	0.000465809	0.00450514
H/D	Eucgr.F02460	7.5685	0.000148894	0.00176087
H/D	Eucgr.F02463	6.24648	1.41042e-17	1.97265e-15
H/D	Eucgr.F02465	5.7564	0.000271842	0.00286396
H/D	Eucgr.F02468	9.08987	4.79895e-07	1.13796e-05
H/D	Eucgr.F02471	1.24827	0.00387086	0.0250083
H/D	Eucgr.F02474	-1.27459	1.4998e-05	0.00024933
H/D	Eucgr.F02481	1.60941	2.62073e-06	5.1963e-05
H/D	Eucgr.F02484	-1.50676	0.00124224	0.0100225
H/D	Eucgr.F02489	9.05902	0.0012067	0.00976948
H/D	Eucgr.F02498	1.86742	0.00509532	0.0310168
H/D	Eucgr.F02505	-3.02036	0.00270161	0.0187581
H/D	Eucgr.F02519	-7.46809	5.5572e-05	0.000765779
H/D	Eucgr.F02525	-3.57286	0.00167574	0.0127951
H/D	Eucgr.F02548	4.46652	3.49025e-07	8.52737e-06
H/D	Eucgr.F02553	-3.75091	0.00516498	0.0313103
H/D	Eucgr.F02558	1.41627	0.00022627	0.002471
H/D	Eucgr.F02577	-1.75253	0.00317355	0.0214357
H/D	Eucgr.F02578	-2.62873	0.00596096	0.0350617
H/D	Eucgr.F02584	1.07479	0.0035773	0.0235499
H/D	Eucgr.F02598	9.15282	0.000533503	0.00505313
H/D	Eucgr.F02608	-1.3054	0.00535664	0.0322461
H/D	Eucgr.F02609	1.9539	0.00779933	0.0428532
H/D	Eucgr.F02612	6.47247	8.09603e-06	0.000143519
H/D	Eucgr.F02614	-1.21941	5.22367e-05	0.000725813
H/D	Eucgr.F02615	3.12257	0.00106915	0.00886795
H/D	Eucgr.F02622	-1.56361	4.57935e-09	1.70027e-07
H/D	Eucgr.F02623	3.96484	2.04354e-11	1.12573e-09
H/D	Eucgr.F02627	1.12563	0.00111299	0.00916004
H/D	Eucgr.F02630	7.53731	1.57628e-05	0.000259825
H/D	Eucgr.F02633	5.99652	0.000154978	0.00181901
H/D	Eucgr.F02641	5.32167	5.72238e-12	3.45369e-10
H/D	Eucgr.F02650	-2.50891	0.00611426	0.0357295
H/D	Eucgr.F02661	-1.08028	8.09363e-05	0.00105375
H/D	Eucgr.F02672	4.71168	0.000135902	0.00163095
H/D	Eucgr.F02676	2.4072	8.28383e-06	0.000146469
H/D	Eucgr.F02677	1.45467	0.00364229	0.0239036
H/D	Eucgr.F02678	1.14276	0.00415401	0.026387
H/D	Eucgr.F02688	2.66845	8.34202e-09	2.91683e-07
H/D	Eucgr.F02691	4.42481	0.000860515	0.00743033
H/D	Eucgr.F02701	4.05592	4.21294e-10	1.84965e-08
H/D	Eucgr.F02706	9.06509	2.58299e-14	2.24278e-12
H/D	Eucgr.F02714	10.1069	1.20864e-16	1.47803e-14
H/D	Eucgr.F02729	1.91293	0.00484859	0.0298651
H/D	Eucgr.F02731	-7.15074	0.000614282	0.00569086
H/D	Eucgr.F02743	-6.23889	4.28697e-16	4.76813e-14
H/D	Eucgr.F02744	-1.05804	0.000539668	0.00509912
H/D	Eucgr.F02760	1.23758	0.00815508	0.0443798
H/D	Eucgr.F02763	3.05588	4.3616e-05	0.000623964
H/D	Eucgr.F02774	5.54878	0.00887915	0.0473386
H/D	Eucgr.F02788	2.17324	4.1377e-05	0.000596938
H/D	Eucgr.F02789	5.57094	2.64924e-21	5.83758e-19
H/D	Eucgr.F02790	-1.16968	0.0018052	0.0135532
H/D	Eucgr.F02791	3.83297	1.75881e-05	0.000284491
H/D	Eucgr.F02815	6.57989	5.09187e-28	2.90075e-25
H/D	Eucgr.F02816	2.10735	0.0014483	0.0113792
H/D	Eucgr.F02818	2.69465	1.28729e-05	0.000217406
H/D	Eucgr.F02823	7.29154	4.24379e-09	1.58089e-07
H/D	Eucgr.F02829	1.67537	3.18543e-05	0.000474201
H/D	Eucgr.F02839	-3.822	4.69587e-07	1.11578e-05
H/D	Eucgr.F02840	-1.80032	0.000190023	0.00213898
H/D	Eucgr.F02841	-2.98577	0.00173639	0.0131427
H/D	Eucgr.F02859	-4.04407	0.000171717	0.00197694
H/D	Eucgr.F02865	8.12091	8.45738e-05	0.00109501
H/D	Eucgr.F02869	7.13091	0.000168697	0.00195329
H/D	Eucgr.F02874	5.98506	0.000150451	0.00177479
H/D	Eucgr.F02884	1.05924	0.00659079	0.0377307
H/D	Eucgr.F02887	-2.55314	3.85779e-07	9.34714e-06
H/D	Eucgr.F02898	1.5053	0.0019919	0.0146442
H/D	Eucgr.F02899	5.1381	3.38238e-20	6.58353e-18
H/D	Eucgr.F02910	6.59382	1.12096e-07	3.08388e-06
H/D	Eucgr.F02921	1.70876	0.000337512	0.00345032
H/D	Eucgr.F02931	9.20149	6.57383e-13	4.52935e-11
H/D	Eucgr.F02941	-2.62129	0.000403649	0.00399832
H/D	Eucgr.F02971	1.12407	0.00411711	0.0262167
H/D	Eucgr.F02989	-1.39411	0.00666095	0.0380577
H/D	Eucgr.F02992	-1.62331	8.42718e-06	0.000148654
H/D	Eucgr.F02993	-3.10884	0.000892073	0.00765753
H/D	Eucgr.F03009	-4.15076	0.00933037	0.0490832
H/D	Eucgr.F03017	4.49682	2.14632e-05	0.000336483
H/D	Eucgr.F03020	-3.19803	3.71758e-08	1.14856e-06
H/D	Eucgr.F03024	2.7377	1.2653e-05	0.000214313
H/D	Eucgr.F03026	-4.82421	3.03004e-06	5.91251e-05
H/D	Eucgr.F03030	-1.74521	0.00207269	0.0151381
H/D	Eucgr.F03038	-1.72716	0.000760812	0.0067619
H/D	Eucgr.F03042	-1.11126	0.00409147	0.026082
H/D	Eucgr.F03048	3.75593	5.78007e-09	2.0931e-07
H/D	Eucgr.F03054	-4.43454	1.42337e-05	0.00023815
H/D	Eucgr.F03055	-1.97144	0.000993816	0.00835886
H/D	Eucgr.F03066	-1.86228	6.96538e-06	0.000125339
H/D	Eucgr.F03068	2.31968	7.11278e-08	2.04597e-06
H/D	Eucgr.F03071	-1.55935	0.00191308	0.0141944
H/D	Eucgr.F03074	-1.06277	0.00802935	0.0438694
H/D	Eucgr.F03077	7.47008	0.000796367	0.00701385
H/D	Eucgr.F03081	-1.9517	1.512e-05	0.000251001
H/D	Eucgr.F03088	2.05886	0.000525248	0.00498708
H/D	Eucgr.F03090	-9.18521	2.94047e-09	1.12776e-07
H/D	Eucgr.F03092	2.647	0.00254902	0.0179275
H/D	Eucgr.F03097	1.81423	0.0047712	0.0295208
H/D	Eucgr.F03098	4.40809	2.12957e-11	1.17036e-09
H/D	Eucgr.F03100	-1.09008	0.000198365	0.00221156
H/D	Eucgr.F03105	3.65864	0.0032691	0.0219731
H/D	Eucgr.F03122	-2.46341	2.71226e-07	6.80454e-06
H/D	Eucgr.F03124	-1.27805	0.00170645	0.0129825
H/D	Eucgr.F03129	1.93616	0.000288049	0.00300355
H/D	Eucgr.F03132	-3.10158	0.0017071	0.0129825
H/D	Eucgr.F03133	-3.72004	9.62374e-10	3.97141e-08
H/D	Eucgr.F03134	1.0225	5.63461e-05	0.000775075
H/D	Eucgr.F03139	1.17521	0.000727189	0.00652014
H/D	Eucgr.F03140	1.15051	0.000629035	0.00580268
H/D	Eucgr.F03143	7.74997	1.42359e-07	3.8088e-06
H/D	Eucgr.F03151	-1.7857	0.00711623	0.0400236
H/D	Eucgr.F03167	1.04221	0.00757374	0.0419074
H/D	Eucgr.F03168	-2.6139	0.000198731	0.00221458
H/D	Eucgr.F03172	6.75878	0.00289633	0.0198911
H/D	Eucgr.F03173	9.35761	0.000338113	0.00345384
H/D	Eucgr.F03192	-2.09569	0.00670551	0.0382748
H/D	Eucgr.F03194	4.7454	1.86622e-06	3.83708e-05
H/D	Eucgr.F03199	1.90238	0.00127158	0.0102249
H/D	Eucgr.F03211	1.95125	7.27625e-05	0.000963989
H/D	Eucgr.F03213	8.35973	8.43516e-10	3.51194e-08
H/D	Eucgr.F03217	-1.20545	0.00565977	0.0336889
H/D	Eucgr.F03225	5.34192	1.72323e-08	5.75814e-07
H/D	Eucgr.F03226	2.48551	0.000637829	0.0058722
H/D	Eucgr.F03232	1.54476	0.000136351	0.0016332
H/D	Eucgr.F03248	4.02302	4.21871e-18	6.31644e-16
H/D	Eucgr.F03249	1.74514	0.00869293	0.0465904
H/D	Eucgr.F03259	5.53272	0.000142275	0.00169374
H/D	Eucgr.F03260	-1.11826	0.00883198	0.0471409
H/D	Eucgr.F03293	2.25329	0.00517618	0.0313563
H/D	Eucgr.F03303	-4.80708	0.00608777	0.0356524
H/D	Eucgr.F03308	-2.02583	0.000395746	0.00393004
H/D	Eucgr.F03335	-3.02356	0.00342826	0.0227677
H/D	Eucgr.F03336	1.15059	0.00562037	0.0334892
H/D	Eucgr.F03337	-1.26209	0.0012184	0.00986075
H/D	Eucgr.F03341	-1.04582	0.000968022	0.00818021
H/D	Eucgr.F03345	-1.74517	2.43995e-06	4.87508e-05
H/D	Eucgr.F03356	-1.52725	5.61458e-05	0.000772774
H/D	Eucgr.F03361	-2.54403	7.535e-06	0.000134553
H/D	Eucgr.F03363	3.08673	0.000302601	0.00313704
H/D	Eucgr.F03372	8.06848	4.28501e-07	1.02651e-05
H/D	Eucgr.F03381	4.38171	0.00947883	0.0496294
H/D	Eucgr.F03382	2.09877	0.00115388	0.00943339
H/D	Eucgr.F03384	2.40207	0.00817427	0.0444325
H/D	Eucgr.F03386	8.36398	7.87279e-06	0.000140049
H/D	Eucgr.F03394	2.72864	0.00190409	0.0141382
H/D	Eucgr.F03417	6.06134	3.83335e-33	3.89285e-30
H/D	Eucgr.F03437	4.57282	2.04546e-10	9.44184e-09
H/D	Eucgr.F03446	1.35443	8.98102e-09	3.13089e-07
H/D	Eucgr.F03480	9.71394	7.60617e-13	5.1346e-11
H/D	Eucgr.F03481	7.33856	0.000190276	0.00214079
H/D	Eucgr.F03488	2.15202	0.00363283	0.0238482
H/D	Eucgr.F03495	-3.18922	0.00646611	0.0371901
H/D	Eucgr.F03496	-3.45426	0.00740887	0.0413103
H/D	Eucgr.F03515	-1.45097	3.0905e-06	6.02041e-05
H/D	Eucgr.F03525	7.95813	4.62484e-05	0.00065707
H/D	Eucgr.F03527	1.32588	1.60627e-05	0.000263097
H/D	Eucgr.F03538	-2.53599	0.000117183	0.00144511
H/D	Eucgr.F03539	-3.51907	3.50782e-06	6.74338e-05
H/D	Eucgr.F03544	6.74929	0.000871752	0.00750516
H/D	Eucgr.F03546	-1.52	0.00567249	0.0337302
H/D	Eucgr.F03550	-2.23912	7.73509e-14	6.17453e-12
H/D	Eucgr.F03558	9.49379	1.04613e-06	2.29217e-05
H/D	Eucgr.F03560	8.71819	2.36936e-06	4.75849e-05
H/D	Eucgr.F03575	-2.27964	0.000223979	0.00245148
H/D	Eucgr.F03579	6.59143	0.00169111	0.0128964
H/D	Eucgr.F03582	-3.12124	0.000888218	0.00762724
H/D	Eucgr.F03605	4.38844	8.56432e-08	2.42175e-06
H/D	Eucgr.F03609	6.03648	1.42479e-11	7.9997e-10
H/D	Eucgr.F03610	2.04157	0.00593711	0.0349655
H/D	Eucgr.F03617	2.24495	0.00393127	0.0252746
H/D	Eucgr.F03619	-2.94153	0.00237914	0.0169316
H/D	Eucgr.F03622	-4.1645	5.76347e-05	0.000790009
H/D	Eucgr.F03628	3.97892	0.00748509	0.0416161
H/D	Eucgr.F03632	-8.13815	9.32853e-08	2.60318e-06
H/D	Eucgr.F03652	-7.43644	0.000111753	0.00138473
H/D	Eucgr.F03668	-1.80727	3.11487e-07	7.6907e-06
[truncated: 12,004 more rows]
