# Supplementary material for: High-density genetic linkage mapping reveals low stability of QTLs across environments for economic traits in Eucalyptus
Source: Front Plant Sci. 2023 Jan 18;13:1099705. doi: 10.3389/fpls.2022.1099705 (PMC10112524; doi:10.3389/fpls.2022.1099705)
Supplement: Supplementary Table 10 — GO enrichment of candidate genes. [file Table_10.xlsx]

## Sheet: GO enrichment analysis 
GO.ID	GO term	Annotated	Count	Expected	Pvalue	FDR	Aspect	Genes
GO:0080167	response to karrikin	87	12	2.88	2.9e-05	0.1384	BP	Eucgr.A00097, Eucgr.A01769, Eucgr.A02374, Eucgr.A02927, Eucgr.D02258, Eucgr.D02381, Eucgr.F03789, Eucgr.H00997, Eucgr.H05003, Eucgr.J00745, Eucgr.K00184, Eucgr.K02472
GO:0003779	actin binding	71	10	2.19	6.3e-05	0.08702	MF	Eucgr.A01735, Eucgr.C00137, Eucgr.F03356, Eucgr.H00833, Eucgr.I01265, Eucgr.J02930, Eucgr.K01667, Eucgr.K01802, Eucgr.K01803, Eucgr.K02309
GO:0008092	cytoskeletal protein binding	169	16	5.22	7.4e-05	0.08702	MF	Eucgr.A01735, Eucgr.A01835, Eucgr.B00670, Eucgr.C00137, Eucgr.F03356, Eucgr.F03668, Eucgr.H00833, Eucgr.I01183, Eucgr.I01265, Eucgr.J02930, Eucgr.K00277, Eucgr.K01667, Eucgr.K01802, Eucgr.K01803, Eucgr.K01849, Eucgr.K02309
GO:0060560	developmental growth involved in morphogenesis	190	17	6.3	0.0002	0.3977	BP	Eucgr.A01735, Eucgr.C00137, Eucgr.F03345, Eucgr.F03386, Eucgr.F03515, Eucgr.F04265, Eucgr.G02324, Eucgr.H00833, Eucgr.H04787, Eucgr.I01265, Eucgr.I01285, Eucgr.I01394, Eucgr.J00224, Eucgr.J00952, Eucgr.J02384, Eucgr.K00184, Eucgr.K01841
GO:0071944	cell periphery	1503	79	53.32	0.00022	0.1525	CC	Eucgr.A00421, Eucgr.A00726, Eucgr.A00782, Eucgr.A00879, Eucgr.A01315, Eucgr.A01497, Eucgr.A01530, Eucgr.A01769, Eucgr.A02435, Eucgr.D00196, Eucgr.D00197, Eucgr.D00265, Eucgr.D01126, Eucgr.D01202, Eucgr.D02167, Eucgr.D02205, Eucgr.D02229, Eucgr.D02381, Eucgr.E00425, Eucgr.F00237, Eucgr.F01235, Eucgr.F01305, Eucgr.F01402, Eucgr.F01403, Eucgr.F02535, Eucgr.F03168, Eucgr.F03336, Eucgr.F03345, Eucgr.F…
GO:0048589	developmental growth	268	21	8.88	0.00025	0.3977	BP	Eucgr.A01735, Eucgr.A02380, Eucgr.C00137, Eucgr.F03345, Eucgr.F03386, Eucgr.F03515, Eucgr.F04265, Eucgr.G02324, Eucgr.H00814, Eucgr.H00833, Eucgr.H04693, Eucgr.H04787, Eucgr.I01265, Eucgr.I01285, Eucgr.I01394, Eucgr.J00224, Eucgr.J00952, Eucgr.J02384, Eucgr.K00184, Eucgr.K01519, Eucgr.K01841
GO:0016810	hydrolase activity, acting on carbon-nitrogen (but not peptide) bonds	86	10	2.66	0.00032	0.2509	MF	Eucgr.A00697, Eucgr.A00708, Eucgr.A00733, Eucgr.A02346, Eucgr.B00637, Eucgr.D01050, Eucgr.F02300, Eucgr.H04604, Eucgr.I01541, Eucgr.I02618
GO:0003937	IMP cyclohydrolase activity	6	3	0.19	0.00055	0.2509	MF	Eucgr.A00697, Eucgr.A00708, Eucgr.A00733
GO:0004643	phosphoribosylaminoimidazolecarboxamide formyltransferase activity	6	3	0.19	0.00055	0.2509	MF	Eucgr.A00697, Eucgr.A00708, Eucgr.A00733
GO:0016811	hydrolase activity, acting on carbon-nitrogen (but not peptide) bonds, in linear amides	35	6	1.08	0.00064	0.2509	MF	Eucgr.A02346, Eucgr.B00637, Eucgr.D01050, Eucgr.F02300, Eucgr.I01541, Eucgr.I02618
GO:0040007	growth	353	24	11.7	0.00074	0.5249	BP	Eucgr.A00782, Eucgr.A01042, Eucgr.A01735, Eucgr.A02380, Eucgr.B00628, Eucgr.C00137, Eucgr.F03345, Eucgr.F03386, Eucgr.F03515, Eucgr.F04265, Eucgr.G02324, Eucgr.H00814, Eucgr.H00833, Eucgr.H04693, Eucgr.H04787, Eucgr.I01265, Eucgr.I01285, Eucgr.I01394, Eucgr.J00224, Eucgr.J00952, Eucgr.J02384, Eucgr.K00184, Eucgr.K01519, Eucgr.K01841
GO:0035556	intracellular signal transduction	232	18	7.69	0.00075	0.5249	BP	Eucgr.A00407, Eucgr.A00408, Eucgr.A01042, Eucgr.A01712, Eucgr.D00342, Eucgr.D01202, Eucgr.D02164, Eucgr.E00386, Eucgr.E00393, Eucgr.F03617, Eucgr.F04265, Eucgr.H04693, Eucgr.H04694, Eucgr.J01833, Eucgr.J01884, Eucgr.J01887, Eucgr.K02264, Eucgr.K02437
GO:0015103	inorganic anion transmembrane transporter activity	64	8	1.98	0.00077	0.2587	MF	Eucgr.A02761, Eucgr.D00196, Eucgr.D02167, Eucgr.F03590, Eucgr.H04816, Eucgr.I02682, Eucgr.J00961, Eucgr.J02996
GO:0016049	cell growth	256	19	8.49	0.00093	0.5249	BP	Eucgr.A00782, Eucgr.A01735, Eucgr.B00628, Eucgr.C00137, Eucgr.F03345, Eucgr.F03386, Eucgr.F03515, Eucgr.F04265, Eucgr.G02324, Eucgr.H00833, Eucgr.H04787, Eucgr.I01265, Eucgr.I01285, Eucgr.I01394, Eucgr.J00224, Eucgr.J00952, Eucgr.J02384, Eucgr.K00184, Eucgr.K01841
GO:0008440	inositol-1,4,5-trisphosphate 3-kinase activity	2	2	0.06	0.00095	0.2793	MF	Eucgr.K03506, Eucgr.K03510
GO:0010646	regulation of cell communication	110	11	3.65	0.00106	0.5249	BP	Eucgr.A00782, Eucgr.A01495, Eucgr.F03336, Eucgr.F03862, Eucgr.F04265, Eucgr.F04341, Eucgr.I01919, Eucgr.I02463, Eucgr.J03014, Eucgr.K01519, Eucgr.K02360
GO:0080037	negative regulation of cytokinin-activated signaling pathway	2	2	0.07	0.0011	0.5249	BP	Eucgr.J03014, Eucgr.K01519
GO:0080165	callose deposition in phloem sieve plate	2	2	0.07	0.0011	0.5249	BP	Eucgr.J01640, Eucgr.K02305
GO:0015698	inorganic anion transport	94	10	3.12	0.0011	0.5249	BP	Eucgr.A02761, Eucgr.D00196, Eucgr.D02167, Eucgr.F02182, Eucgr.F02715, Eucgr.F03590, Eucgr.H04816, Eucgr.I02682, Eucgr.J00961, Eucgr.J02996
GO:0008272	sulfate transport	15	4	0.5	0.00122	0.5293	BP	Eucgr.F02715, Eucgr.H04816, Eucgr.I02682, Eucgr.J02996
GO:0005886	plasma membrane	1192	62	42.29	0.00142	0.492	CC	Eucgr.A00421, Eucgr.A00726, Eucgr.A00782, Eucgr.A00879, Eucgr.A01497, Eucgr.A01530, Eucgr.A01769, Eucgr.A02435, Eucgr.D00196, Eucgr.D00197, Eucgr.D00265, Eucgr.D01126, Eucgr.D01202, Eucgr.D02167, Eucgr.D02205, Eucgr.F00237, Eucgr.F01305, Eucgr.F01402, Eucgr.F01403, Eucgr.F02535, Eucgr.F03168, Eucgr.F03336, Eucgr.F03345, Eucgr.F03356, Eucgr.F03515, Eucgr.F03590, Eucgr.F03862, Eucgr.F04114, Eucgr.F…
GO:0051766	inositol trisphosphate kinase activity	8	3	0.25	0.00147	0.3842	MF	Eucgr.I02502, Eucgr.K03506, Eucgr.K03510
GO:0019219	regulation of nucleobase-containing compound metabolic process	1437	68	47.64	0.00176	0.623	BP	Eucgr.A00766, Eucgr.A01053, Eucgr.A01091, Eucgr.A01421, Eucgr.A01948, Eucgr.A02240, Eucgr.A02242, Eucgr.A02444, Eucgr.A02462, Eucgr.C00958, Eucgr.D00342, Eucgr.D00652, Eucgr.D01137, Eucgr.D01917, Eucgr.D02225, Eucgr.E01007, Eucgr.F00192, Eucgr.F01466, Eucgr.F01538, Eucgr.F02327, Eucgr.F02691, Eucgr.F02715, Eucgr.F02725, Eucgr.F04055, Eucgr.F04066, Eucgr.F04203, Eucgr.F04341, Eucgr.F04380, Eucgr.G…
GO:0006949	syncytium formation	8	3	0.27	0.00179	0.623	BP	Eucgr.C00949, Eucgr.G02490, Eucgr.H05003
GO:0005215	transporter activity	1217	56	37.61	0.00193	0.4539	MF	Eucgr.A01453, Eucgr.A01833, Eucgr.A02197, Eucgr.A02435, Eucgr.A02674, Eucgr.A02761, Eucgr.B00054, Eucgr.B00668, Eucgr.D00192, Eucgr.D00196, Eucgr.D00224, Eucgr.D00339, Eucgr.D00755, Eucgr.D00758, Eucgr.D01065, Eucgr.D01315, Eucgr.D01642, Eucgr.D02090, Eucgr.D02167, Eucgr.F02058, Eucgr.F02059, Eucgr.F02083, Eucgr.F02179, Eucgr.F02730, Eucgr.F03574, Eucgr.F03590, Eucgr.F03961, Eucgr.F04114, Eucgr.F…
GO:0006355	regulation of transcription, DNA-templated	1371	65	45.45	0.00213	0.623	BP	Eucgr.A00766, Eucgr.A01053, Eucgr.A01091, Eucgr.A01421, Eucgr.A01948, Eucgr.A02240, Eucgr.A02242, Eucgr.A02444, Eucgr.A02462, Eucgr.C00958, Eucgr.D00342, Eucgr.D00652, Eucgr.D01917, Eucgr.D02225, Eucgr.E01007, Eucgr.F00192, Eucgr.F01466, Eucgr.F01538, Eucgr.F02327, Eucgr.F02691, Eucgr.F02715, Eucgr.F02725, Eucgr.F04055, Eucgr.F04066, Eucgr.F04203, Eucgr.F04341, Eucgr.F04380, Eucgr.G01047, Eucgr.G…
GO:0051252	regulation of RNA metabolic process	1397	66	46.31	0.00214	0.623	BP	Eucgr.A00766, Eucgr.A01053, Eucgr.A01091, Eucgr.A01421, Eucgr.A01948, Eucgr.A02240, Eucgr.A02242, Eucgr.A02444, Eucgr.A02462, Eucgr.C00958, Eucgr.D00342, Eucgr.D00652, Eucgr.D01917, Eucgr.D02225, Eucgr.E01007, Eucgr.F00192, Eucgr.F01466, Eucgr.F01538, Eucgr.F02327, Eucgr.F02691, Eucgr.F02715, Eucgr.F02725, Eucgr.F04055, Eucgr.F04066, Eucgr.F04203, Eucgr.F04341, Eucgr.F04380, Eucgr.G01047, Eucgr.G…
GO:0008081	phosphoric diester hydrolase activity	44	6	1.36	0.00221	0.4704	MF	Eucgr.A02216, Eucgr.F03515, Eucgr.F03862, Eucgr.I01620, Eucgr.J01884, Eucgr.J01887
GO:1903506	regulation of nucleic acid-templated transcription	1374	65	45.55	0.00224	0.623	BP	Eucgr.A00766, Eucgr.A01053, Eucgr.A01091, Eucgr.A01421, Eucgr.A01948, Eucgr.A02240, Eucgr.A02242, Eucgr.A02444, Eucgr.A02462, Eucgr.C00958, Eucgr.D00342, Eucgr.D00652, Eucgr.D01917, Eucgr.D02225, Eucgr.E01007, Eucgr.F00192, Eucgr.F01466, Eucgr.F01538, Eucgr.F02327, Eucgr.F02691, Eucgr.F02715, Eucgr.F02725, Eucgr.F04055, Eucgr.F04066, Eucgr.F04203, Eucgr.F04341, Eucgr.F04380, Eucgr.G01047, Eucgr.G…
GO:2001141	regulation of RNA biosynthetic process	1374	65	45.55	0.00224	0.623	BP	Eucgr.A00766, Eucgr.A01053, Eucgr.A01091, Eucgr.A01421, Eucgr.A01948, Eucgr.A02240, Eucgr.A02242, Eucgr.A02444, Eucgr.A02462, Eucgr.C00958, Eucgr.D00342, Eucgr.D00652, Eucgr.D01917, Eucgr.D02225, Eucgr.E01007, Eucgr.F00192, Eucgr.F01466, Eucgr.F01538, Eucgr.F02327, Eucgr.F02691, Eucgr.F02715, Eucgr.F02725, Eucgr.F04055, Eucgr.F04066, Eucgr.F04203, Eucgr.F04341, Eucgr.F04380, Eucgr.G01047, Eucgr.G…
GO:0051179	localization	2460	106	81.55	0.00235	0.623	BP	Eucgr.A00205, Eucgr.A00328, Eucgr.A00407, Eucgr.A00408, Eucgr.A01042, Eucgr.A01453, Eucgr.A01497, Eucgr.A01530, Eucgr.A01833, Eucgr.A02197, Eucgr.A02435, Eucgr.A02674, Eucgr.A02727, Eucgr.A02728, Eucgr.A02761, Eucgr.B00021, Eucgr.B00027, Eucgr.B00054, Eucgr.B00668, Eucgr.C00103, Eucgr.C00944, Eucgr.D00192, Eucgr.D00196, Eucgr.D00224, Eucgr.D00287, Eucgr.D00324, Eucgr.D00339, Eucgr.D00755, Eucgr.D…
GO:0016757	transferase activity, transferring glycosyl groups	758	38	23.43	0.00248	0.4704	MF	Eucgr.A00881, Eucgr.A00919, Eucgr.A00934, Eucgr.A01787, Eucgr.A01962, Eucgr.A02290, Eucgr.A02332, Eucgr.A02706, Eucgr.B00649, Eucgr.B00655, Eucgr.D02228, Eucgr.D02229, Eucgr.D02351, Eucgr.F01403, Eucgr.F01543, Eucgr.F03619, Eucgr.G01909, Eucgr.H00906, Eucgr.H00997, Eucgr.I01115, Eucgr.I01117, Eucgr.I01120, Eucgr.I01127, Eucgr.I01882, Eucgr.I02656, Eucgr.J00447, Eucgr.J00976, Eucgr.J01013, Eucgr.J…
GO:0016298	lipase activity	61	7	1.89	0.00268	0.4704	MF	Eucgr.A02287, Eucgr.D00253, Eucgr.E00372, Eucgr.F03862, Eucgr.J01884, Eucgr.J01887, Eucgr.K02288
GO:0009966	regulation of signal transduction	106	10	3.51	0.00273	0.6857	BP	Eucgr.A00782, Eucgr.A01495, Eucgr.F03336, Eucgr.F03862, Eucgr.F04265, Eucgr.F04341, Eucgr.I01919, Eucgr.I02463, Eucgr.J03014, Eucgr.K01519
GO:0004067	asparaginase activity	3	2	0.09	0.0028	0.4704	MF	Eucgr.B00637, Eucgr.F02300
GO:0023051	regulation of signaling	107	10	3.55	0.00292	0.6967	BP	Eucgr.A00782, Eucgr.A01495, Eucgr.F03336, Eucgr.F03862, Eucgr.F04265, Eucgr.F04341, Eucgr.I01919, Eucgr.I02463, Eucgr.J03014, Eucgr.K01519
GO:0046503	glycerolipid catabolic process	3	2	0.1	0.00322	0.7137	BP	Eucgr.A02287, Eucgr.F03862
GO:0009755	hormone-mediated signaling pathway	266	18	8.82	0.00344	0.7137	BP	Eucgr.A00782, Eucgr.A01495, Eucgr.F01479, Eucgr.F03336, Eucgr.F03345, Eucgr.F03386, Eucgr.F03574, Eucgr.F03862, Eucgr.F04265, Eucgr.F04341, Eucgr.F04380, Eucgr.I01919, Eucgr.I02463, Eucgr.J02934, Eucgr.J03014, Eucgr.K01519, Eucgr.K02279, Eucgr.K03592
GO:0051171	regulation of nitrogen compound metabolic process	1503	69	49.83	0.00344	0.7137	BP	Eucgr.A00766, Eucgr.A01042, Eucgr.A01053, Eucgr.A01091, Eucgr.A01421, Eucgr.A01948, Eucgr.A02240, Eucgr.A02242, Eucgr.A02444, Eucgr.A02462, Eucgr.C00958, Eucgr.D00342, Eucgr.D00652, Eucgr.D01137, Eucgr.D01917, Eucgr.D02225, Eucgr.E01007, Eucgr.F00192, Eucgr.F01466, Eucgr.F01538, Eucgr.F02327, Eucgr.F02691, Eucgr.F02715, Eucgr.F02725, Eucgr.F04055, Eucgr.F04066, Eucgr.F04203, Eucgr.F04341, Eucgr.F…
GO:0034654	nucleobase-containing compound biosynthetic process	1690	76	56.03	0.00364	0.7238	BP	Eucgr.A00697, Eucgr.A00708, Eucgr.A00733, Eucgr.A00766, Eucgr.A01053, Eucgr.A01091, Eucgr.A01421, Eucgr.A01453, Eucgr.A01948, Eucgr.A02240, Eucgr.A02242, Eucgr.A02444, Eucgr.A02462, Eucgr.C00958, Eucgr.D00342, Eucgr.D00652, Eucgr.D01165, Eucgr.D01917, Eucgr.D02225, Eucgr.E01007, Eucgr.F00192, Eucgr.F01466, Eucgr.F01538, Eucgr.F02327, Eucgr.F02691, Eucgr.F02715, Eucgr.F02725, Eucgr.F03167, Eucgr.F…
GO:0009826	unidimensional cell growth	168	13	5.57	0.004	0.736	BP	Eucgr.A01735, Eucgr.F03345, Eucgr.F03386, Eucgr.F03515, Eucgr.G02324, Eucgr.H04787, Eucgr.I01265, Eucgr.I01285, Eucgr.I01394, Eucgr.J00224, Eucgr.J00952, Eucgr.J02384, Eucgr.K00184
GO:1901362	organic cyclic compound biosynthetic process	1962	86	65.04	0.00401	0.736	BP	Eucgr.A00697, Eucgr.A00708, Eucgr.A00733, Eucgr.A00766, Eucgr.A01053, Eucgr.A01091, Eucgr.A01119, Eucgr.A01421, Eucgr.A01453, Eucgr.A01948, Eucgr.A02240, Eucgr.A02242, Eucgr.A02444, Eucgr.A02462, Eucgr.C00958, Eucgr.D00287, Eucgr.D00342, Eucgr.D00652, Eucgr.D01165, Eucgr.D01917, Eucgr.D02225, Eucgr.D02351, Eucgr.E01007, Eucgr.F00192, Eucgr.F00237, Eucgr.F01466, Eucgr.F01538, Eucgr.F02123, Eucgr.F…
GO:0048767	root hair elongation	33	5	1.09	0.00433	0.7414	BP	Eucgr.C00137, Eucgr.F04265, Eucgr.H00833, Eucgr.I01285, Eucgr.K01841
GO:0006066	alcohol metabolic process	96	9	3.18	0.00456	0.7414	BP	Eucgr.C00949, Eucgr.D02318, Eucgr.F00237, Eucgr.F03862, Eucgr.F04257, Eucgr.I02502, Eucgr.J00224, Eucgr.J02384, Eucgr.K03510
GO:0072348	sulfur compound transport	21	4	0.7	0.00456	0.7414	BP	Eucgr.F02715, Eucgr.H04816, Eucgr.I02682, Eucgr.J02996
GO:0004620	phospholipase activity	36	5	1.11	0.00474	0.6796	MF	Eucgr.D00253, Eucgr.E00372, Eucgr.F03862, Eucgr.J01884, Eucgr.J01887
GO:0010468	regulation of gene expression	1551	70	51.42	0.00482	0.7414	BP	Eucgr.A00766, Eucgr.A01053, Eucgr.A01091, Eucgr.A01421, Eucgr.A01948, Eucgr.A02240, Eucgr.A02242, Eucgr.A02444, Eucgr.A02462, Eucgr.B02359, Eucgr.C00958, Eucgr.D00342, Eucgr.D00652, Eucgr.D01137, Eucgr.D01917, Eucgr.D02225, Eucgr.E01007, Eucgr.F00192, Eucgr.F01466, Eucgr.F01538, Eucgr.F02327, Eucgr.F02691, Eucgr.F02715, Eucgr.F02725, Eucgr.F04055, Eucgr.F04066, Eucgr.F04203, Eucgr.F04341, Eucgr.F…
GO:0009505	plant-type cell wall	125	11	4.43	0.00489	1	CC	Eucgr.A01315, Eucgr.D02381, Eucgr.F01235, Eucgr.F03394, Eucgr.F03515, Eucgr.G02490, Eucgr.H04532, Eucgr.I01272, Eucgr.I01298, Eucgr.I01727, Eucgr.J02805
GO:0016787	hydrolase activity	2988	116	92.35	0.00501	0.6796	MF	Eucgr.A00488, Eucgr.A00697, Eucgr.A00708, Eucgr.A00733, Eucgr.A00791, Eucgr.A01089, Eucgr.A01094, Eucgr.A01095, Eucgr.A01315, Eucgr.A01377, Eucgr.A01380, Eucgr.A01445, Eucgr.A01453, Eucgr.A01512, Eucgr.A01516, Eucgr.A01530, Eucgr.A01531, Eucgr.A01592, Eucgr.A01928, Eucgr.A02014, Eucgr.A02215, Eucgr.A02216, Eucgr.A02287, Eucgr.A02346, Eucgr.A02374, Eucgr.A02674, Eucgr.A02885, Eucgr.B00094, Eucgr.B…
GO:0008271	secondary active sulfate transmembrane transporter activity	12	3	0.37	0.00525	0.6796	MF	Eucgr.H04816, Eucgr.I02682, Eucgr.J02996
GO:0005093	Rab GDP-dissociation inhibitor activity	4	2	0.12	0.00549	0.6796	MF	Eucgr.A00407, Eucgr.A00408
GO:0080046	quercetin 4'-O-glucosyltransferase activity	4	2	0.12	0.00549	0.6796	MF	Eucgr.A02706, Eucgr.B00655
GO:0009968	negative regulation of signal transduction	35	5	1.16	0.00561	0.7414	BP	Eucgr.A00782, Eucgr.F04265, Eucgr.F04341, Eucgr.J03014, Eucgr.K01519
GO:0010648	negative regulation of cell communication	35	5	1.16	0.00561	0.7414	BP	Eucgr.A00782, Eucgr.F04265, Eucgr.F04341, Eucgr.J03014, Eucgr.K01519
GO:0023057	negative regulation of signaling	35	5	1.16	0.00561	0.7414	BP	Eucgr.A00782, Eucgr.F04265, Eucgr.F04341, Eucgr.J03014, Eucgr.K01519
GO:0009628	response to abiotic stimulus	1121	53	37.16	0.00572	0.7414	BP	Eucgr.A00041, Eucgr.A00097, Eucgr.A00708, Eucgr.A00714, Eucgr.A01042, Eucgr.A01769, Eucgr.A02242, Eucgr.A02374, Eucgr.A02435, Eucgr.A02927, Eucgr.D00287, Eucgr.D00342, Eucgr.D02066, Eucgr.D02218, Eucgr.D02258, Eucgr.D02318, Eucgr.D02351, Eucgr.D02381, Eucgr.E00433, Eucgr.F00192, Eucgr.F01409, Eucgr.F02179, Eucgr.F02715, Eucgr.F03574, Eucgr.F03605, Eucgr.F03609, Eucgr.F03789, Eucgr.F04109, Eucgr.G…
GO:0048469	cell maturation	50	6	1.66	0.00596	0.7414	BP	Eucgr.C00137, Eucgr.F03515, Eucgr.F04265, Eucgr.H00833, Eucgr.I01285, Eucgr.K01841
GO:0048764	trichoblast maturation	50	6	1.66	0.00596	0.7414	BP	Eucgr.C00137, Eucgr.F03515, Eucgr.F04265, Eucgr.H00833, Eucgr.I01285, Eucgr.K01841
GO:0048765	root hair cell differentiation	50	6	1.66	0.00596	0.7414	BP	Eucgr.C00137, Eucgr.F03515, Eucgr.F04265, Eucgr.H00833, Eucgr.I01285, Eucgr.K01841
GO:0032870	cellular response to hormone stimulus	303	19	10.04	0.0061	0.7414	BP	Eucgr.A00782, Eucgr.A01042, Eucgr.A01495, Eucgr.F01479, Eucgr.F03336, Eucgr.F03345, Eucgr.F03386, Eucgr.F03574, Eucgr.F03862, Eucgr.F04265, Eucgr.F04341, Eucgr.F04380, Eucgr.I01919, Eucgr.I02463, Eucgr.J02934, Eucgr.J03014, Eucgr.K01519, Eucgr.K02279, Eucgr.K03592
GO:0003993	acid phosphatase activity	54	6	1.67	0.00625	0.7131	MF	Eucgr.A00791, Eucgr.A01512, Eucgr.A01516, Eucgr.I01297, Eucgr.I01298, Eucgr.I01304
GO:2000112	regulation of cellular macromolecule biosynthetic process	1437	65	47.64	0.00625	0.7414	BP	Eucgr.A00766, Eucgr.A01053, Eucgr.A01091, Eucgr.A01421, Eucgr.A01948, Eucgr.A02240, Eucgr.A02242, Eucgr.A02444, Eucgr.A02462, Eucgr.C00958, Eucgr.D00342, Eucgr.D00652, Eucgr.D01917, Eucgr.D02225, Eucgr.E01007, Eucgr.F00192, Eucgr.F01466, Eucgr.F01538, Eucgr.F02327, Eucgr.F02691, Eucgr.F02715, Eucgr.F02725, Eucgr.F04055, Eucgr.F04066, Eucgr.F04203, Eucgr.F04341, Eucgr.F04380, Eucgr.G01047, Eucgr.G…
GO:0051646	mitochondrion localization	4	2	0.13	0.0063	0.7414	BP	Eucgr.D00287, Eucgr.H00833
GO:0015706	nitrate transport	12	3	0.4	0.00637	0.7414	BP	Eucgr.D02167, Eucgr.F02182, Eucgr.J00961
GO:0015116	sulfate transmembrane transporter activity	13	3	0.4	0.00667	0.7131	MF	Eucgr.H04816, Eucgr.I02682, Eucgr.J02996
GO:0019238	cyclohydrolase activity	13	3	0.4	0.00667	0.7131	MF	Eucgr.A00697, Eucgr.A00708, Eucgr.A00733
GO:0009266	response to temperature stimulus	350	21	11.6	0.00667	0.748	BP	Eucgr.A00708, Eucgr.A01042, Eucgr.D00287, Eucgr.D02066, Eucgr.D02318, Eucgr.E00433, Eucgr.F00192, Eucgr.F02179, Eucgr.F03605, Eucgr.F04109, Eucgr.G01188, Eucgr.G02324, Eucgr.H04549, Eucgr.H04787, Eucgr.H04824, Eucgr.I01404, Eucgr.I01961, Eucgr.J01662, Eucgr.K00308, Eucgr.K00423, Eucgr.K02300
GO:0010556	regulation of macromolecule biosynthetic process	1442	65	47.8	0.00674	0.748	BP	Eucgr.A00766, Eucgr.A01053, Eucgr.A01091, Eucgr.A01421, Eucgr.A01948, Eucgr.A02240, Eucgr.A02242, Eucgr.A02444, Eucgr.A02462, Eucgr.C00958, Eucgr.D00342, Eucgr.D00652, Eucgr.D01917, Eucgr.D02225, Eucgr.E01007, Eucgr.F00192, Eucgr.F01466, Eucgr.F01538, Eucgr.F02327, Eucgr.F02691, Eucgr.F02715, Eucgr.F02725, Eucgr.F04055, Eucgr.F04066, Eucgr.F04203, Eucgr.F04341, Eucgr.F04380, Eucgr.G01047, Eucgr.G…
GO:0071495	cellular response to endogenous stimulus	307	19	10.18	0.00699	0.7581	BP	Eucgr.A00782, Eucgr.A01042, Eucgr.A01495, Eucgr.F01479, Eucgr.F03336, Eucgr.F03345, Eucgr.F03386, Eucgr.F03574, Eucgr.F03862, Eucgr.F04265, Eucgr.F04341, Eucgr.F04380, Eucgr.I01919, Eucgr.I02463, Eucgr.J02934, Eucgr.J03014, Eucgr.K01519, Eucgr.K02279, Eucgr.K03592
GO:0010054	trichoblast differentiation	52	6	1.72	0.00722	0.7656	BP	Eucgr.C00137, Eucgr.F03515, Eucgr.F04265, Eucgr.H00833, Eucgr.I01285, Eucgr.K01841
GO:0043492	ATPase activity, coupled to movement of substances	194	13	6	0.00748	0.7364	MF	Eucgr.A01453, Eucgr.A02674, Eucgr.B00668, Eucgr.D00224, Eucgr.F02083, Eucgr.F03590, Eucgr.F03961, Eucgr.H04342, Eucgr.H04675, Eucgr.I01893, Eucgr.I01911, Eucgr.J00786, Eucgr.K03470
GO:0022804	active transmembrane transporter activity	404	22	12.49	0.0077	0.7364	MF	Eucgr.A01453, Eucgr.A02674, Eucgr.B00054, Eucgr.D00196, Eucgr.D00224, Eucgr.D01315, Eucgr.F02083, Eucgr.F02179, Eucgr.F03590, Eucgr.F03961, Eucgr.H04342, Eucgr.H04549, Eucgr.H04675, Eucgr.H04816, Eucgr.I01893, Eucgr.I01911, Eucgr.I02682, Eucgr.J00786, Eucgr.J00961, Eucgr.J02520, Eucgr.J02996, Eucgr.K03470
GO:0006810	transport	2394	100	79.36	0.00784	0.7918	BP	Eucgr.A00205, Eucgr.A00328, Eucgr.A00407, Eucgr.A00408, Eucgr.A01042, Eucgr.A01453, Eucgr.A01497, Eucgr.A01530, Eucgr.A01833, Eucgr.A02197, Eucgr.A02674, Eucgr.A02727, Eucgr.A02728, Eucgr.A02761, Eucgr.B00021, Eucgr.B00054, Eucgr.B00668, Eucgr.C00103, Eucgr.C00944, Eucgr.D00192, Eucgr.D00196, Eucgr.D00224, Eucgr.D00324, Eucgr.D00339, Eucgr.D00755, Eucgr.D00758, Eucgr.D01065, Eucgr.D01295, Eucgr.D…
GO:0022892	substrate-specific transporter activity	815	38	25.19	0.00801	0.7364	MF	Eucgr.A01453, Eucgr.A02435, Eucgr.A02761, Eucgr.B00668, Eucgr.D00192, Eucgr.D00196, Eucgr.D00339, Eucgr.D00755, Eucgr.D00758, Eucgr.D01065, Eucgr.D01642, Eucgr.D02167, Eucgr.F02058, Eucgr.F02059, Eucgr.F02083, Eucgr.F02730, Eucgr.F03574, Eucgr.F03590, Eucgr.F04138, Eucgr.F04144, Eucgr.G02453, Eucgr.H04342, Eucgr.H04549, Eucgr.H04816, Eucgr.I01255, Eucgr.I01285, Eucgr.I01911, Eucgr.I02443, Eucgr.I…
GO:0016129	phytosteroid biosynthetic process	13	3	0.43	0.00809	0.7918	BP	Eucgr.F00237, Eucgr.J00224, Eucgr.J02384
GO:0016132	brassinosteroid biosynthetic process	13	3	0.43	0.00809	0.7918	BP	Eucgr.F00237, Eucgr.J00224, Eucgr.J02384
GO:0001101	response to acid chemical	615	32	20.39	0.00813	0.7918	BP	Eucgr.A00782, Eucgr.A01042, Eucgr.A01053, Eucgr.A01495, Eucgr.C00137, Eucgr.D00287, Eucgr.D02167, Eucgr.F00192, Eucgr.F01409, Eucgr.F01479, Eucgr.F02179, Eucgr.F02347, Eucgr.F03336, Eucgr.F03525, Eucgr.F03574, Eucgr.F03605, Eucgr.F03862, Eucgr.F04341, Eucgr.G02236, Eucgr.H04787, Eucgr.I01404, Eucgr.I02395, Eucgr.I02463, Eucgr.I02618, Eucgr.J02939, Eucgr.K00184, Eucgr.K00308, Eucgr.K00373, Eucgr.K…
GO:0005509	calcium ion binding	310	18	9.58	0.00814	0.7364	MF	Eucgr.A02309, Eucgr.C00102, Eucgr.D02220, Eucgr.F00233, Eucgr.F00234, Eucgr.F00235, Eucgr.F01530, Eucgr.F02347, Eucgr.F02433, Eucgr.F03381, Eucgr.F03862, Eucgr.G02270, Eucgr.H04787, Eucgr.I01368, Eucgr.J01662, Eucgr.K00375, Eucgr.K01894, Eucgr.K02020
GO:0016758	transferase activity, transferring hexosyl groups	635	31	19.63	0.00857	0.7465	MF	Eucgr.A00919, Eucgr.A00934, Eucgr.A01787, Eucgr.A02290, Eucgr.A02706, Eucgr.B00649, Eucgr.B00655, Eucgr.D02228, Eucgr.D02229, Eucgr.D02351, Eucgr.F01403, Eucgr.F01543, Eucgr.F03619, Eucgr.G01909, Eucgr.H00997, Eucgr.I01115, Eucgr.I01117, Eucgr.I01120, Eucgr.I01127, Eucgr.I02656, Eucgr.J00447, Eucgr.J00976, Eucgr.J01013, Eucgr.J01640, Eucgr.J01663, Eucgr.J01875, Eucgr.J01922, Eucgr.K00387, Eucgr.K…
GO:0031326	regulation of cellular biosynthetic process	1485	66	49.23	0.0086	0.8026	BP	Eucgr.A00766, Eucgr.A01053, Eucgr.A01091, Eucgr.A01421, Eucgr.A01948, Eucgr.A02240, Eucgr.A02242, Eucgr.A02444, Eucgr.A02462, Eucgr.C00958, Eucgr.D00342, Eucgr.D00652, Eucgr.D01917, Eucgr.D02225, Eucgr.E01007, Eucgr.F00192, Eucgr.F00237, Eucgr.F01466, Eucgr.F01538, Eucgr.F02327, Eucgr.F02691, Eucgr.F02715, Eucgr.F02725, Eucgr.F04055, Eucgr.F04066, Eucgr.F04203, Eucgr.F04341, Eucgr.F04380, Eucgr.G…
GO:0019438	aromatic compound biosynthetic process	1887	81	62.56	0.0088	0.8026	BP	Eucgr.A00697, Eucgr.A00708, Eucgr.A00733, Eucgr.A00766, Eucgr.A01053, Eucgr.A01091, Eucgr.A01119, Eucgr.A01421, Eucgr.A01453, Eucgr.A01948, Eucgr.A02240, Eucgr.A02242, Eucgr.A02444, Eucgr.A02462, Eucgr.C00958, Eucgr.D00342, Eucgr.D00652, Eucgr.D01165, Eucgr.D01917, Eucgr.D02225, Eucgr.D02351, Eucgr.E01007, Eucgr.F00192, Eucgr.F01466, Eucgr.F01538, Eucgr.F02123, Eucgr.F02327, Eucgr.F02691, Eucgr.F…
GO:0009787	regulation of abscisic acid-activated signaling pathway	39	5	1.29	0.00893	0.8026	BP	Eucgr.A00782, Eucgr.A01495, Eucgr.F03336, Eucgr.F03862, Eucgr.F04341
GO:0080044	quercetin 7-O-glucosyltransferase activity	5	2	0.15	0.00896	0.7526	MF	Eucgr.A02706, Eucgr.B00655
GO:0044765	single-organism transport	1863	80	61.76	0.00913	0.8026	BP	Eucgr.A00407, Eucgr.A01042, Eucgr.A01453, Eucgr.A01497, Eucgr.A01833, Eucgr.A02674, Eucgr.A02727, Eucgr.A02728, Eucgr.A02761, Eucgr.B00021, Eucgr.B00054, Eucgr.B00668, Eucgr.C00944, Eucgr.D00192, Eucgr.D00196, Eucgr.D00224, Eucgr.D00339, Eucgr.D00755, Eucgr.D00758, Eucgr.D01065, Eucgr.D01315, Eucgr.D01642, Eucgr.D01926, Eucgr.D02086, Eucgr.D02167, Eucgr.D02346, Eucgr.F01847, Eucgr.F02058, Eucgr.F…
GO:0042626	ATPase activity, coupled to transmembrane movement of substances	178	12	5.5	0.00951	0.7653	MF	Eucgr.A01453, Eucgr.A02674, Eucgr.D00224, Eucgr.F02083, Eucgr.F03590, Eucgr.F03961, Eucgr.H04342, Eucgr.H04675, Eucgr.I01893, Eucgr.I01911, Eucgr.J00786, Eucgr.K03470
GO:0051234	establishment of localization	2411	100	79.93	0.00953	0.8026	BP	Eucgr.A00205, Eucgr.A00328, Eucgr.A00407, Eucgr.A00408, Eucgr.A01042, Eucgr.A01453, Eucgr.A01497, Eucgr.A01530, Eucgr.A01833, Eucgr.A02197, Eucgr.A02674, Eucgr.A02727, Eucgr.A02728, Eucgr.A02761, Eucgr.B00021, Eucgr.B00054, Eucgr.B00668, Eucgr.C00103, Eucgr.C00944, Eucgr.D00192, Eucgr.D00196, Eucgr.D00224, Eucgr.D00324, Eucgr.D00339, Eucgr.D00755, Eucgr.D00758, Eucgr.D01065, Eucgr.D01295, Eucgr.D…
GO:0071229	cellular response to acid chemical	187	13	6.2	0.00962	0.8026	BP	Eucgr.A00782, Eucgr.A01042, Eucgr.A01053, Eucgr.A01495, Eucgr.F01479, Eucgr.F03336, Eucgr.F03574, Eucgr.F03862, Eucgr.F04341, Eucgr.I02463, Eucgr.K00308, Eucgr.K02279, Eucgr.K03592
GO:0006351	transcription, DNA-templated	1494	66	49.53	0.00978	0.8026	BP	Eucgr.A00766, Eucgr.A01053, Eucgr.A01091, Eucgr.A01421, Eucgr.A01948, Eucgr.A02240, Eucgr.A02242, Eucgr.A02444, Eucgr.A02462, Eucgr.C00958, Eucgr.D00342, Eucgr.D00652, Eucgr.D01917, Eucgr.D02225, Eucgr.E01007, Eucgr.F00192, Eucgr.F01466, Eucgr.F01538, Eucgr.F02327, Eucgr.F02691, Eucgr.F02715, Eucgr.F02725, Eucgr.F03167, Eucgr.F04055, Eucgr.F04066, Eucgr.F04203, Eucgr.F04341, Eucgr.F04380, Eucgr.G…
GO:1901700	response to oxygen-containing compound	822	40	27.25	0.0099	0.8026	BP	Eucgr.A00782, Eucgr.A01042, Eucgr.A01053, Eucgr.A01495, Eucgr.C00137, Eucgr.D00287, Eucgr.D02167, Eucgr.F00192, Eucgr.F01409, Eucgr.F01466, Eucgr.F01479, Eucgr.F02179, Eucgr.F02347, Eucgr.F02720, Eucgr.F03336, Eucgr.F03345, Eucgr.F03525, Eucgr.F03574, Eucgr.F03605, Eucgr.F03862, Eucgr.F04341, Eucgr.G01188, Eucgr.G02236, Eucgr.H04549, Eucgr.H04787, Eucgr.I01404, Eucgr.I02395, Eucgr.I02463, Eucgr.I…
GO:0080147	root hair cell development	40	5	1.33	0.00993	0.8026	BP	Eucgr.C00137, Eucgr.F04265, Eucgr.H00833, Eucgr.I01285, Eucgr.K01841
GO:1901419	regulation of response to alcohol	40	5	1.33	0.00993	0.8026	BP	Eucgr.A00782, Eucgr.A01495, Eucgr.F03336, Eucgr.F03862, Eucgr.F04341
GO:1901682	sulfur compound transmembrane transporter activity	15	3	0.46	0.01013	0.7653	MF	Eucgr.H04816, Eucgr.I02682, Eucgr.J02996
GO:0007231	osmosensory signaling pathway	5	2	0.17	0.01026	0.8026	BP	Eucgr.F02715, Eucgr.J01662
GO:0009061	anaerobic respiration	5	2	0.17	0.01026	0.8026	BP	Eucgr.K02384, Eucgr.K02410
GO:0055085	transmembrane transport	1184	54	39.25	0.01055	0.8052	BP	Eucgr.A01453, Eucgr.A01833, Eucgr.A02674, Eucgr.A02761, Eucgr.B00021, Eucgr.B00054, Eucgr.D00192, Eucgr.D00196, Eucgr.D00224, Eucgr.D00339, Eucgr.D00755, Eucgr.D00758, Eucgr.D01065, Eucgr.D01315, Eucgr.D01642, Eucgr.D01926, Eucgr.D02086, Eucgr.D02346, Eucgr.F01847, Eucgr.F02058, Eucgr.F02059, Eucgr.F02083, Eucgr.F02179, Eucgr.F02706, Eucgr.F03590, Eucgr.F03778, Eucgr.F03961, Eucgr.F04265, Eucgr.F…
GO:0009889	regulation of biosynthetic process	1500	66	49.73	0.01063	0.8052	BP	Eucgr.A00766, Eucgr.A01053, Eucgr.A01091, Eucgr.A01421, Eucgr.A01948, Eucgr.A02240, Eucgr.A02242, Eucgr.A02444, Eucgr.A02462, Eucgr.C00958, Eucgr.D00342, Eucgr.D00652, Eucgr.D01917, Eucgr.D02225, Eucgr.E01007, Eucgr.F00192, Eucgr.F00237, Eucgr.F01466, Eucgr.F01538, Eucgr.F02327, Eucgr.F02691, Eucgr.F02715, Eucgr.F02725, Eucgr.F04055, Eucgr.F04066, Eucgr.F04203, Eucgr.F04341, Eucgr.F04380, Eucgr.G…
GO:0009725	response to hormone	854	41	28.31	0.01123	0.8373	BP	Eucgr.A00782, Eucgr.A01042, Eucgr.A01495, Eucgr.C00137, Eucgr.D00287, Eucgr.F01479, Eucgr.F02085, Eucgr.F02179, Eucgr.F02347, Eucgr.F03336, Eucgr.F03345, Eucgr.F03386, Eucgr.F03525, Eucgr.F03574, Eucgr.F03605, Eucgr.F03862, Eucgr.F04265, Eucgr.F04341, Eucgr.F04380, Eucgr.G02236, Eucgr.G02317, Eucgr.H00996, Eucgr.H04693, Eucgr.I01348, Eucgr.I01349, Eucgr.I01351, Eucgr.I01352, Eucgr.I01404, Eucgr.I…
GO:0009408	response to heat	131	10	4.34	0.0119	0.8649	BP	Eucgr.D00287, Eucgr.D02066, Eucgr.E00433, Eucgr.F02179, Eucgr.F03605, Eucgr.F04109, Eucgr.G01188, Eucgr.H04787, Eucgr.J01662, Eucgr.K00423
GO:0044463	cell projection part	14	3	0.5	0.01207	1	CC	Eucgr.A01712, Eucgr.I01285, Eucgr.I01394
GO:0009624	response to nematode	42	5	1.39	0.01217	0.8649	BP	Eucgr.F02179, Eucgr.H00996, Eucgr.K00413, Eucgr.K01849, Eucgr.K03470
GO:0098661	inorganic anion transmembrane transport	15	3	0.5	0.01225	0.8649	BP	Eucgr.D00196, Eucgr.H04816, Eucgr.I02682
GO:0009719	response to endogenous stimulus	910	43	30.17	0.01233	0.8649	BP	Eucgr.A00782, Eucgr.A01042, Eucgr.A01495, Eucgr.C00137, Eucgr.D00287, Eucgr.F01479, Eucgr.F02085, Eucgr.F02179, Eucgr.F02347, Eucgr.F02720, Eucgr.F03336, Eucgr.F03345, Eucgr.F03386, Eucgr.F03525, Eucgr.F03574, Eucgr.F03605, Eucgr.F03862, Eucgr.F04265, Eucgr.F04341, Eucgr.F04380, Eucgr.G02236, Eucgr.G02317, Eucgr.H00996, Eucgr.H04693, Eucgr.I01348, Eucgr.I01349, Eucgr.I01351, Eucgr.I01352, Eucgr.I…
GO:0016820	hydrolase activity, acting on acid anhydrides, catalyzing transmembrane movement of substances	185	12	5.72	0.01265	0.7653	MF	Eucgr.A01453, Eucgr.A02674, Eucgr.D00224, Eucgr.F02083, Eucgr.F03590, Eucgr.F03961, Eucgr.H04342, Eucgr.H04675, Eucgr.I01893, Eucgr.I01911, Eucgr.J00786, Eucgr.K03470
GO:0097659	nucleic acid-templated transcription	1513	66	50.16	0.0127	0.8649	BP	Eucgr.A00766, Eucgr.A01053, Eucgr.A01091, Eucgr.A01421, Eucgr.A01948, Eucgr.A02240, Eucgr.A02242, Eucgr.A02444, Eucgr.A02462, Eucgr.C00958, Eucgr.D00342, Eucgr.D00652, Eucgr.D01917, Eucgr.D02225, Eucgr.E01007, Eucgr.F00192, Eucgr.F01466, Eucgr.F01538, Eucgr.F02327, Eucgr.F02691, Eucgr.F02715, Eucgr.F02725, Eucgr.F03167, Eucgr.F04055, Eucgr.F04066, Eucgr.F04203, Eucgr.F04341, Eucgr.F04380, Eucgr.G…
GO:0022857	transmembrane transporter activity	1004	44	31.03	0.01281	0.7653	MF	Eucgr.A01453, Eucgr.A02674, Eucgr.A02761, Eucgr.B00054, Eucgr.D00192, Eucgr.D00196, Eucgr.D00224, Eucgr.D00339, Eucgr.D00755, Eucgr.D00758, Eucgr.D01065, Eucgr.D01315, Eucgr.D01642, Eucgr.D02167, Eucgr.F02058, Eucgr.F02059, Eucgr.F02083, Eucgr.F02179, Eucgr.F03574, Eucgr.F03590, Eucgr.F03961, Eucgr.F04138, Eucgr.F04144, Eucgr.G02453, Eucgr.H04342, Eucgr.H04549, Eucgr.H04675, Eucgr.H04816, Eucgr.I…
GO:1902578	single-organism localization	1891	80	62.69	0.01294	0.8649	BP	Eucgr.A00407, Eucgr.A01042, Eucgr.A01453, Eucgr.A01497, Eucgr.A01833, Eucgr.A02674, Eucgr.A02727, Eucgr.A02728, Eucgr.A02761, Eucgr.B00021, Eucgr.B00054, Eucgr.B00668, Eucgr.C00944, Eucgr.D00192, Eucgr.D00196, Eucgr.D00224, Eucgr.D00339, Eucgr.D00755, Eucgr.D00758, Eucgr.D01065, Eucgr.D01315, Eucgr.D01642, Eucgr.D01926, Eucgr.D02086, Eucgr.D02167, Eucgr.D02346, Eucgr.F01847, Eucgr.F02058, Eucgr.F…
GO:0006694	steroid biosynthetic process	28	4	0.93	0.01301	0.8649	BP	Eucgr.F00237, Eucgr.F03605, Eucgr.J00224, Eucgr.J02384
GO:0032774	RNA biosynthetic process	1515	66	50.22	0.01305	0.8649	BP	Eucgr.A00766, Eucgr.A01053, Eucgr.A01091, Eucgr.A01421, Eucgr.A01948, Eucgr.A02240, Eucgr.A02242, Eucgr.A02444, Eucgr.A02462, Eucgr.C00958, Eucgr.D00342, Eucgr.D00652, Eucgr.D01917, Eucgr.D02225, Eucgr.E01007, Eucgr.F00192, Eucgr.F01466, Eucgr.F01538, Eucgr.F02327, Eucgr.F02691, Eucgr.F02715, Eucgr.F02725, Eucgr.F03167, Eucgr.F04055, Eucgr.F04066, Eucgr.F04203, Eucgr.F04341, Eucgr.F04380, Eucgr.G…
GO:0004806	triglyceride lipase activity	6	2	0.19	0.01317	0.7653	MF	Eucgr.A02287, Eucgr.E00372
GO:0080043	quercetin 3-O-glucosyltransferase activity	6	2	0.19	0.01317	0.7653	MF	Eucgr.A02706, Eucgr.B00655
GO:0018130	heterocycle biosynthetic process	1866	79	61.86	0.01327	0.8675	BP	Eucgr.A00697, Eucgr.A00708, Eucgr.A00733, Eucgr.A00766, Eucgr.A01053, Eucgr.A01091, Eucgr.A01421, Eucgr.A01453, Eucgr.A01948, Eucgr.A02240, Eucgr.A02242, Eucgr.A02444, Eucgr.A02462, Eucgr.C00958, Eucgr.D00287, Eucgr.D00342, Eucgr.D00652, Eucgr.D01165, Eucgr.D01917, Eucgr.D02225, Eucgr.E01007, Eucgr.F00192, Eucgr.F01466, Eucgr.F01538, Eucgr.F02123, Eucgr.F02327, Eucgr.F02691, Eucgr.F02715, Eucgr.F…
GO:0021700	developmental maturation	96	8	3.18	0.01437	0.9214	BP	Eucgr.C00137, Eucgr.F03336, Eucgr.F03515, Eucgr.F04265, Eucgr.H00833, Eucgr.I01285, Eucgr.I02463, Eucgr.K01841
GO:0016742	hydroxymethyl-, formyl- and related transferase activity	17	3	0.53	0.01446	0.7653	MF	Eucgr.A00697, Eucgr.A00708, Eucgr.A00733
GO:0019201	nucleotide kinase activity	17	3	0.53	0.01446	0.7653	MF	Eucgr.A02380, Eucgr.D01165, Eucgr.J00952
GO:0016128	phytosteroid metabolic process	16	3	0.53	0.01471	0.9214	BP	Eucgr.F00237, Eucgr.J00224, Eucgr.J02384
GO:0016131	brassinosteroid metabolic process	16	3	0.53	0.01471	0.9214	BP	Eucgr.F00237, Eucgr.J00224, Eucgr.J02384
GO:0010268	brassinosteroid homeostasis	6	2	0.2	0.01506	0.9214	BP	Eucgr.J00224, Eucgr.J02384
GO:0030261	chromosome condensation	6	2	0.2	0.01506	0.9214	BP	Eucgr.A01107, Eucgr.A02262
GO:0010053	root epidermal cell differentiation	61	6	2.02	0.01536	0.9278	BP	Eucgr.C00137, Eucgr.F03515, Eucgr.F04265, Eucgr.H00833, Eucgr.I01285, Eucgr.K01841
GO:0031323	regulation of cellular metabolic process	1692	72	56.09	0.01603	0.9562	BP	Eucgr.A00766, Eucgr.A01042, Eucgr.A01053, Eucgr.A01091, Eucgr.A01421, Eucgr.A01948, Eucgr.A02240, Eucgr.A02242, Eucgr.A02444, Eucgr.A02462, Eucgr.C00958, Eucgr.D00342, Eucgr.D00652, Eucgr.D01137, Eucgr.D01917, Eucgr.D02225, Eucgr.E01007, Eucgr.F00192, Eucgr.F00237, Eucgr.F01466, Eucgr.F01538, Eucgr.F02327, Eucgr.F02691, Eucgr.F02715, Eucgr.F02725, Eucgr.F04055, Eucgr.F04066, Eucgr.F04203, Eucgr.F…
GO:0042594	response to starvation	80	7	2.65	0.01675	0.9868	BP	Eucgr.F02182, Eucgr.F02715, Eucgr.H04549, Eucgr.I01298, Eucgr.I01961, Eucgr.K02360, Eucgr.K03562
GO:0004559	alpha-mannosidase activity	18	3	0.56	0.01696	0.7653	MF	Eucgr.C00102, Eucgr.J02456, Eucgr.J02459
GO:0005544	calcium-dependent phospholipid binding	18	3	0.56	0.01696	0.7653	MF	Eucgr.F02433, Eucgr.G02270, Eucgr.H04787
GO:0000902	cell morphogenesis	224	14	7.43	0.01753	1	BP	Eucgr.A01735, Eucgr.F03345, Eucgr.F03386, Eucgr.F03515, Eucgr.G02324, Eucgr.H00833, Eucgr.H04787, Eucgr.I01265, Eucgr.I01285, Eucgr.I01394, Eucgr.J00224, Eucgr.J00952, Eucgr.J02384, Eucgr.K00184
GO:0008509	anion transmembrane transporter activity	149	10	4.61	0.01755	0.7653	MF	Eucgr.A02761, Eucgr.D00192, Eucgr.D00196, Eucgr.D02167, Eucgr.F03590, Eucgr.H04816, Eucgr.I02682, Eucgr.J00961, Eucgr.J01804, Eucgr.J02996
GO:0042446	hormone biosynthetic process	46	5	1.52	0.01761	1	BP	Eucgr.F00237, Eucgr.F03544, Eucgr.J00224, Eucgr.J00920, Eucgr.J02384
GO:0008970	phosphatidylcholine 1-acylhydrolase activity	7	2	0.22	0.01807	0.7653	MF	Eucgr.D00253, Eucgr.E00372
GO:0051765	inositol tetrakisphosphate kinase activity	7	2	0.22	0.01807	0.7653	MF	Eucgr.I02502, Eucgr.K03510
GO:0052725	inositol-1,3,4-trisphosphate 6-kinase activity	7	2	0.22	0.01807	0.7653	MF	Eucgr.I02502, Eucgr.K03510
GO:0003774	motor activity	68	6	2.1	0.01847	0.7653	MF	Eucgr.B00670, Eucgr.F03356, Eucgr.F03668, Eucgr.H00833, Eucgr.I01183, Eucgr.K00277
GO:0071310	cellular response to organic substance	387	21	12.83	0.01901	1	BP	Eucgr.A00782, Eucgr.A01042, Eucgr.A01053, Eucgr.A01495, Eucgr.F01466, Eucgr.F01479, Eucgr.F03336, Eucgr.F03345, Eucgr.F03386, Eucgr.F03574, Eucgr.F03862, Eucgr.F04265, Eucgr.F04341, Eucgr.F04380, Eucgr.I01919, Eucgr.I02463, Eucgr.J02934, Eucgr.J03014, Eucgr.K01519, Eucgr.K02279, Eucgr.K03592
GO:0032989	cellular component morphogenesis	249	15	8.25	0.01927	1	BP	Eucgr.A01735, Eucgr.F03345, Eucgr.F03386, Eucgr.F03515, Eucgr.F04380, Eucgr.G02324, Eucgr.H00833, Eucgr.H04787, Eucgr.I01265, Eucgr.I01285, Eucgr.I01394, Eucgr.J00224, Eucgr.J00952, Eucgr.J02384, Eucgr.K00184
GO:0070887	cellular response to chemical stimulus	462	24	15.32	0.02051	1	BP	Eucgr.A00782, Eucgr.A01042, Eucgr.A01053, Eucgr.A01495, Eucgr.D02351, Eucgr.F01466, Eucgr.F01479, Eucgr.F03336, Eucgr.F03345, Eucgr.F03386, Eucgr.F03574, Eucgr.F03862, Eucgr.F04265, Eucgr.F04341, Eucgr.F04380, Eucgr.I01215, Eucgr.I01919, Eucgr.I02463, Eucgr.J02934, Eucgr.J03014, Eucgr.K00308, Eucgr.K01519, Eucgr.K02279, Eucgr.K03592
GO:0010196	nonphotochemical quenching	7	2	0.23	0.02062	1	BP	Eucgr.A01769, Eucgr.F03789
GO:0030042	actin filament depolymerization	7	2	0.23	0.02062	1	BP	Eucgr.C00137, Eucgr.H04534
GO:1990066	energy quenching	7	2	0.23	0.02062	1	BP	Eucgr.A01769, Eucgr.F03789
GO:0033993	response to lipid	392	21	13	0.02155	1	BP	Eucgr.A00782, Eucgr.A01042, Eucgr.A01495, Eucgr.C00137, Eucgr.D00287, Eucgr.F02179, Eucgr.F02347, Eucgr.F03336, Eucgr.F03345, Eucgr.F03605, Eucgr.F03862, Eucgr.F04341, Eucgr.G02236, Eucgr.I01404, Eucgr.I02463, Eucgr.I02618, Eucgr.J02939, Eucgr.K00184, Eucgr.K00373, Eucgr.K03562, Eucgr.K03592
GO:0005618	cell wall	345	20	12.24	0.02182	1	CC	Eucgr.A00782, Eucgr.A01315, Eucgr.D02229, Eucgr.D02381, Eucgr.E00425, Eucgr.F01235, Eucgr.F03394, Eucgr.F03515, Eucgr.G01909, Eucgr.G02490, Eucgr.H04532, Eucgr.H05003, Eucgr.I01272, Eucgr.I01298, Eucgr.I01727, Eucgr.J01640, Eucgr.J01663, Eucgr.J02805, Eucgr.K01841, Eucgr.K02305
GO:0080090	regulation of primary metabolic process	1638	69	54.3	0.02229	1	BP	Eucgr.A00766, Eucgr.A01053, Eucgr.A01091, Eucgr.A01421, Eucgr.A01948, Eucgr.A02240, Eucgr.A02242, Eucgr.A02444, Eucgr.A02462, Eucgr.C00958, Eucgr.D00342, Eucgr.D00652, Eucgr.D01137, Eucgr.D01917, Eucgr.D02225, Eucgr.E01007, Eucgr.F00192, Eucgr.F00237, Eucgr.F01466, Eucgr.F01538, Eucgr.F02327, Eucgr.F02691, Eucgr.F02715, Eucgr.F02725, Eucgr.F04055, Eucgr.F04066, Eucgr.F04203, Eucgr.F04341, Eucgr.F…
GO:0030312	external encapsulating structure	346	20	12.28	0.02242	1	CC	Eucgr.A00782, Eucgr.A01315, Eucgr.D02229, Eucgr.D02381, Eucgr.E00425, Eucgr.F01235, Eucgr.F03394, Eucgr.F03515, Eucgr.G01909, Eucgr.G02490, Eucgr.H04532, Eucgr.H05003, Eucgr.I01272, Eucgr.I01298, Eucgr.I01727, Eucgr.J01640, Eucgr.J01663, Eucgr.J02805, Eucgr.K01841, Eucgr.K02305
GO:1901615	organic hydroxy compound metabolic process	145	10	4.81	0.02269	1	BP	Eucgr.C00949, Eucgr.D02318, Eucgr.F00237, Eucgr.F02123, Eucgr.F03862, Eucgr.F04257, Eucgr.I02502, Eucgr.J00224, Eucgr.J02384, Eucgr.K03510
GO:0042592	homeostatic process	277	16	9.18	0.02273	1	BP	Eucgr.C00983, Eucgr.D00196, Eucgr.D02167, Eucgr.F02179, Eucgr.F02729, Eucgr.F03707, Eucgr.F04229, Eucgr.H04601, Eucgr.I01128, Eucgr.I01620, Eucgr.I01912, Eucgr.I01919, Eucgr.J00224, Eucgr.J01662, Eucgr.J01833, Eucgr.J02384
GO:0019751	polyol metabolic process	33	4	1.09	0.02284	1	BP	Eucgr.C00949, Eucgr.D02318, Eucgr.I02502, Eucgr.K03510
GO:0016798	hydrolase activity, acting on glycosyl bonds	553	26	17.09	0.02313	0.7653	MF	Eucgr.A01095, Eucgr.A01315, Eucgr.A01445, Eucgr.A01928, Eucgr.A02374, Eucgr.A02885, Eucgr.C00102, Eucgr.D00293, Eucgr.D02229, Eucgr.F01563, Eucgr.F02347, Eucgr.F03394, Eucgr.F03495, Eucgr.F03544, Eucgr.F03575, Eucgr.F04056, Eucgr.G01909, Eucgr.I01093, Eucgr.I01325, Eucgr.J00843, Eucgr.J00920, Eucgr.J01663, Eucgr.J02456, Eucgr.J02459, Eucgr.K00308, Eucgr.K00311
GO:0009653	anatomical structure morphogenesis	541	27	17.93	0.02314	1	BP	Eucgr.A01735, Eucgr.C00137, Eucgr.C00949, Eucgr.D00184, Eucgr.F02179, Eucgr.F03345, Eucgr.F03386, Eucgr.F03515, Eucgr.F03862, Eucgr.F04265, Eucgr.F04380, Eucgr.G02324, Eucgr.G02490, Eucgr.H00814, Eucgr.H00833, Eucgr.H04693, Eucgr.H04787, Eucgr.H05003, Eucgr.I01265, Eucgr.I01285, Eucgr.I01394, Eucgr.J00224, Eucgr.J00952, Eucgr.J02384, Eucgr.J02805, Eucgr.K00184, Eucgr.K01841
GO:0035838	growing cell tip	7	2	0.25	0.02344	1	CC	Eucgr.A01712, Eucgr.I01394
GO:0051286	cell tip	7	2	0.25	0.02344	1	CC	Eucgr.A01712, Eucgr.I01394
GO:0060187	cell pole	7	2	0.25	0.02344	1	CC	Eucgr.A01712, Eucgr.I01394
GO:0090404	pollen tube tip	7	2	0.25	0.02344	1	CC	Eucgr.A01712, Eucgr.I01394
GO:0004435	phosphatidylinositol phospholipase C activity	8	2	0.25	0.0236	0.7653	MF	Eucgr.J01884, Eucgr.J01887
GO:0004629	phospholipase C activity	8	2	0.25	0.0236	0.7653	MF	Eucgr.J01884, Eucgr.J01887
GO:0015112	nitrate transmembrane transporter activity	8	2	0.25	0.0236	0.7653	MF	Eucgr.D02167, Eucgr.J00961
GO:0015399	primary active transmembrane transporter activity	203	12	6.27	0.02435	0.7653	MF	Eucgr.A01453, Eucgr.A02674, Eucgr.D00224, Eucgr.F02083, Eucgr.F03590, Eucgr.F03961, Eucgr.H04342, Eucgr.H04675, Eucgr.I01893, Eucgr.I01911, Eucgr.J00786, Eucgr.K03470
GO:0015405	P-P-bond-hydrolysis-driven transmembrane transporter activity	203	12	6.27	0.02435	0.7653	MF	Eucgr.A01453, Eucgr.A02674, Eucgr.D00224, Eucgr.F02083, Eucgr.F03590, Eucgr.F03961, Eucgr.H04342, Eucgr.H04675, Eucgr.I01893, Eucgr.I01911, Eucgr.J00786, Eucgr.K03470
GO:0009611	response to wounding	126	9	4.18	0.02441	1	BP	Eucgr.F01479, Eucgr.F03335, Eucgr.F03525, Eucgr.F03574, Eucgr.F04176, Eucgr.F04341, Eucgr.J01662, Eucgr.K00308, Eucgr.K03470
GO:0004252	serine-type endopeptidase activity	135	9	4.17	0.02446	0.7653	MF	Eucgr.A01377, Eucgr.A01380, Eucgr.D02072, Eucgr.F00206, Eucgr.F00207, Eucgr.F03663, Eucgr.I01318, Eucgr.I01402, Eucgr.J02805
GO:0090627	plant epidermal cell differentiation	68	6	2.25	0.02499	1	BP	Eucgr.C00137, Eucgr.F03515, Eucgr.F04265, Eucgr.H00833, Eucgr.I01285, Eucgr.K01841
GO:0043565	sequence-specific DNA binding	326	17	10.08	0.02565	0.7653	MF	Eucgr.A01053, Eucgr.A01421, Eucgr.A01948, Eucgr.A02240, Eucgr.A02462, Eucgr.F02327, Eucgr.F02715, Eucgr.F03609, Eucgr.F04380, Eucgr.H00996, Eucgr.H04742, Eucgr.H04824, Eucgr.I02090, Eucgr.K00238, Eucgr.K01643, Eucgr.K01847, Eucgr.K03562
GO:0019706	protein-cysteine S-palmitoyltransferase activity	21	3	0.65	0.02583	0.7653	MF	Eucgr.B02377, Eucgr.J02517, Eucgr.K01692
GO:0019707	protein-cysteine S-acyltransferase activity	21	3	0.65	0.02583	0.7653	MF	Eucgr.B02377, Eucgr.J02517, Eucgr.K01692
GO:0022891	substrate-specific transmembrane transporter activity	748	33	23.12	0.02629	0.7653	MF	Eucgr.A01453, Eucgr.A02761, Eucgr.D00192, Eucgr.D00196, Eucgr.D00339, Eucgr.D00755, Eucgr.D00758, Eucgr.D01065, Eucgr.D01642, Eucgr.D02167, Eucgr.F02058, Eucgr.F02059, Eucgr.F02083, Eucgr.F03574, Eucgr.F03590, Eucgr.F04138, Eucgr.F04144, Eucgr.G02453, Eucgr.H04342, Eucgr.H04549, Eucgr.H04816, Eucgr.I01255, Eucgr.I01911, Eucgr.I02584, Eucgr.I02682, Eucgr.J00786, Eucgr.J00909, Eucgr.J00911, Eucgr.J…
GO:0019222	regulation of metabolic process	1927	79	63.88	0.02664	1	BP	Eucgr.A00407, Eucgr.A00408, Eucgr.A00766, Eucgr.A01042, Eucgr.A01053, Eucgr.A01091, Eucgr.A01421, Eucgr.A01948, Eucgr.A02240, Eucgr.A02242, Eucgr.A02444, Eucgr.A02462, Eucgr.B02359, Eucgr.C00958, Eucgr.D00342, Eucgr.D00652, Eucgr.D01137, Eucgr.D01917, Eucgr.D02225, Eucgr.D02290, Eucgr.E01007, Eucgr.F00192, Eucgr.F00237, Eucgr.F01466, Eucgr.F01538, Eucgr.F02327, Eucgr.F02691, Eucgr.F02715, Eucgr.F…
GO:0005543	phospholipid binding	74	6	2.29	0.02682	0.7653	MF	Eucgr.B00050, Eucgr.F02433, Eucgr.F03862, Eucgr.G02270, Eucgr.H04787, Eucgr.K00373
GO:0006662	glycerol ether metabolic process	8	2	0.27	0.0269	1	BP	Eucgr.F04229, Eucgr.I01912
GO:0009959	negative gravitropism	8	2	0.27	0.0269	1	BP	Eucgr.D02218, Eucgr.K03592
GO:0052545	callose localization	20	3	0.66	0.02715	1	BP	Eucgr.F04380, Eucgr.J01640, Eucgr.K02305
GO:0070417	cellular response to cold	20	3	0.66	0.02715	1	BP	Eucgr.A01042, Eucgr.H04549, Eucgr.I01961
GO:0048878	chemical homeostasis	129	9	4.28	0.02788	1	BP	Eucgr.C00983, Eucgr.D00196, Eucgr.D02167, Eucgr.F02179, Eucgr.I01620, Eucgr.I01919, Eucgr.J00224, Eucgr.J01662, Eucgr.J02384
GO:0009165	nucleotide biosynthetic process	130	9	4.31	0.02911	1	BP	Eucgr.A00697, Eucgr.A00708, Eucgr.A00733, Eucgr.A01453, Eucgr.D01165, Eucgr.I01911, Eucgr.I02618, Eucgr.I02621, Eucgr.K03526
GO:0015923	mannosidase activity	22	3	0.68	0.02923	0.7653	MF	Eucgr.C00102, Eucgr.J02456, Eucgr.J02459
GO:0051119	sugar transmembrane transporter activity	22	3	0.68	0.02923	0.7653	MF	Eucgr.F04138, Eucgr.F04144, Eucgr.H04549
GO:0010033	response to organic substance	1070	47	35.47	0.02955	1	BP	Eucgr.A00782, Eucgr.A01042, Eucgr.A01053, Eucgr.A01495, Eucgr.C00137, Eucgr.D00287, Eucgr.F01466, Eucgr.F01479, Eucgr.F02085, Eucgr.F02179, Eucgr.F02347, Eucgr.F02720, Eucgr.F03336, Eucgr.F03345, Eucgr.F03386, Eucgr.F03525, Eucgr.F03574, Eucgr.F03605, Eucgr.F03862, Eucgr.F04265, Eucgr.F04341, Eucgr.F04380, Eucgr.G02236, Eucgr.G02317, Eucgr.H00996, Eucgr.H04549, Eucgr.H04693, Eucgr.I01348, Eucgr.I…
GO:0008083	growth factor activity	9	2	0.28	0.02973	0.7653	MF	Eucgr.A01541, Eucgr.I02494
GO:0008515	sucrose transmembrane transporter activity	9	2	0.28	0.02973	0.7653	MF	Eucgr.F04138, Eucgr.F04144
GO:0060255	regulation of macromolecule metabolic process	1692	70	56.09	0.03034	1	BP	Eucgr.A00766, Eucgr.A01053, Eucgr.A01091, Eucgr.A01421, Eucgr.A01948, Eucgr.A02240, Eucgr.A02242, Eucgr.A02444, Eucgr.A02462, Eucgr.B02359, Eucgr.C00958, Eucgr.D00342, Eucgr.D00652, Eucgr.D01137, Eucgr.D01917, Eucgr.D02225, Eucgr.E01007, Eucgr.F00192, Eucgr.F01466, Eucgr.F01538, Eucgr.F02327, Eucgr.F02691, Eucgr.F02715, Eucgr.F02725, Eucgr.F04055, Eucgr.F04066, Eucgr.F04203, Eucgr.F04341, Eucgr.F…
GO:0030427	site of polarized growth	8	2	0.28	0.03052	1	CC	Eucgr.A01712, Eucgr.I01394
GO:0033037	polysaccharide localization	21	3	0.7	0.03092	1	BP	Eucgr.F04380, Eucgr.J01640, Eucgr.K02305
GO:0045489	pectin biosynthetic process	21	3	0.7	0.03092	1	BP	Eucgr.A00881, Eucgr.A01962, Eucgr.F03619
GO:1901701	cellular response to oxygen-containing compound	265	15	8.79	0.03132	1	BP	Eucgr.A00782, Eucgr.A01042, Eucgr.A01053, Eucgr.A01495, Eucgr.F01466, Eucgr.F01479, Eucgr.F03336, Eucgr.F03345, Eucgr.F03574, Eucgr.F03862, Eucgr.F04341, Eucgr.I02463, Eucgr.K00308, Eucgr.K02279, Eucgr.K03592
GO:0008643	carbohydrate transport	72	6	2.39	0.03198	1	BP	Eucgr.A01497, Eucgr.F04138, Eucgr.F04144, Eucgr.F04268, Eucgr.F04270, Eucgr.H04549
GO:0009267	cellular response to starvation	72	6	2.39	0.03198	1	BP	Eucgr.F02715, Eucgr.H04549, Eucgr.I01298, Eucgr.I01961, Eucgr.K02360, Eucgr.K03562
GO:0005102	receptor binding	23	3	0.71	0.03287	0.7889	MF	Eucgr.A01541, Eucgr.F02720, Eucgr.I02494
GO:0016409	palmitoyltransferase activity	23	3	0.71	0.03287	0.7889	MF	Eucgr.B02377, Eucgr.J02517, Eucgr.K01692
GO:0016814	hydrolase activity, acting on carbon-nitrogen (but not peptide) bonds, in cyclic amidines	23	3	0.71	0.03287	0.7889	MF	Eucgr.A00697, Eucgr.A00708, Eucgr.A00733
GO:1901293	nucleoside phosphate biosynthetic process	133	9	4.41	0.03304	1	BP	Eucgr.A00697, Eucgr.A00708, Eucgr.A00733, Eucgr.A01453, Eucgr.D01165, Eucgr.I01911, Eucgr.I02618, Eucgr.I02621, Eucgr.K03526
GO:0006207	'de novo' pyrimidine nucleobase biosynthetic process	9	2	0.3	0.03384	1	BP	Eucgr.D01165, Eucgr.I02621
GO:0006995	cellular response to nitrogen starvation	9	2	0.3	0.03384	1	BP	Eucgr.H04549, Eucgr.K02360
GO:0015766	disaccharide transport	9	2	0.3	0.03384	1	BP	Eucgr.F04138, Eucgr.F04144
GO:0015770	sucrose transport	9	2	0.3	0.03384	1	BP	Eucgr.F04138, Eucgr.F04144
GO:0015772	oligosaccharide transport	9	2	0.3	0.03384	1	BP	Eucgr.F04138, Eucgr.F04144
GO:0018904	ether metabolic process	9	2	0.3	0.03384	1	BP	Eucgr.F04229, Eucgr.I01912
GO:1902358	sulfate transmembrane transport	9	2	0.3	0.03384	1	BP	Eucgr.H04816, Eucgr.I02682
GO:0071396	cellular response to lipid	135	9	4.48	0.03584	1	BP	Eucgr.A00782, Eucgr.A01042, Eucgr.A01495, Eucgr.F03336, Eucgr.F03345, Eucgr.F03862, Eucgr.F04341, Eucgr.I02463, Eucgr.K03592
GO:0015154	disaccharide transmembrane transporter activity	10	2	0.31	0.03641	0.8564	MF	Eucgr.F04138, Eucgr.F04144
GO:0015157	oligosaccharide transmembrane transporter activity	10	2	0.31	0.03641	0.8564	MF	Eucgr.F04138, Eucgr.F04144
GO:0009117	nucleotide metabolic process	272	15	9.02	0.03805	1	BP	Eucgr.A00697, Eucgr.A00708, Eucgr.A00733, Eucgr.A01453, Eucgr.A02380, Eucgr.C00983, Eucgr.D01165, Eucgr.F02123, Eucgr.H04609, Eucgr.I01911, Eucgr.I02618, Eucgr.I02621, Eucgr.J00952, Eucgr.K00414, Eucgr.K03526
GO:0042578	phosphoric ester hydrolase activity	267	14	8.25	0.0387	0.881	MF	Eucgr.A00791, Eucgr.A01094, Eucgr.A01512, Eucgr.A01516, Eucgr.A01531, Eucgr.A02216, Eucgr.F03515, Eucgr.F03862, Eucgr.I01297, Eucgr.I01298, Eucgr.I01304, Eucgr.I01620, Eucgr.J01884, Eucgr.J01887
GO:0042623	ATPase activity, coupled	267	14	8.25	0.0387	0.881	MF	Eucgr.A01453, Eucgr.A02674, Eucgr.B00668, Eucgr.D00224, Eucgr.F02083, Eucgr.F03590, Eucgr.F03961, Eucgr.G02435, Eucgr.H04342, Eucgr.H04675, Eucgr.I01893, Eucgr.I01911, Eucgr.J00786, Eucgr.K03470
GO:0035251	UDP-glucosyltransferase activity	124	8	3.83	0.03873	0.881	MF	Eucgr.A02706, Eucgr.B00655, Eucgr.D02228, Eucgr.D02351, Eucgr.F01403, Eucgr.J01640, Eucgr.K00387, Eucgr.K02305
GO:0031406	carboxylic acid binding	81	6	2.5	0.03933	0.881	MF	Eucgr.A01119, Eucgr.A01786, Eucgr.F03336, Eucgr.H03350, Eucgr.H04608, Eucgr.I02468
GO:0043177	organic acid binding	81	6	2.5	0.03933	0.881	MF	Eucgr.A01119, Eucgr.A01786, Eucgr.F03336, Eucgr.H03350, Eucgr.H04608, Eucgr.I02468
GO:0048588	developmental cell growth	96	7	3.18	0.04028	1	BP	Eucgr.A01735, Eucgr.C00137, Eucgr.F04265, Eucgr.H00833, Eucgr.I01285, Eucgr.I01394, Eucgr.K01841
GO:0046527	glucosyltransferase activity	125	8	3.86	0.04031	0.8885	MF	Eucgr.A02706, Eucgr.B00655, Eucgr.D02228, Eucgr.D02351, Eucgr.F01403, Eucgr.J01640, Eucgr.K00387, Eucgr.K02305
GO:0016417	S-acyltransferase activity	25	3	0.77	0.0408	0.8885	MF	Eucgr.B02377, Eucgr.J02517, Eucgr.K01692
GO:0016776	phosphotransferase activity, phosphate group as acceptor	25	3	0.77	0.0408	0.8885	MF	Eucgr.A02380, Eucgr.D01165, Eucgr.J00952
GO:0080036	regulation of cytokinin-activated signaling pathway	10	2	0.33	0.04139	1	BP	Eucgr.J03014, Eucgr.K01519
GO:1901642	nucleoside transmembrane transport	10	2	0.33	0.04139	1	BP	Eucgr.D00755, Eucgr.D00758
GO:0010015	root morphogenesis	139	9	4.61	0.04195	1	BP	Eucgr.C00137, Eucgr.F02179, Eucgr.F03515, Eucgr.F04265, Eucgr.H00814, Eucgr.H00833, Eucgr.H04693, Eucgr.I01285, Eucgr.K01841
GO:0009991	response to extracellular stimulus	118	8	3.91	0.0426	1	BP	Eucgr.F02182, Eucgr.F02715, Eucgr.H04549, Eucgr.I01298, Eucgr.I01961, Eucgr.K00308, Eucgr.K02360, Eucgr.K03562
GO:0008202	steroid metabolic process	40	4	1.33	0.04263	1	BP	Eucgr.F00237, Eucgr.F03605, Eucgr.J00224, Eucgr.J02384
GO:0005092	GDP-dissociation inhibitor activity	11	2	0.34	0.04361	0.9325	MF	Eucgr.A00407, Eucgr.A00408
GO:0042562	hormone binding	11	2	0.34	0.04361	0.9325	MF	Eucgr.F02182, Eucgr.F03336
GO:0009416	response to light stimulus	399	20	13.23	0.0443	1	BP	Eucgr.A00041, Eucgr.A00097, Eucgr.A00714, Eucgr.A01769, Eucgr.A02242, Eucgr.A02435, Eucgr.D00342, Eucgr.F02179, Eucgr.F03609, Eucgr.F03789, Eucgr.G01188, Eucgr.G02324, Eucgr.G02490, Eucgr.H04549, Eucgr.I01404, Eucgr.J00224, Eucgr.K00184, Eucgr.K00308, Eucgr.K00423, Eucgr.K03592
GO:0006753	nucleoside phosphate metabolic process	278	15	9.22	0.0446	1	BP	Eucgr.A00697, Eucgr.A00708, Eucgr.A00733, Eucgr.A01453, Eucgr.A02380, Eucgr.C00983, Eucgr.D01165, Eucgr.F02123, Eucgr.H04609, Eucgr.I01911, Eucgr.I02618, Eucgr.I02621, Eucgr.J00952, Eucgr.K00414, Eucgr.K03526
GO:0042995	cell projection	38	4	1.35	0.04466	1	CC	Eucgr.A01712, Eucgr.I01285, Eucgr.I01394, Eucgr.K03510
GO:0008289	lipid binding	151	9	4.67	0.04516	0.9569	MF	Eucgr.B00050, Eucgr.D00184, Eucgr.F02433, Eucgr.F02730, Eucgr.F03336, Eucgr.F03862, Eucgr.G02270, Eucgr.H04787, Eucgr.K00373
GO:0006820	anion transport	232	13	7.69	0.04595	1	BP	Eucgr.A02761, Eucgr.B00668, Eucgr.D00192, Eucgr.D00196, Eucgr.D02167, Eucgr.F02182, Eucgr.F02715, Eucgr.F03590, Eucgr.H04816, Eucgr.I02682, Eucgr.J00961, Eucgr.J01804, Eucgr.J02996
GO:0016887	ATPase activity	403	19	12.46	0.04605	0.967	MF	Eucgr.A01453, Eucgr.A01530, Eucgr.A02674, Eucgr.B00668, Eucgr.D00224, Eucgr.F02083, Eucgr.F03590, Eucgr.F03961, Eucgr.G02369, Eucgr.G02435, Eucgr.H04342, Eucgr.H04675, Eucgr.I01893, Eucgr.I01911, Eucgr.J00745, Eucgr.J00786, Eucgr.J00952, Eucgr.K02343, Eucgr.K03470
GO:0007010	cytoskeleton organization	120	8	3.98	0.04627	1	BP	Eucgr.A01735, Eucgr.A01835, Eucgr.C00137, Eucgr.H04534, Eucgr.I01265, Eucgr.I01394, Eucgr.K01802, Eucgr.K01849
GO:0031668	cellular response to extracellular stimulus	99	7	3.28	0.04631	1	BP	Eucgr.F02715, Eucgr.H04549, Eucgr.I01298, Eucgr.I01961, Eucgr.K00308, Eucgr.K02360, Eucgr.K03562
GO:0042221	response to chemical	1567	64	51.95	0.04665	1	BP	Eucgr.A00782, Eucgr.A01042, Eucgr.A01053, Eucgr.A01495, Eucgr.B00054, Eucgr.C00137, Eucgr.D00287, Eucgr.D01315, Eucgr.D02167, Eucgr.D02351, Eucgr.E00433, Eucgr.F00192, Eucgr.F01409, Eucgr.F01466, Eucgr.F01479, Eucgr.F02085, Eucgr.F02179, Eucgr.F02347, Eucgr.F02720, Eucgr.F03336, Eucgr.F03345, Eucgr.F03386, Eucgr.F03525, Eucgr.F03574, Eucgr.F03605, Eucgr.F03862, Eucgr.F04265, Eucgr.F04341, Eucgr.F…
GO:0005887	integral component of plasma membrane	10	2	0.35	0.04681	1	CC	Eucgr.F04138, Eucgr.F04144
GO:0006928	movement of cell or subcellular component	60	5	1.99	0.04834	1	BP	Eucgr.B00027, Eucgr.B00670, Eucgr.F03668, Eucgr.I01183, Eucgr.K00277
GO:0031667	response to nutrient levels	100	7	3.32	0.04844	1	BP	Eucgr.F02182, Eucgr.F02715, Eucgr.H04549, Eucgr.I01298, Eucgr.I01961, Eucgr.K02360, Eucgr.K03562
GO:0010449	root meristem growth	25	3	0.83	0.04853	1	BP	Eucgr.H00814, Eucgr.H04693, Eucgr.K01519
GO:0009750	response to fructose	11	2	0.36	0.04949	1	BP	Eucgr.H04549, Eucgr.K02472
GO:0051261	protein depolymerization	11	2	0.36	0.04949	1	BP	Eucgr.C00137, Eucgr.H04534
GO:0055088	lipid homeostasis	11	2	0.36	0.04949	1	BP	Eucgr.J00224, Eucgr.J02384
GO:0004553	hydrolase activity, hydrolyzing O-glycosyl compounds	514	23	15.89	0.04978	0.9872	MF	Eucgr.A01095, Eucgr.A01315, Eucgr.A01445, Eucgr.A01928, Eucgr.A02374, Eucgr.A02885, Eucgr.C00102, Eucgr.D00293, Eucgr.D02229, Eucgr.F01563, Eucgr.F02347, Eucgr.F03394, Eucgr.F03495, Eucgr.F03575, Eucgr.F04056, Eucgr.G01909, Eucgr.I01093, Eucgr.I01325, Eucgr.J01663, Eucgr.J02456, Eucgr.J02459, Eucgr.K00308, Eucgr.K00311
