# Supplementary material for: High-density genetic linkage mapping reveals low stability of QTLs across environments for economic traits in Eucalyptus
Source: Front Plant Sci. 2023 Jan 18;13:1099705. doi: 10.3389/fpls.2022.1099705 (PMC10112524; doi:10.3389/fpls.2022.1099705)
Supplement: Supplementary Table 11 — KEGG enrichment of candidate genes. [file Table_11.xlsx]

## Sheet: KEGG enrichment analysis 
KEGG pathway	KEGG ID	Count	Background number	Pvalue	FDR	Input	Hyperlink
Metabolic pathways	ath01100	91	2246	1.77417e-05	0.00166772	820083|827440|843498|824922|830704|818069|833692|824884|831150|839311|826838|834660|826367|820667|814770|829652|824919|829790|841584|827145|831301|844047|815160|819022|830159|840977|836298|835256|827846|843672|829640|828675|838998|820816|830453|816499|824013|836388|837066|837725|816988|828603|827996|819331|843500|826788|843182|838528|829828|819090|825205|818382|842023|838430|815913|832710|832497|…	http://www.genome.jp/kegg-bin/show_pathway?ath01100/ath:AT1G65840%09red/ath:AT2G19800%09red/ath:AT4G14880%09red/ath:AT4G29130%09red/ath:AT5G05690%09red/ath:AT5G62670%09red/ath:AT1G23870%09red/ath:AT1G49820%09red/ath:AT3G57550%09red/ath:AT1G43710%09red/ath:AT1G73370%09red/ath:AT1G55570%09red/ath:AT1G61720%09red/ath:AT3G16150%09red/ath:AT1G68530%09red/ath:AT5G42800%09red/ath:AT5G14500%09red/ath:AT1…
Biosynthesis of secondary metabolites	ath01110	49	1107	0.000255649	0.0120155	838843|838845|839311|827440|827506|843498|829828|828675|830283|820816|830704|819090|818069|836156|831150|830453|818382|829444|840958|826838|823934|832497|834291|835256|834660|821299|837725|838528|820667|826788|842469|835545|829034|829978|832511|829790|827145|837066|816624|825294|820860|829954|843182|831301|844047|815160|830159|844234|829737	http://www.genome.jp/kegg-bin/show_pathway?ath01110/ath:AT3G15730%09red/ath:AT4G37980%09red/ath:AT5G24400%09red/ath:AT4G14880%09red/ath:AT1G68530%09red/ath:AT1G22360%09red/ath:AT4G36750%09red/ath:AT4G25700%09red/ath:AT4G11820%09red/ath:AT5G42800%09red/ath:AT4G29130%09red/ath:AT5G05690%09red/ath:AT5G54570%09red/ath:AT5G13110%09red/ath:AT2G06050%09red/ath:AT5G04040%09red/ath:AT4G12290%09red/ath:AT2…
Plant hormone signal transduction	ath04075	16	273	0.00269846	0.0845519	820898|830866|843894|829480|842068|820405|833552|829541|843096|835539|818735|834284|838452|835397|829629|821055	http://www.genome.jp/kegg-bin/show_pathway?ath04075/ath:AT1G56150%09red/ath:AT4G34770%09red/ath:AT2G41370%09red/ath:AT5G10030%09red/ath:AT5G54510%09red/ath:AT1G67710%09red/ath:AT3G12250%09red/ath:AT5G53160%09red/ath:AT4G33430%09red/ath:AT4G33950%09red/ath:AT1G75590%09red/ath:AT5G42750%09red/ath:AT5G35750%09red/ath:AT1G01360%09red/ath:AT3G16500%09red/ath:AT3G17860%09red
Galactose metabolism	ath00052	6	57	0.00483623	0.113651	824919|842023|828186|829034|819331|823934	http://www.genome.jp/kegg-bin/show_pathway?ath00052/ath:AT3G47800%09red/ath:AT1G55740%09red/ath:AT2G47180%09red/ath:AT4G29130%09red/ath:AT4G01970%09red/ath:AT3G57520%09red
Starch and sucrose metabolism	ath00500	10	165	0.0128863	0.209208	837066|838998|838930|843672|833692|828603|830056|835545|829034|832497	http://www.genome.jp/kegg-bin/show_pathway?ath00500/ath:AT1G05610%09red/ath:AT1G23210%09red/ath:AT4G39010%09red/ath:AT1G23870%09red/ath:AT4G25000%09red/ath:AT5G24300%09red/ath:AT1G73370%09red/ath:AT5G37180%09red/ath:AT4G29130%09red/ath:AT5G54570%09red
Plant-pathogen interaction	ath04626	10	170	0.0154284	0.209208	838401|840117|834842|820192|824241|817372|815035|829480|834244|837775	http://www.genome.jp/kegg-bin/show_pathway?ath04626/ath:AT5G47910%09red/ath:AT3G50770%09red/ath:AT1G12220%09red/ath:AT3G10300%09red/ath:AT4G33430%09red/ath:AT5G42380%09red/ath:AT1G18210%09red/ath:AT2G28260%09red/ath:AT1G32250%09red/ath:AT2G04880%09red
Glycerophospholipid metabolism	ath00564	7	97	0.0155793	0.209208	816624|821299|843500|821175|830283|820816|819090	http://www.genome.jp/kegg-bin/show_pathway?ath00564/ath:AT5G04040%09red/ath:AT3G15730%09red/ath:AT1G71697%09red/ath:AT3G02040%09red/ath:AT3G02600%09red/ath:AT2G20900%09red/ath:AT2G44810%09red
AGE-RAGE signaling pathway in diabetic complications	ath04933	3	20	0.0189442	0.222595	818602|819999|819077	http://www.genome.jp/kegg-bin/show_pathway?ath04933/ath:AT2G40116%09red/ath:AT3G08510%09red/ath:AT2G44690%09red
Diterpenoid biosynthesis	ath00904	3	22	0.023717	0.226739	835256|842405|839311	http://www.genome.jp/kegg-bin/show_pathway?ath00904/ath:AT1G61120%09red/ath:AT5G51810%09red/ath:AT1G05160%09red
Brassinosteroid biosynthesis	ath00905	2	8	0.024541	0.226739	829790|830453	http://www.genome.jp/kegg-bin/show_pathway?ath00905/ath:AT4G36380%09red/ath:AT5G05690%09red
MAPK signaling pathway - plant	ath04016	8	134	0.0265333	0.226739	834842|839324|842650|840957|829480|829541|838452|835397	http://www.genome.jp/kegg-bin/show_pathway?ath04016/ath:AT5G47910%09red/ath:AT1G63440%09red/ath:AT5G53160%09red/ath:AT4G33430%09red/ath:AT4G33950%09red/ath:AT1G43700%09red/ath:AT1G01360%09red/ath:AT1G05100%09red
alpha-Linolenic acid metabolism	ath00592	4	44	0.0315809	0.247384	815160|830283|844047|819090	http://www.genome.jp/kegg-bin/show_pathway?ath00592/ath:AT2G06050%09red/ath:AT5G04040%09red/ath:AT1G77120%09red/ath:AT2G44810%09red
Phosphatidylinositol signaling system	ath04070	5	76	0.0522106	0.334099	816624|836298|818602|826367|819999	http://www.genome.jp/kegg-bin/show_pathway?ath04070/ath:AT2G40116%09red/ath:AT3G08510%09red/ath:AT4G08170%09red/ath:AT2G20900%09red/ath:AT5G61760%09red
Ascorbate and aldarate metabolism	ath00053	4	53	0.0539382	0.334099	829652|831402|842006|816499	http://www.genome.jp/kegg-bin/show_pathway?ath00053/ath:AT2G19800%09red/ath:AT5G15490%09red/ath:AT1G55570%09red/ath:AT4G35000%09red
Arginine and proline metabolism	ath00330	4	54	0.0568379	0.334099	829640|815913|834660|842894	http://www.genome.jp/kegg-bin/show_pathway?ath00330/ath:AT1G65840%09red/ath:AT5G46180%09red/ath:AT4G34880%09red/ath:AT2G14260%09red
Inositol phosphate metabolism	ath00562	5	78	0.0568679	0.334099	836298|818602|826367|819999|816499	http://www.genome.jp/kegg-bin/show_pathway?ath00562/ath:AT2G40116%09red/ath:AT3G08510%09red/ath:AT4G08170%09red/ath:AT5G61760%09red/ath:AT2G19800%09red
Pyrimidine metabolism	ath00240	4	57	0.0660271	0.358853	832394|832710|824013|828137	http://www.genome.jp/kegg-bin/show_pathway?ath00240/ath:AT5G26667%09red/ath:AT5G23300%09red/ath:AT3G48540%09red/ath:AT4G02120%09red
Fatty acid elongation	ath00062	3	35	0.0687166	0.358853	843182|825205|838528	http://www.genome.jp/kegg-bin/show_pathway?ath00062/ath:AT3G60340%09red/ath:AT1G68530%09red/ath:AT1G19440%09red
Glycerolipid metabolism	ath00561	4	60	0.0759385	0.375696	816624|821299|830283|843683	http://www.genome.jp/kegg-bin/show_pathway?ath00561/ath:AT2G20900%09red/ath:AT5G04040%09red/ath:AT1G73480%09red/ath:AT3G02600%09red
Glycolysis / Gluconeogenesis	ath00010	6	116	0.0857563	0.382188	829444|831301|827440|829034|823934|844047	http://www.genome.jp/kegg-bin/show_pathway?ath00010/ath:AT4G29130%09red/ath:AT4G17260%09red/ath:AT1G77120%09red/ath:AT3G47800%09red/ath:AT4G33070%09red/ath:AT5G14500%09red
Tyrosine metabolism	ath00350	3	40	0.0919207	0.382188	844047|814770|826838	http://www.genome.jp/kegg-bin/show_pathway?ath00350/ath:AT4G12290%09red/ath:AT2G02390%09red/ath:AT1G77120%09red
Other glycan degradation	ath00511	2	19	0.095746	0.382188	829575|836747	http://www.genome.jp/kegg-bin/show_pathway?ath00511/ath:AT5G66150%09red/ath:AT4G34260%09red
Protein processing in endoplasmic reticulum	ath04141	9	211	0.101755	0.382188	816258|825430|834264|837252|841584|826616|828881|835736|828623	http://www.genome.jp/kegg-bin/show_pathway?ath04141/ath:AT4G27670%09red/ath:AT5G42570%09red/ath:AT1G07400%09red/ath:AT2G17520%09red/ath:AT4G10250%09red/ath:AT3G62560%09red/ath:AT1G51590%09red/ath:AT4G25200%09red/ath:AT5G56360%09red
One carbon pool by folate	ath00670	2	20	0.103643	0.382188	818069|819022	http://www.genome.jp/kegg-bin/show_pathway?ath00670/ath:AT2G44160%09red/ath:AT2G35040%09red
Base excision repair	ath03410	3	43	0.107192	0.382188	818744|818812|821394	http://www.genome.jp/kegg-bin/show_pathway?ath03410/ath:AT2G42120%09red/ath:AT3G18630%09red/ath:AT2G41460%09red
Fatty acid biosynthesis	ath00061	3	43	0.107192	0.382188	837372|840977|818382	http://www.genome.jp/kegg-bin/show_pathway?ath00061/ath:AT1G08510%09red/ath:AT1G43800%09red/ath:AT2G38040%09red
Fatty acid metabolism	ath01212	4	69	0.109778	0.382188	837372|840977|825205|818382	http://www.genome.jp/kegg-bin/show_pathway?ath01212/ath:AT3G60340%09red/ath:AT1G08510%09red/ath:AT1G43800%09red/ath:AT2G38040%09red
Flavonoid biosynthesis	ath00941	2	22	0.119932	0.40263	842469|834291	http://www.genome.jp/kegg-bin/show_pathway?ath00941/ath:AT5G42800%09red/ath:AT1G61720%09red
Sesquiterpenoid and triterpenoid biosynthesis	ath00909	2	23	0.128299	0.404775	844235|844234	http://www.genome.jp/kegg-bin/show_pathway?ath00909/ath:AT1G78955%09red/ath:AT1G78950%09red
Amino sugar and nucleotide sugar metabolism	ath00520	6	131	0.129184	0.404775	837066|818447|831402|831645|832474|829034	http://www.genome.jp/kegg-bin/show_pathway?ath00520/ath:AT1G05610%09red/ath:AT5G15490%09red/ath:AT5G17770%09red/ath:AT2G38650%09red/ath:AT4G29130%09red/ath:AT5G24090%09red
ABC transporters	ath02010	2	26	0.15414	0.467392	815414|822463	http://www.genome.jp/kegg-bin/show_pathway?ath02010/ath:AT3G28345%09red/ath:AT2G07680%09red
Ether lipid metabolism	ath00565	2	27	0.162963	0.478704	830283|820816	http://www.genome.jp/kegg-bin/show_pathway?ath00565/ath:AT5G04040%09red/ath:AT3G15730%09red
Carotenoid biosynthesis	ath00906	2	29	0.180862	0.515181	828675|820667	http://www.genome.jp/kegg-bin/show_pathway?ath00906/ath:AT4G25700%09red/ath:AT3G14440%09red
Monoterpenoid biosynthesis	ath00902	1	8	0.203589	0.543628	825294	http://www.genome.jp/kegg-bin/show_pathway?ath00902/ath:AT3G61220%09red
Zeatin biosynthesis	ath00908	2	32	0.208198	0.543628	838843|838845	http://www.genome.jp/kegg-bin/show_pathway?ath00908/ath:AT1G22380%09red/ath:AT1G22360%09red
Phenylalanine metabolism	ath00360	2	32	0.208198	0.543628	829640|826838	http://www.genome.jp/kegg-bin/show_pathway?ath00360/ath:AT4G12290%09red/ath:AT4G34880%09red
Linoleic acid metabolism	ath00591	1	9	0.223483	0.567769	830283	http://www.genome.jp/kegg-bin/show_pathway?ath00591/ath:AT5G04040%09red
Arginine biosynthesis	ath00220	2	36	0.245205	0.606561	827506|829978	http://www.genome.jp/kegg-bin/show_pathway?ath00220/ath:AT4G38220%09red/ath:AT4G17830%09red
Purine metabolism	ath00230	4	100	0.262117	0.630016	818069|824922|836156|835936	http://www.genome.jp/kegg-bin/show_pathway?ath00230/ath:AT5G58240%09red/ath:AT5G60340%09red/ath:AT2G35040%09red/ath:AT3G57550%09red
Cyanoamino acid metabolism	ath00460	3	69	0.268092	0.630016	835545|820860|830704	http://www.genome.jp/kegg-bin/show_pathway?ath00460/ath:AT5G08100%09red/ath:AT3G16150%09red/ath:AT5G54570%09red
2-Oxocarboxylic acid metabolism	ath01210	3	74	0.302163	0.665695	829737|827506|829978	http://www.genome.jp/kegg-bin/show_pathway?ath01210/ath:AT4G35830%09red/ath:AT4G38220%09red/ath:AT4G17830%09red
Propanoate metabolism	ath00640	2	43	0.310255	0.665695	827440|818382	http://www.genome.jp/kegg-bin/show_pathway?ath00640/ath:AT4G17260%09red/ath:AT2G38040%09red
Taurine and hypotaurine metabolism	ath00430	1	14	0.315752	0.665695	838430	http://www.genome.jp/kegg-bin/show_pathway?ath00430/ath:AT1G18490%09red
Endocytosis	ath04144	5	144	0.316009	0.665695	820816|825842|816293|829037|819717	http://www.genome.jp/kegg-bin/show_pathway?ath04144/ath:AT4G29160%09red/ath:AT2G17840%09red/ath:AT3G15730%09red/ath:AT4G05000%09red/ath:AT3G05520%09red
Photosynthesis	ath00195	3	77	0.322712	0.665695	841653|827996|841033	http://www.genome.jp/kegg-bin/show_pathway?ath00195/ath:AT4G03280%09red/ath:AT1G44575%09red/ath:AT1G52230%09red
RNA polymerase	ath03020	2	45	0.328685	0.665695	832436|820607	http://www.genome.jp/kegg-bin/show_pathway?ath03020/ath:AT5G23710%09red/ath:AT3G13940%09red
Vitamin B6 metabolism	ath00750	1	15	0.332847	0.665695	835061	http://www.genome.jp/kegg-bin/show_pathway?ath00750/ath:AT5G49970%09red
Arachidonic acid metabolism	ath00590	1	17	0.365769	0.705971	830283	http://www.genome.jp/kegg-bin/show_pathway?ath00590/ath:AT5G04040%09red
beta-Alanine metabolism	ath00410	2	50	0.37409	0.705971	842894|826838	http://www.genome.jp/kegg-bin/show_pathway?ath00410/ath:AT4G12290%09red/ath:AT1G65840%09red
Histidine metabolism	ath00340	1	18	0.381616	0.705971	840958	http://www.genome.jp/kegg-bin/show_pathway?ath00340/ath:AT1G43710%09red
Alanine, aspartate and glutamate metabolism	ath00250	2	51	0.383027	0.705971	820860|830704	http://www.genome.jp/kegg-bin/show_pathway?ath00250/ath:AT5G08100%09red/ath:AT3G16150%09red
Butanoate metabolism	ath00650	1	19	0.397068	0.717777	826788	http://www.genome.jp/kegg-bin/show_pathway?ath00650/ath:AT4G11820%09red
Protein export	ath03060	2	54	0.409494	0.726272	841692|841788	http://www.genome.jp/kegg-bin/show_pathway?ath03060/ath:AT1G52600%09red/ath:AT1G53530%09red
Phenylalanine, tyrosine and tryptophan biosynthesis	ath00400	2	56	0.426827	0.742994	837725|830159	http://www.genome.jp/kegg-bin/show_pathway?ath00400/ath:AT1G11790%09red/ath:AT4G39980%09red
Isoquinoline alkaloid biosynthesis	ath00950	1	22	0.441148	0.745098	826838	http://www.genome.jp/kegg-bin/show_pathway?ath00950/ath:AT4G12290%09red
Pentose phosphate pathway	ath00030	2	58	0.443888	0.745098	832511|831150	http://www.genome.jp/kegg-bin/show_pathway?ath00030/ath:AT5G24400%09red/ath:AT5G13110%09red
Biosynthesis of unsaturated fatty acids	ath01040	1	24	0.468731	0.750414	840977	http://www.genome.jp/kegg-bin/show_pathway?ath01040/ath:AT1G43800%09red
Glycosylphosphatidylinositol (GPI)-anchor biosynthesis	ath00563	1	25	0.482008	0.750414	824884	http://www.genome.jp/kegg-bin/show_pathway?ath00563/ath:AT3G57170%09red
Ribosome biogenesis in eukaryotes	ath03008	3	101	0.482992	0.750414	818920|836156|816683	http://www.genome.jp/kegg-bin/show_pathway?ath03008/ath:AT2G21440%09red/ath:AT5G60340%09red/ath:AT2G43190%09red
Glutathione metabolism	ath00480	3	102	0.489327	0.750414	829652|831150|820083	http://www.genome.jp/kegg-bin/show_pathway?ath00480/ath:AT3G09270%09red/ath:AT4G35000%09red/ath:AT5G13110%09red
Fructose and mannose metabolism	ath00051	2	64	0.493303	0.750414	835272|829034	http://www.genome.jp/kegg-bin/show_pathway?ath00051/ath:AT5G51970%09red/ath:AT4G29130%09red
Folate biosynthesis	ath00790	1	26	0.494954	0.750414	844204	http://www.genome.jp/kegg-bin/show_pathway?ath00790/ath:AT1G78680%09red
Homologous recombination	ath03440	2	67	0.516947	0.771317	818812|844068	http://www.genome.jp/kegg-bin/show_pathway?ath03440/ath:AT2G42120%09red/ath:AT1G77320%09red
Nucleotide excision repair	ath03420	2	69	0.532296	0.78181	832824|818812	http://www.genome.jp/kegg-bin/show_pathway?ath03420/ath:AT5G27620%09red/ath:AT2G42120%09red
Carbon metabolism	ath01200	7	273	0.551657	0.797781	831150|818382|819022|829034|832511|827145|829737	http://www.genome.jp/kegg-bin/show_pathway?ath01200/ath:AT5G24400%09red/ath:AT4G35830%09red/ath:AT5G13110%09red/ath:AT4G14880%09red/ath:AT2G44160%09red/ath:AT2G38040%09red/ath:AT4G29130%09red
Tropane, piperidine and pyridine alkaloid biosynthesis	ath00960	1	35	0.597851	0.824315	826838	http://www.genome.jp/kegg-bin/show_pathway?ath00960/ath:AT4G12290%09red
Steroid biosynthesis	ath00100	1	35	0.597851	0.824315	830283	http://www.genome.jp/kegg-bin/show_pathway?ath00100/ath:AT5G04040%09red
Cysteine and methionine metabolism	ath00270	3	121	0.601559	0.824315	841405|827440|827145	http://www.genome.jp/kegg-bin/show_pathway?ath00270/ath:AT4G17260%09red/ath:AT1G49820%09red/ath:AT4G14880%09red
Biosynthesis of amino acids	ath01230	6	251	0.622405	0.824315	837725|827506|830159|829978|827145|829737	http://www.genome.jp/kegg-bin/show_pathway?ath01230/ath:AT4G35830%09red/ath:AT4G17830%09red/ath:AT4G38220%09red/ath:AT4G14880%09red/ath:AT1G11790%09red/ath:AT4G39980%09red
Ubiquinone and other terpenoid-quinone biosynthesis	ath00130	1	38	0.627265	0.824315	829828	http://www.genome.jp/kegg-bin/show_pathway?ath00130/ath:AT4G36750%09red
Mismatch repair	ath03430	1	39	0.636584	0.824315	818812	http://www.genome.jp/kegg-bin/show_pathway?ath03430/ath:AT2G42120%09red
RNA transport	ath03013	4	171	0.639029	0.824315	818920|814994|842002|827529	http://www.genome.jp/kegg-bin/show_pathway?ath03013/ath:AT4G18040%09red/ath:AT2G43190%09red/ath:AT1G55540%09red/ath:AT2G04520%09red
Autophagy - other	ath04136	1	40	0.645671	0.824315	819941	http://www.genome.jp/kegg-bin/show_pathway?ath04136/ath:AT3G07525%09red
Pyruvate metabolism	ath00620	2	86	0.648929	0.824315	827440|818382	http://www.genome.jp/kegg-bin/show_pathway?ath00620/ath:AT4G17260%09red/ath:AT2G38040%09red
Sulfur metabolism	ath00920	1	42	0.663169	0.830652	827145	http://www.genome.jp/kegg-bin/show_pathway?ath00920/ath:AT4G14880%09red
Nitrogen metabolism	ath00910	1	43	0.671591	0.830652	827846	http://www.genome.jp/kegg-bin/show_pathway?ath00910/ath:AT4G20990%09red
N-Glycan biosynthesis	ath00510	1	45	0.68781	0.839665	841584	http://www.genome.jp/kegg-bin/show_pathway?ath00510/ath:AT1G51590%09red
Fatty acid degradation	ath00071	1	47	0.70323	0.840104	844047	http://www.genome.jp/kegg-bin/show_pathway?ath00071/ath:AT1G77120%09red
Pentose and glucuronate interconversions	ath00040	2	96	0.706045	0.840104	831402|835272	http://www.genome.jp/kegg-bin/show_pathway?ath00040/ath:AT5G51970%09red/ath:AT5G15490%09red
DNA replication	ath03030	1	50	0.724944	0.849276	818812	http://www.genome.jp/kegg-bin/show_pathway?ath03030/ath:AT2G42120%09red
Valine, leucine and isoleucine degradation	ath00280	1	51	0.731823	0.849276	826788	http://www.genome.jp/kegg-bin/show_pathway?ath00280/ath:AT4G11820%09red
Basal transcription factors	ath03022	1	55	0.757665	0.868543	832824	http://www.genome.jp/kegg-bin/show_pathway?ath03022/ath:AT5G27620%09red
Terpenoid backbone biosynthesis	ath00900	1	60	0.786498	0.876741	826788	http://www.genome.jp/kegg-bin/show_pathway?ath00900/ath:AT4G11820%09red
Tryptophan metabolism	ath00380	1	60	0.786498	0.876741	829640	http://www.genome.jp/kegg-bin/show_pathway?ath00380/ath:AT4G34880%09red
Phenylpropanoid biosynthesis	ath00940	3	166	0.796845	0.876741	843498|829954|835545	http://www.genome.jp/kegg-bin/show_pathway?ath00940/ath:AT4G37980%09red/ath:AT5G54570%09red/ath:AT1G71695%09red
Citrate cycle (TCA cycle)	ath00020	1	63	0.802125	0.876741	829737	http://www.genome.jp/kegg-bin/show_pathway?ath00020/ath:AT4G35830%09red
Glycine, serine and threonine metabolism	ath00260	1	70	0.834289	0.901416	826838	http://www.genome.jp/kegg-bin/show_pathway?ath00260/ath:AT4G12290%09red
Glyoxylate and dicarboxylate metabolism	ath00630	1	78	0.864704	0.916739	829737	http://www.genome.jp/kegg-bin/show_pathway?ath00630/ath:AT4G35830%09red
Spliceosome	ath03040	3	192	0.867976	0.916739	830503|836548|839179	http://www.genome.jp/kegg-bin/show_pathway?ath03040/ath:AT1G26370%09red/ath:AT5G64270%09red/ath:AT5G06160%09red
Phagosome	ath04145	1	82	0.877751	0.916762	819077	http://www.genome.jp/kegg-bin/show_pathway?ath04145/ath:AT2G44690%09red
Peroxisome	ath04146	1	87	0.892307	0.921724	819177	http://www.genome.jp/kegg-bin/show_pathway?ath04146/ath:AT2G45690%09red
Oxidative phosphorylation	ath00190	2	160	0.914922	0.934811	836388|816988	http://www.genome.jp/kegg-bin/show_pathway?ath00190/ath:AT5G62670%09red/ath:AT2G24520%09red
Aminoacyl-tRNA biosynthesis	ath00970	1	115	0.94707	0.957253	815029	http://www.genome.jp/kegg-bin/show_pathway?ath00970/ath:AT2G04842%09red
Ribosome	ath03010	1	364	0.999907	0.999907	822189	http://www.genome.jp/kegg-bin/show_pathway?ath03010/ath:AT3G25920%09red
