# Supplementary material for: High-density genetic linkage mapping reveals low stability of QTLs across environments for economic traits in Eucalyptus
Source: Front Plant Sci. 2023 Jan 18;13:1099705. doi: 10.3389/fpls.2022.1099705 (PMC10112524; doi:10.3389/fpls.2022.1099705)
Supplement: Supplementary Table 12 — Transcription factor prediction of candidate genes. [file Table_12.xlsx]

## Sheet: TF prediction
TF	Background_all	Background_bind	Query_all	Count	Pvalue	FDR	Family
Eucgr.D01054	36349	12096	1052	457	1.351e-12	3.919e-10	BBR-BPC_2
Eucgr.F00106	36349	13237	1052	479	3.153e-10	4.572e-08	TALE
Eucgr.G02067	36349	14240	1052	506	1.058e-09	1.022e-07	BBR-BPC_1
Eucgr.G02163	36349	14493	1052	503	5.015e-08	3.636e-06	GRAS
Eucgr.H01971	36349	9658	1052	336	3.674e-05	0.002131	Dof_2
Eucgr.D02499	36349	478	1052	29	7.397e-05	0.003064	bHLH_4
Eucgr.H00748	36349	478	1052	29	7.397e-05	0.003064	bHLH_5
Eucgr.B03392	36349	1083	1052	53	8.91e-05	0.00323	bHLH_1
Eucgr.D00428	36349	536	1052	29	0.0005218	0.01647	BES1_1
Eucgr.I00906	36349	690	1052	35	0.0005679	0.01647	bHLH_3
Eucgr.A00553	36349	10814	1052	360	0.0006533	0.01701	C2H2_1
Eucgr.C02592	36349	400	1052	23	0.000704	0.01701	bHLH_6
Eucgr.I00564	36349	388	1052	22	0.001056	0.02356	AP2
Eucgr.J00019	36349	11872	1052	388	0.001492	0.03091	Dof_1
Eucgr.K02654	36349	1324	1052	56	0.002048	0.0396	TCP
Eucgr.B03684	36349	243	1052	14	0.00508	0.09207	MYB_3
Eucgr.H00158	36349	1461	1052	58	0.006719	0.1146	MYB_1
Eucgr.K02841	36349	8734	1052	286	0.00732	0.1179	Dof_4
Eucgr.F00100	36349	894	1052	38	0.007883	0.1203	bHLH_2
Eucgr.E01006	36349	4872	1052	167	0.008524	0.1236	MIKC_MADS
Eucgr.J02884	36349	9072	1052	295	0.009219	0.1273	Dof_3
Eucgr.D02573	36349	632	1052	28	0.01073	0.1415	BES1_2
Eucgr.J03166	36349	3051	1052	108	0.0131	0.1604	GATA_1
Eucgr.B03456	36349	247	1052	13	0.01341	0.1604	Trihelix_1
Eucgr.F01541	36349	535	1052	24	0.01382	0.1604	BES1_3
Eucgr.H04023	36349	1552	1052	59	0.01471	0.1641	GATA_2
Eucgr.D02027	36349	336	1052	16	0.01939	0.2082	NAC_1
Eucgr.H04383	36349	215	1052	11	0.02336	0.242	Trihelix_2
Eucgr.G03385	36349	1566	1052	58	0.02441	0.2441	MYB_2
Eucgr.A00189	36349	218	1052	11	0.02566	0.2481	ARR-B
Eucgr.B00515	36349	5212	1052	172	0.02821	0.2621	Dof_6
Eucgr.K02763	36349	1797	1052	65	0.02893	0.2621	C2H2_2
Eucgr.D00490	36349	7408	1052	238	0.03181	0.2684	Dof_5
Eucgr.K03293	36349	305	1052	14	0.03332	0.2684	bHLH_10
Eucgr.E00047	36349	305	1052	14	0.03332	0.2684	bHLH_8
Eucgr.E00277	36349	305	1052	14	0.03332	0.2684	bHLH_9
Eucgr.H00174	36349	418	1052	18	0.03679	0.2838	bHLH_7
Eucgr.F02627	36349	559	1052	23	0.03719	0.2838	C2H2_3
Eucgr.E01053	36349	311	1052	14	0.03847	0.286	NAC_2
Eucgr.H04783	36349	711	1052	28	0.04204	0.3036	CAMTA
Eucgr.K02809	36349	6075	1052	196	0.04293	0.3036	LBD

## Sheet: Candidate genes and target TFs
Candidate gene	TF	Pvalue
Eucgr.A00041	Eucgr.D01054	1.351e-12
Eucgr.A00041	Eucgr.F00106	3.153e-10
Eucgr.A00041	Eucgr.G02067	1.058e-09
Eucgr.A00041	Eucgr.G02163	5.015e-08
Eucgr.A00041	Eucgr.K02763	0.02893
Eucgr.A00041	Eucgr.K02809	0.04293
Eucgr.A00046	Eucgr.H00158	0.006719
Eucgr.A00046	Eucgr.J00019	0.001492
Eucgr.A00070	Eucgr.F00106	3.153e-10
Eucgr.A00070	Eucgr.G02163	5.015e-08
Eucgr.A00070	Eucgr.K02763	0.02893
Eucgr.A00086	Eucgr.H01971	3.674e-05
Eucgr.A00087	Eucgr.H04383	0.02336
Eucgr.A00097	Eucgr.B03392	8.91e-05
Eucgr.A00097	Eucgr.D01054	1.351e-12
Eucgr.A00097	Eucgr.G02067	1.058e-09
Eucgr.A00097	Eucgr.G03385	0.02441
Eucgr.A00097	Eucgr.J00019	0.001492
Eucgr.A00097	Eucgr.K02841	0.00732
Eucgr.A00124	Eucgr.D01054	1.351e-12
Eucgr.A00124	Eucgr.G02067	1.058e-09
Eucgr.A00124	Eucgr.G02163	5.015e-08
Eucgr.A00124	Eucgr.H01971	3.674e-05
Eucgr.A00124	Eucgr.J00019	0.001492
Eucgr.A00129	Eucgr.D01054	1.351e-12
Eucgr.A00129	Eucgr.G02067	1.058e-09
Eucgr.A00129	Eucgr.G02163	5.015e-08
Eucgr.A00129	Eucgr.H01971	3.674e-05
Eucgr.A00129	Eucgr.J00019	0.001492
Eucgr.A00131	Eucgr.D01054	1.351e-12
Eucgr.A00131	Eucgr.G02067	1.058e-09
Eucgr.A00131	Eucgr.G02163	5.015e-08
Eucgr.A00131	Eucgr.H01971	3.674e-05
Eucgr.A00131	Eucgr.J00019	0.001492
Eucgr.A00132	Eucgr.D01054	1.351e-12
Eucgr.A00132	Eucgr.G02067	1.058e-09
Eucgr.A00132	Eucgr.G02163	5.015e-08
Eucgr.A00132	Eucgr.H01971	3.674e-05
Eucgr.A00132	Eucgr.J00019	0.001492
Eucgr.A00136	Eucgr.H01971	3.674e-05
Eucgr.A00136	Eucgr.J00019	0.001492
Eucgr.A00137	Eucgr.D01054	1.351e-12
Eucgr.A00137	Eucgr.G02067	1.058e-09
Eucgr.A00137	Eucgr.G02163	5.015e-08
Eucgr.A00137	Eucgr.H01971	3.674e-05
Eucgr.A00137	Eucgr.J00019	0.001492
Eucgr.A00138	Eucgr.D01054	1.351e-12
Eucgr.A00138	Eucgr.G02067	1.058e-09
Eucgr.A00138	Eucgr.G02163	5.015e-08
Eucgr.A00138	Eucgr.H01971	3.674e-05
Eucgr.A00138	Eucgr.J00019	0.001492
Eucgr.A00140	Eucgr.D01054	1.351e-12
Eucgr.A00140	Eucgr.G02067	1.058e-09
Eucgr.A00195	Eucgr.F00106	3.153e-10
Eucgr.A00195	Eucgr.J00019	0.001492
Eucgr.A00195	Eucgr.J02884	0.009219
Eucgr.A00199	Eucgr.A00553	0.0006533
Eucgr.A00199	Eucgr.D01054	1.351e-12
Eucgr.A00199	Eucgr.F00106	3.153e-10
Eucgr.A00199	Eucgr.G02067	1.058e-09
Eucgr.A00205	Eucgr.C02592	0.000704
Eucgr.A00205	Eucgr.D00428	0.0005218
Eucgr.A00205	Eucgr.D02499	7.397e-05
Eucgr.A00205	Eucgr.E01006	0.008524
Eucgr.A00205	Eucgr.F00106	3.153e-10
Eucgr.A00205	Eucgr.G02067	1.058e-09
Eucgr.A00205	Eucgr.H00748	7.397e-05
Eucgr.A00205	Eucgr.H01971	3.674e-05
Eucgr.A00205	Eucgr.I00906	0.0005679
Eucgr.A00205	Eucgr.J00019	0.001492
Eucgr.A00283	Eucgr.B00515	0.02821
Eucgr.A00283	Eucgr.D00490	0.03181
Eucgr.A00283	Eucgr.J00019	0.001492
Eucgr.A00283	Eucgr.J02884	0.009219
Eucgr.A00283	Eucgr.K02841	0.00732
Eucgr.A00291	Eucgr.G02163	5.015e-08
Eucgr.A00291	Eucgr.J00019	0.001492
Eucgr.A00294	Eucgr.H00158	0.006719
Eucgr.A00307	Eucgr.J03166	0.0131
Eucgr.A00307	Eucgr.K02809	0.04293
Eucgr.A00308	Eucgr.A00553	0.0006533
Eucgr.A00308	Eucgr.D00490	0.03181
Eucgr.A00308	Eucgr.D02027	0.01939
Eucgr.A00308	Eucgr.E01006	0.008524
Eucgr.A00308	Eucgr.F00106	3.153e-10
Eucgr.A00308	Eucgr.G02163	5.015e-08
Eucgr.A00308	Eucgr.H01971	3.674e-05
Eucgr.A00308	Eucgr.J00019	0.001492
Eucgr.A00308	Eucgr.J02884	0.009219
Eucgr.A00308	Eucgr.J03166	0.0131
Eucgr.A00308	Eucgr.K02809	0.04293
Eucgr.A00308	Eucgr.K02841	0.00732
Eucgr.A00322	Eucgr.G02067	1.058e-09
Eucgr.A00328	Eucgr.B00515	0.02821
Eucgr.A00328	Eucgr.C02592	0.000704
Eucgr.A00328	Eucgr.D00428	0.0005218
Eucgr.A00328	Eucgr.D00490	0.03181
Eucgr.A00328	Eucgr.D02499	7.397e-05
Eucgr.A00328	Eucgr.E01006	0.008524
Eucgr.A00328	Eucgr.G02067	1.058e-09
Eucgr.A00328	Eucgr.G02163	5.015e-08
Eucgr.A00328	Eucgr.H00748	7.397e-05
Eucgr.A00328	Eucgr.H01971	3.674e-05
Eucgr.A00328	Eucgr.I00906	0.0005679
Eucgr.A00328	Eucgr.J00019	0.001492
Eucgr.A00328	Eucgr.J02884	0.009219
Eucgr.A00328	Eucgr.K02841	0.00732
Eucgr.A00395	Eucgr.A00553	0.0006533
Eucgr.A00395	Eucgr.D01054	1.351e-12
Eucgr.A00395	Eucgr.F00106	3.153e-10
Eucgr.A00395	Eucgr.G02067	1.058e-09
Eucgr.A00395	Eucgr.G02163	5.015e-08
Eucgr.A00395	Eucgr.G03385	0.02441
Eucgr.A00395	Eucgr.H04783	0.04204
Eucgr.A00407	Eucgr.F00106	3.153e-10
Eucgr.A00407	Eucgr.H01971	3.674e-05
Eucgr.A00408	Eucgr.A00553	0.0006533
Eucgr.A00408	Eucgr.B00515	0.02821
Eucgr.A00408	Eucgr.D00490	0.03181
Eucgr.A00408	Eucgr.E01006	0.008524
Eucgr.A00408	Eucgr.F00106	3.153e-10
Eucgr.A00408	Eucgr.J00019	0.001492
Eucgr.A00408	Eucgr.K02809	0.04293
Eucgr.A00408	Eucgr.K02841	0.00732
Eucgr.A00411	Eucgr.F02627	0.03719
Eucgr.A00411	Eucgr.H04023	0.01471
Eucgr.A00421	Eucgr.G03385	0.02441
Eucgr.A00421	Eucgr.H00158	0.006719
Eucgr.A00477	Eucgr.E01006	0.008524
Eucgr.A00480	Eucgr.E01006	0.008524
Eucgr.A00488	Eucgr.B00515	0.02821
Eucgr.A00488	Eucgr.D00490	0.03181
Eucgr.A00488	Eucgr.D01054	1.351e-12
Eucgr.A00488	Eucgr.E01006	0.008524
Eucgr.A00488	Eucgr.F00106	3.153e-10
Eucgr.A00488	Eucgr.G02067	1.058e-09
Eucgr.A00488	Eucgr.G02163	5.015e-08
Eucgr.A00488	Eucgr.H01971	3.674e-05
Eucgr.A00488	Eucgr.J00019	0.001492
Eucgr.A00488	Eucgr.J02884	0.009219
Eucgr.A00488	Eucgr.J03166	0.0131
Eucgr.A00488	Eucgr.K02809	0.04293
Eucgr.A00488	Eucgr.K02841	0.00732
Eucgr.A00491	Eucgr.A00553	0.0006533
Eucgr.A00491	Eucgr.D01054	1.351e-12
Eucgr.A00491	Eucgr.F00106	3.153e-10
Eucgr.A00491	Eucgr.G02067	1.058e-09
Eucgr.A00491	Eucgr.G02163	5.015e-08
Eucgr.A00491	Eucgr.J03166	0.0131
Eucgr.A00491	Eucgr.K02654	0.002048
Eucgr.A00491	Eucgr.K02809	0.04293
Eucgr.A00686	Eucgr.A00553	0.0006533
Eucgr.A00686	Eucgr.D01054	1.351e-12
Eucgr.A00686	Eucgr.F00106	3.153e-10
Eucgr.A00686	Eucgr.G02067	1.058e-09
Eucgr.A00686	Eucgr.G02163	5.015e-08
Eucgr.A00686	Eucgr.K02654	0.002048
Eucgr.A00696	Eucgr.A00553	0.0006533
Eucgr.A00696	Eucgr.B03456	0.01341
Eucgr.A00696	Eucgr.G02067	1.058e-09
Eucgr.A00696	Eucgr.H04383	0.02336
Eucgr.A00696	Eucgr.J03166	0.0131
Eucgr.A00697	Eucgr.D02499	7.397e-05
Eucgr.A00697	Eucgr.H00748	7.397e-05
Eucgr.A00708	Eucgr.A00553	0.0006533
Eucgr.A00708	Eucgr.C02592	0.000704
Eucgr.A00708	Eucgr.D00428	0.0005218
Eucgr.A00708	Eucgr.D02573	0.01073
Eucgr.A00708	Eucgr.E00047	0.03332
Eucgr.A00708	Eucgr.E00277	0.03332
Eucgr.A00708	Eucgr.F00106	3.153e-10
Eucgr.A00708	Eucgr.F01541	0.01382
Eucgr.A00708	Eucgr.H00158	0.006719
Eucgr.A00708	Eucgr.K02809	0.04293
Eucgr.A00708	Eucgr.K03293	0.03332
Eucgr.A00713	Eucgr.D01054	1.351e-12
Eucgr.A00713	Eucgr.F00106	3.153e-10
Eucgr.A00713	Eucgr.G02067	1.058e-09
Eucgr.A00713	Eucgr.G02163	5.015e-08
Eucgr.A00714	Eucgr.A00553	0.0006533
Eucgr.A00714	Eucgr.D01054	1.351e-12
Eucgr.A00714	Eucgr.F00106	3.153e-10
Eucgr.A00714	Eucgr.G02067	1.058e-09
Eucgr.A00714	Eucgr.G02163	5.015e-08
Eucgr.A00714	Eucgr.H00158	0.006719
Eucgr.A00714	Eucgr.H04023	0.01471
Eucgr.A00714	Eucgr.J03166	0.0131
Eucgr.A00714	Eucgr.K02654	0.002048
Eucgr.A00714	Eucgr.K02809	0.04293
Eucgr.A00726	Eucgr.B03456	0.01341
Eucgr.A00726	Eucgr.D01054	1.351e-12
Eucgr.A00726	Eucgr.E01006	0.008524
Eucgr.A00726	Eucgr.F00106	3.153e-10
Eucgr.A00726	Eucgr.G02067	1.058e-09
Eucgr.A00726	Eucgr.G02163	5.015e-08
Eucgr.A00726	Eucgr.H01971	3.674e-05
Eucgr.A00726	Eucgr.K02763	0.02893
Eucgr.A00733	Eucgr.A00553	0.0006533
Eucgr.A00733	Eucgr.B03392	8.91e-05
Eucgr.A00733	Eucgr.D02499	7.397e-05
Eucgr.A00733	Eucgr.F00106	3.153e-10
Eucgr.A00733	Eucgr.H00748	7.397e-05
Eucgr.A00733	Eucgr.I00906	0.0005679
Eucgr.A00733	Eucgr.K02809	0.04293
Eucgr.A00738	Eucgr.A00553	0.0006533
Eucgr.A00738	Eucgr.K02809	0.04293
Eucgr.A00740	Eucgr.A00553	0.0006533
Eucgr.A00740	Eucgr.B00515	0.02821
Eucgr.A00740	Eucgr.D00490	0.03181
Eucgr.A00740	Eucgr.D01054	1.351e-12
Eucgr.A00740	Eucgr.F00106	3.153e-10
Eucgr.A00740	Eucgr.G02067	1.058e-09
Eucgr.A00740	Eucgr.G02163	5.015e-08
Eucgr.A00740	Eucgr.H01971	3.674e-05
Eucgr.A00740	Eucgr.J00019	0.001492
Eucgr.A00740	Eucgr.J02884	0.009219
Eucgr.A00740	Eucgr.K02654	0.002048
Eucgr.A00740	Eucgr.K02841	0.00732
Eucgr.A00766	Eucgr.B00515	0.02821
Eucgr.A00766	Eucgr.B03684	0.00508
Eucgr.A00766	Eucgr.D00490	0.03181
Eucgr.A00766	Eucgr.D01054	1.351e-12
Eucgr.A00766	Eucgr.G02067	1.058e-09
Eucgr.A00766	Eucgr.H00158	0.006719
Eucgr.A00776	Eucgr.D01054	1.351e-12
Eucgr.A00776	Eucgr.F00106	3.153e-10
Eucgr.A00776	Eucgr.G02067	1.058e-09
Eucgr.A00776	Eucgr.G02163	5.015e-08
Eucgr.A00776	Eucgr.I00564	0.001056
Eucgr.A00776	Eucgr.J00019	0.001492
Eucgr.A00776	Eucgr.K02809	0.04293
Eucgr.A00776	Eucgr.K02841	0.00732
Eucgr.A00782	Eucgr.A00553	0.0006533
Eucgr.A00782	Eucgr.B03684	0.00508
Eucgr.A00782	Eucgr.D01054	1.351e-12
Eucgr.A00782	Eucgr.F00106	3.153e-10
Eucgr.A00782	Eucgr.G02067	1.058e-09
Eucgr.A00782	Eucgr.G02163	5.015e-08
Eucgr.A00782	Eucgr.H01971	3.674e-05
Eucgr.A00782	Eucgr.H04783	0.04204
Eucgr.A00782	Eucgr.J00019	0.001492
Eucgr.A00782	Eucgr.J02884	0.009219
Eucgr.A00791	Eucgr.D01054	1.351e-12
Eucgr.A00791	Eucgr.F00106	3.153e-10
Eucgr.A00791	Eucgr.G02067	1.058e-09
Eucgr.A00791	Eucgr.G02163	5.015e-08
Eucgr.A00793	Eucgr.A00553	0.0006533
Eucgr.A00793	Eucgr.D01054	1.351e-12
Eucgr.A00793	Eucgr.F00106	3.153e-10
Eucgr.A00793	Eucgr.G02163	5.015e-08
Eucgr.A00800	Eucgr.A00553	0.0006533
Eucgr.A00800	Eucgr.D01054	1.351e-12
Eucgr.A00800	Eucgr.F00106	3.153e-10
Eucgr.A00800	Eucgr.G02067	1.058e-09
Eucgr.A00800	Eucgr.G02163	5.015e-08
Eucgr.A00836	Eucgr.A00553	0.0006533
Eucgr.A00836	Eucgr.D01054	1.351e-12
Eucgr.A00836	Eucgr.F00106	3.153e-10
Eucgr.A00836	Eucgr.G02067	1.058e-09
Eucgr.A00836	Eucgr.G02163	5.015e-08
Eucgr.A00840	Eucgr.B00515	0.02821
Eucgr.A00840	Eucgr.D00490	0.03181
Eucgr.A00840	Eucgr.D01054	1.351e-12
Eucgr.A00840	Eucgr.F00100	0.007883
Eucgr.A00840	Eucgr.F00106	3.153e-10
Eucgr.A00840	Eucgr.G02067	1.058e-09
Eucgr.A00840	Eucgr.G02163	5.015e-08
Eucgr.A00840	Eucgr.H01971	3.674e-05
Eucgr.A00840	Eucgr.J00019	0.001492
Eucgr.A00840	Eucgr.J02884	0.009219
Eucgr.A00840	Eucgr.K02841	0.00732
Eucgr.A00844	Eucgr.A00553	0.0006533
Eucgr.A00844	Eucgr.B03456	0.01341
Eucgr.A00844	Eucgr.D01054	1.351e-12
Eucgr.A00844	Eucgr.G02067	1.058e-09
Eucgr.A00844	Eucgr.G02163	5.015e-08
Eucgr.A00844	Eucgr.H04023	0.01471
Eucgr.A00844	Eucgr.J00019	0.001492
Eucgr.A00851	Eucgr.B00515	0.02821
Eucgr.A00877	Eucgr.A00553	0.0006533
Eucgr.A00877	Eucgr.D01054	1.351e-12
Eucgr.A00877	Eucgr.F00106	3.153e-10
Eucgr.A00877	Eucgr.G02067	1.058e-09
Eucgr.A00877	Eucgr.G02163	5.015e-08
Eucgr.A00877	Eucgr.H01971	3.674e-05
Eucgr.A00877	Eucgr.J00019	0.001492
Eucgr.A00879	Eucgr.B03392	8.91e-05
Eucgr.A00879	Eucgr.D01054	1.351e-12
Eucgr.A00879	Eucgr.F00100	0.007883
Eucgr.A00879	Eucgr.F00106	3.153e-10
Eucgr.A00879	Eucgr.G02067	1.058e-09
Eucgr.A00879	Eucgr.J00019	0.001492
Eucgr.A00879	Eucgr.J02884	0.009219
Eucgr.A00879	Eucgr.J03166	0.0131
Eucgr.A00879	Eucgr.K02841	0.00732
Eucgr.A00880	Eucgr.D01054	1.351e-12
Eucgr.A00880	Eucgr.F00106	3.153e-10
Eucgr.A00880	Eucgr.G02067	1.058e-09
Eucgr.A00880	Eucgr.G02163	5.015e-08
Eucgr.A00881	Eucgr.B03392	8.91e-05
Eucgr.A00881	Eucgr.D01054	1.351e-12
Eucgr.A00881	Eucgr.D02499	7.397e-05
Eucgr.A00881	Eucgr.E01006	0.008524
Eucgr.A00881	Eucgr.F00106	3.153e-10
Eucgr.A00881	Eucgr.F01541	0.01382
Eucgr.A00881	Eucgr.G02067	1.058e-09
Eucgr.A00881	Eucgr.G02163	5.015e-08
Eucgr.A00881	Eucgr.H00748	7.397e-05
Eucgr.A00881	Eucgr.H01971	3.674e-05
Eucgr.A00881	Eucgr.J00019	0.001492
Eucgr.A00881	Eucgr.J02884	0.009219
Eucgr.A00881	Eucgr.K02841	0.00732
Eucgr.A00882	Eucgr.A00553	0.0006533
Eucgr.A00882	Eucgr.D01054	1.351e-12
Eucgr.A00882	Eucgr.F00106	3.153e-10
Eucgr.A00882	Eucgr.G02067	1.058e-09
Eucgr.A00882	Eucgr.G02163	5.015e-08
Eucgr.A00882	Eucgr.G03385	0.02441
Eucgr.A00882	Eucgr.H01971	3.674e-05
Eucgr.A00882	Eucgr.I00564	0.001056
Eucgr.A00882	Eucgr.J02884	0.009219
Eucgr.A00882	Eucgr.J03166	0.0131
Eucgr.A00882	Eucgr.K02809	0.04293
Eucgr.A00882	Eucgr.K02841	0.00732
Eucgr.A00890	Eucgr.B00515	0.02821
Eucgr.A00890	Eucgr.B03392	8.91e-05
Eucgr.A00890	Eucgr.D00490	0.03181
Eucgr.A00890	Eucgr.F00100	0.007883
Eucgr.A00890	Eucgr.J00019	0.001492
Eucgr.A00890	Eucgr.J02884	0.009219
Eucgr.A00890	Eucgr.K02809	0.04293
Eucgr.A00890	Eucgr.K02841	0.00732
Eucgr.A00919	Eucgr.H01971	3.674e-05
Eucgr.A00919	Eucgr.J02884	0.009219
Eucgr.A00919	Eucgr.J03166	0.0131
Eucgr.A00919	Eucgr.K02841	0.00732
Eucgr.A00950	Eucgr.D01054	1.351e-12
Eucgr.A00950	Eucgr.F00106	3.153e-10
Eucgr.A00950	Eucgr.G02067	1.058e-09
Eucgr.A00950	Eucgr.G02163	5.015e-08
Eucgr.A00950	Eucgr.H01971	3.674e-05
Eucgr.A01042	Eucgr.A00553	0.0006533
Eucgr.A01042	Eucgr.D00490	0.03181
Eucgr.A01042	Eucgr.D01054	1.351e-12
Eucgr.A01042	Eucgr.F00106	3.153e-10
Eucgr.A01042	Eucgr.G02067	1.058e-09
Eucgr.A01042	Eucgr.G02163	5.015e-08
Eucgr.A01042	Eucgr.H01971	3.674e-05
Eucgr.A01042	Eucgr.J00019	0.001492
Eucgr.A01042	Eucgr.K02841	0.00732
Eucgr.A01053	Eucgr.J00019	0.001492
Eucgr.A01053	Eucgr.J02884	0.009219
Eucgr.A01053	Eucgr.K02841	0.00732
Eucgr.A01055	Eucgr.G02067	1.058e-09
Eucgr.A01069	Eucgr.B00515	0.02821
Eucgr.A01069	Eucgr.D00490	0.03181
Eucgr.A01069	Eucgr.D01054	1.351e-12
Eucgr.A01069	Eucgr.E01006	0.008524
Eucgr.A01069	Eucgr.F00106	3.153e-10
Eucgr.A01069	Eucgr.G02067	1.058e-09
Eucgr.A01069	Eucgr.G02163	5.015e-08
Eucgr.A01069	Eucgr.H01971	3.674e-05
Eucgr.A01069	Eucgr.H04023	0.01471
Eucgr.A01069	Eucgr.J00019	0.001492
Eucgr.A01069	Eucgr.J02884	0.009219
Eucgr.A01069	Eucgr.K02841	0.00732
Eucgr.A01071	Eucgr.B00515	0.02821
Eucgr.A01071	Eucgr.D00490	0.03181
Eucgr.A01071	Eucgr.E01006	0.008524
Eucgr.A01071	Eucgr.H00174	0.03679
Eucgr.A01071	Eucgr.H01971	3.674e-05
Eucgr.A01071	Eucgr.J00019	0.001492
Eucgr.A01071	Eucgr.J02884	0.009219
Eucgr.A01071	Eucgr.J03166	0.0131
Eucgr.A01071	Eucgr.K02809	0.04293
Eucgr.A01071	Eucgr.K02841	0.00732
Eucgr.A01077	Eucgr.D01054	1.351e-12
Eucgr.A01077	Eucgr.F00106	3.153e-10
Eucgr.A01077	Eucgr.G02067	1.058e-09
Eucgr.A01077	Eucgr.G02163	5.015e-08
Eucgr.A01077	Eucgr.H01971	3.674e-05
Eucgr.A01077	Eucgr.J00019	0.001492
Eucgr.A01077	Eucgr.J02884	0.009219
Eucgr.A01077	Eucgr.K02841	0.00732
Eucgr.A01081	Eucgr.G02163	5.015e-08
Eucgr.A01081	Eucgr.J00019	0.001492
Eucgr.A01081	Eucgr.J02884	0.009219
Eucgr.A01082	Eucgr.D02027	0.01939
Eucgr.A01082	Eucgr.E01006	0.008524
Eucgr.A01082	Eucgr.K02763	0.02893
Eucgr.A01089	Eucgr.B00515	0.02821
Eucgr.A01089	Eucgr.D00490	0.03181
Eucgr.A01089	Eucgr.D01054	1.351e-12
Eucgr.A01089	Eucgr.G02067	1.058e-09
Eucgr.A01089	Eucgr.G02163	5.015e-08
Eucgr.A01089	Eucgr.H01971	3.674e-05
Eucgr.A01089	Eucgr.J00019	0.001492
Eucgr.A01089	Eucgr.J02884	0.009219
Eucgr.A01089	Eucgr.K02841	0.00732
Eucgr.A01091	Eucgr.A00553	0.0006533
Eucgr.A01091	Eucgr.G02067	1.058e-09
Eucgr.A01091	Eucgr.G02163	5.015e-08
Eucgr.A01091	Eucgr.H01971	3.674e-05
Eucgr.A01091	Eucgr.J00019	0.001492
Eucgr.A01091	Eucgr.J02884	0.009219
Eucgr.A01091	Eucgr.K02809	0.04293
Eucgr.A01091	Eucgr.K02841	0.00732
Eucgr.A01094	Eucgr.A00553	0.0006533
Eucgr.A01094	Eucgr.F00106	3.153e-10
Eucgr.A01094	Eucgr.I00564	0.001056
Eucgr.A01094	Eucgr.J00019	0.001492
Eucgr.A01094	Eucgr.K02809	0.04293
Eucgr.A01095	Eucgr.B03392	8.91e-05
Eucgr.A01095	Eucgr.D00428	0.0005218
Eucgr.A01095	Eucgr.D00490	0.03181
Eucgr.A01095	Eucgr.D01054	1.351e-12
Eucgr.A01095	Eucgr.D02573	0.01073
Eucgr.A01095	Eucgr.E01006	0.008524
Eucgr.A01095	Eucgr.F00106	3.153e-10
Eucgr.A01095	Eucgr.F01541	0.01382
Eucgr.A01095	Eucgr.G02067	1.058e-09
Eucgr.A01095	Eucgr.G02163	5.015e-08
Eucgr.A01095	Eucgr.H01971	3.674e-05
Eucgr.A01095	Eucgr.J00019	0.001492
Eucgr.A01095	Eucgr.K02654	0.002048
Eucgr.A01095	Eucgr.K02841	0.00732
Eucgr.A01107	Eucgr.A00553	0.0006533
Eucgr.A01107	Eucgr.D01054	1.351e-12
Eucgr.A01107	Eucgr.F00106	3.153e-10
Eucgr.A01107	Eucgr.G02067	1.058e-09
Eucgr.A01107	Eucgr.K02809	0.04293
Eucgr.A01110	Eucgr.K02763	0.02893
Eucgr.A01110	Eucgr.K02809	0.04293
Eucgr.A01118	Eucgr.B00515	0.02821
Eucgr.A01118	Eucgr.D00490	0.03181
Eucgr.A01118	Eucgr.E01006	0.008524
Eucgr.A01118	Eucgr.G02163	5.015e-08
Eucgr.A01118	Eucgr.H01971	3.674e-05
Eucgr.A01118	Eucgr.J00019	0.001492
Eucgr.A01118	Eucgr.J02884	0.009219
Eucgr.A01118	Eucgr.K02809	0.04293
Eucgr.A01118	Eucgr.K02841	0.00732
Eucgr.A01119	Eucgr.A00553	0.0006533
Eucgr.A01119	Eucgr.K02763	0.02893
Eucgr.A01126	Eucgr.F00106	3.153e-10
Eucgr.A01299	Eucgr.H01971	3.674e-05
Eucgr.A01299	Eucgr.J00019	0.001492
Eucgr.A01315	Eucgr.A00553	0.0006533
Eucgr.A01315	Eucgr.B00515	0.02821
Eucgr.A01315	Eucgr.D00490	0.03181
Eucgr.A01315	Eucgr.D01054	1.351e-12
Eucgr.A01315	Eucgr.E01006	0.008524
Eucgr.A01315	Eucgr.F00106	3.153e-10
Eucgr.A01315	Eucgr.G02067	1.058e-09
Eucgr.A01315	Eucgr.G02163	5.015e-08
Eucgr.A01315	Eucgr.H01971	3.674e-05
Eucgr.A01315	Eucgr.H04383	0.02336
Eucgr.A01315	Eucgr.J00019	0.001492
Eucgr.A01315	Eucgr.J02884	0.009219
Eucgr.A01315	Eucgr.K02763	0.02893
Eucgr.A01315	Eucgr.K02809	0.04293
Eucgr.A01315	Eucgr.K02841	0.00732
Eucgr.A01317	Eucgr.F00106	3.153e-10
Eucgr.A01317	Eucgr.K02809	0.04293
Eucgr.A01317	Eucgr.K02841	0.00732
Eucgr.A01333	Eucgr.A00553	0.0006533
Eucgr.A01333	Eucgr.B00515	0.02821
Eucgr.A01333	Eucgr.D00490	0.03181
Eucgr.A01333	Eucgr.D01054	1.351e-12
Eucgr.A01333	Eucgr.G02067	1.058e-09
Eucgr.A01333	Eucgr.G02163	5.015e-08
Eucgr.A01333	Eucgr.G03385	0.02441
Eucgr.A01333	Eucgr.H00158	0.006719
Eucgr.A01333	Eucgr.H01971	3.674e-05
Eucgr.A01333	Eucgr.J02884	0.009219
Eucgr.A01333	Eucgr.K02841	0.00732
Eucgr.A01377	Eucgr.A00553	0.0006533
Eucgr.A01377	Eucgr.D00490	0.03181
Eucgr.A01377	Eucgr.G02163	5.015e-08
Eucgr.A01377	Eucgr.H01971	3.674e-05
Eucgr.A01377	Eucgr.J00019	0.001492
Eucgr.A01377	Eucgr.J02884	0.009219
Eucgr.A01377	Eucgr.K02841	0.00732
Eucgr.A01380	Eucgr.D01054	1.351e-12
Eucgr.A01380	Eucgr.D02499	7.397e-05
Eucgr.A01380	Eucgr.E01006	0.008524
Eucgr.A01380	Eucgr.F00106	3.153e-10
Eucgr.A01380	Eucgr.G02067	1.058e-09
Eucgr.A01380	Eucgr.G02163	5.015e-08
Eucgr.A01380	Eucgr.H00748	7.397e-05
Eucgr.A01383	Eucgr.A00553	0.0006533
Eucgr.A01383	Eucgr.D01054	1.351e-12
Eucgr.A01383	Eucgr.E01006	0.008524
Eucgr.A01383	Eucgr.F00106	3.153e-10
Eucgr.A01383	Eucgr.G02067	1.058e-09
Eucgr.A01383	Eucgr.G02163	5.015e-08
Eucgr.A01383	Eucgr.H01971	3.674e-05
Eucgr.A01383	Eucgr.J00019	0.001492
Eucgr.A01383	Eucgr.J03166	0.0131
Eucgr.A01383	Eucgr.K02841	0.00732
Eucgr.A01384	Eucgr.F00106	3.153e-10
Eucgr.A01413	Eucgr.H04783	0.04204
Eucgr.A01413	Eucgr.J00019	0.001492
Eucgr.A01417	Eucgr.A00553	0.0006533
Eucgr.A01417	Eucgr.E01006	0.008524
Eucgr.A01417	Eucgr.F00106	3.153e-10
Eucgr.A01417	Eucgr.G02163	5.015e-08
Eucgr.A01417	Eucgr.H01971	3.674e-05
Eucgr.A01417	Eucgr.J00019	0.001492
Eucgr.A01417	Eucgr.J02884	0.009219
Eucgr.A01417	Eucgr.J03166	0.0131
Eucgr.A01417	Eucgr.K02841	0.00732
Eucgr.A01421	Eucgr.D01054	1.351e-12
Eucgr.A01421	Eucgr.G02067	1.058e-09
Eucgr.A01421	Eucgr.H01971	3.674e-05
Eucgr.A01436	Eucgr.B00515	0.02821
Eucgr.A01436	Eucgr.D00490	0.03181
Eucgr.A01436	Eucgr.D01054	1.351e-12
Eucgr.A01436	Eucgr.F00106	3.153e-10
Eucgr.A01436	Eucgr.G02067	1.058e-09
Eucgr.A01436	Eucgr.G02163	5.015e-08
Eucgr.A01436	Eucgr.H01971	3.674e-05
Eucgr.A01436	Eucgr.H04023	0.01471
Eucgr.A01436	Eucgr.J00019	0.001492
Eucgr.A01436	Eucgr.J02884	0.009219
Eucgr.A01436	Eucgr.K02841	0.00732
Eucgr.A01437	Eucgr.K02809	0.04293
Eucgr.A01453	Eucgr.B00515	0.02821
Eucgr.A01453	Eucgr.D00490	0.03181
Eucgr.A01453	Eucgr.G02163	5.015e-08
Eucgr.A01453	Eucgr.H01971	3.674e-05
Eucgr.A01453	Eucgr.J00019	0.001492
Eucgr.A01453	Eucgr.J02884	0.009219
Eucgr.A01453	Eucgr.K02841	0.00732
Eucgr.A01461	Eucgr.B00515	0.02821
Eucgr.A01461	Eucgr.D00490	0.03181
Eucgr.A01461	Eucgr.D01054	1.351e-12
Eucgr.A01461	Eucgr.E01006	0.008524
Eucgr.A01461	Eucgr.F00106	3.153e-10
Eucgr.A01461	Eucgr.G02067	1.058e-09
Eucgr.A01461	Eucgr.G02163	5.015e-08
Eucgr.A01461	Eucgr.H01971	3.674e-05
Eucgr.A01461	Eucgr.J00019	0.001492
Eucgr.A01461	Eucgr.J02884	0.009219
Eucgr.A01461	Eucgr.K02841	0.00732
Eucgr.A01467	Eucgr.B00515	0.02821
Eucgr.A01467	Eucgr.D00490	0.03181
Eucgr.A01467	Eucgr.G02067	1.058e-09
Eucgr.A01467	Eucgr.H01971	3.674e-05
Eucgr.A01467	Eucgr.J00019	0.001492
Eucgr.A01467	Eucgr.J02884	0.009219
Eucgr.A01467	Eucgr.K02841	0.00732
Eucgr.A01470	Eucgr.A00553	0.0006533
Eucgr.A01470	Eucgr.D01054	1.351e-12
Eucgr.A01470	Eucgr.F00106	3.153e-10
Eucgr.A01470	Eucgr.G02067	1.058e-09
Eucgr.A01470	Eucgr.G02163	5.015e-08
Eucgr.A01470	Eucgr.H01971	3.674e-05
Eucgr.A01470	Eucgr.J00019	0.001492
Eucgr.A01470	Eucgr.J02884	0.009219
Eucgr.A01470	Eucgr.K02809	0.04293
Eucgr.A01470	Eucgr.K02841	0.00732
Eucgr.A01474	Eucgr.A00553	0.0006533
Eucgr.A01474	Eucgr.B00515	0.02821
Eucgr.A01474	Eucgr.D00490	0.03181
Eucgr.A01474	Eucgr.D01054	1.351e-12
Eucgr.A01474	Eucgr.F00106	3.153e-10
Eucgr.A01474	Eucgr.G02067	1.058e-09
Eucgr.A01474	Eucgr.G02163	5.015e-08
Eucgr.A01474	Eucgr.H01971	3.674e-05
Eucgr.A01474	Eucgr.J00019	0.001492
Eucgr.A01474	Eucgr.J02884	0.009219
Eucgr.A01474	Eucgr.K02841	0.00732
Eucgr.A01478	Eucgr.A00553	0.0006533
Eucgr.A01478	Eucgr.D01054	1.351e-12
Eucgr.A01478	Eucgr.F00106	3.153e-10
Eucgr.A01478	Eucgr.G02067	1.058e-09
Eucgr.A01478	Eucgr.G02163	5.015e-08
Eucgr.A01478	Eucgr.K02809	0.04293
Eucgr.A01494	Eucgr.G02163	5.015e-08
Eucgr.A01494	Eucgr.K02841	0.00732
Eucgr.A01495	Eucgr.A00553	0.0006533
Eucgr.A01495	Eucgr.B00515	0.02821
Eucgr.A01495	Eucgr.D00490	0.03181
Eucgr.A01495	Eucgr.E01006	0.008524
Eucgr.A01495	Eucgr.F00106	3.153e-10
Eucgr.A01495	Eucgr.G02163	5.015e-08
Eucgr.A01495	Eucgr.H01971	3.674e-05
Eucgr.A01495	Eucgr.I00564	0.001056
Eucgr.A01495	Eucgr.J00019	0.001492
Eucgr.A01495	Eucgr.J02884	0.009219
Eucgr.A01495	Eucgr.K02841	0.00732
Eucgr.A01497	Eucgr.J03166	0.0131
Eucgr.A01502	Eucgr.H00158	0.006719
Eucgr.A01512	Eucgr.H01971	3.674e-05
Eucgr.A01512	Eucgr.J02884	0.009219
Eucgr.A01516	Eucgr.A00553	0.0006533
Eucgr.A01516	Eucgr.D01054	1.351e-12
Eucgr.A01516	Eucgr.F00106	3.153e-10
Eucgr.A01516	Eucgr.G02067	1.058e-09
Eucgr.A01516	Eucgr.G02163	5.015e-08
Eucgr.A01516	Eucgr.J03166	0.0131
Eucgr.A01530	Eucgr.A00553	0.0006533
Eucgr.A01530	Eucgr.B00515	0.02821
Eucgr.A01530	Eucgr.D00490	0.03181
Eucgr.A01530	Eucgr.D01054	1.351e-12
Eucgr.A01530	Eucgr.F00106	3.153e-10
Eucgr.A01530	Eucgr.G02067	1.058e-09
Eucgr.A01530	Eucgr.G02163	5.015e-08
Eucgr.A01530	Eucgr.J00019	0.001492
Eucgr.A01530	Eucgr.K02809	0.04293
Eucgr.A01531	Eucgr.H01971	3.674e-05
Eucgr.A01531	Eucgr.K02809	0.04293
Eucgr.A01541	Eucgr.B00515	0.02821
Eucgr.A01541	Eucgr.D00490	0.03181
Eucgr.A01541	Eucgr.D01054	1.351e-12
Eucgr.A01541	Eucgr.F00106	3.153e-10
Eucgr.A01541	Eucgr.F02627	0.03719
Eucgr.A01541	Eucgr.G02067	1.058e-09
Eucgr.A01541	Eucgr.G02163	5.015e-08
Eucgr.A01541	Eucgr.H01971	3.674e-05
Eucgr.A01541	Eucgr.J00019	0.001492
Eucgr.A01541	Eucgr.J02884	0.009219
Eucgr.A01541	Eucgr.K02841	0.00732
Eucgr.A01572	Eucgr.A00553	0.0006533
Eucgr.A01572	Eucgr.D01054	1.351e-12
Eucgr.A01572	Eucgr.F00106	3.153e-10
Eucgr.A01572	Eucgr.G02067	1.058e-09
Eucgr.A01572	Eucgr.G02163	5.015e-08
Eucgr.A01580	Eucgr.D02027	0.01939
Eucgr.A01580	Eucgr.F00106	3.153e-10
Eucgr.A01580	Eucgr.G02067	1.058e-09
Eucgr.A01580	Eucgr.K02841	0.00732
Eucgr.A01592	Eucgr.B00515	0.02821
Eucgr.A01592	Eucgr.D01054	1.351e-12
Eucgr.A01592	Eucgr.E01006	0.008524
Eucgr.A01592	Eucgr.F00106	3.153e-10
Eucgr.A01592	Eucgr.G02067	1.058e-09
Eucgr.A01592	Eucgr.G02163	5.015e-08
Eucgr.A01592	Eucgr.H01971	3.674e-05
Eucgr.A01592	Eucgr.H04023	0.01471
Eucgr.A01592	Eucgr.H04783	0.04204
Eucgr.A01592	Eucgr.J02884	0.009219
Eucgr.A01592	Eucgr.J03166	0.0131
Eucgr.A01622	Eucgr.D01054	1.351e-12
Eucgr.A01622	Eucgr.E01006	0.008524
Eucgr.A01622	Eucgr.F00106	3.153e-10
Eucgr.A01622	Eucgr.G02067	1.058e-09
Eucgr.A01622	Eucgr.G02163	5.015e-08
Eucgr.A01622	Eucgr.G03385	0.02441
Eucgr.A01712	Eucgr.A00553	0.0006533
Eucgr.A01712	Eucgr.J00019	0.001492
Eucgr.A01712	Eucgr.K02809	0.04293
Eucgr.A01720	Eucgr.A00553	0.0006533
Eucgr.A01720	Eucgr.D01054	1.351e-12
Eucgr.A01720	Eucgr.F00106	3.153e-10
Eucgr.A01720	Eucgr.G02067	1.058e-09
Eucgr.A01720	Eucgr.G02163	5.015e-08
Eucgr.A01732	Eucgr.H01971	3.674e-05
Eucgr.A01732	Eucgr.J02884	0.009219
Eucgr.A01735	Eucgr.A00553	0.0006533
Eucgr.A01735	Eucgr.F00106	3.153e-10
Eucgr.A01735	Eucgr.G02067	1.058e-09
Eucgr.A01735	Eucgr.K02809	0.04293
Eucgr.A01744	Eucgr.D01054	1.351e-12
Eucgr.A01744	Eucgr.F00106	3.153e-10
Eucgr.A01744	Eucgr.G02067	1.058e-09
Eucgr.A01744	Eucgr.J03166	0.0131
Eucgr.A01749	Eucgr.F00100	0.007883
Eucgr.A01749	Eucgr.F00106	3.153e-10
Eucgr.A01749	Eucgr.J00019	0.001492
Eucgr.A01768	Eucgr.A00553	0.0006533
Eucgr.A01768	Eucgr.B00515	0.02821
Eucgr.A01768	Eucgr.D00490	0.03181
Eucgr.A01768	Eucgr.D01054	1.351e-12
Eucgr.A01768	Eucgr.E01006	0.008524
Eucgr.A01768	Eucgr.G02067	1.058e-09
Eucgr.A01768	Eucgr.G02163	5.015e-08
Eucgr.A01768	Eucgr.H01971	3.674e-05
Eucgr.A01768	Eucgr.J00019	0.001492
Eucgr.A01768	Eucgr.J02884	0.009219
Eucgr.A01768	Eucgr.K02809	0.04293
Eucgr.A01768	Eucgr.K02841	0.00732
Eucgr.A01769	Eucgr.B00515	0.02821
Eucgr.A01769	Eucgr.D00490	0.03181
Eucgr.A01769	Eucgr.G02163	5.015e-08
Eucgr.A01769	Eucgr.H01971	3.674e-05
Eucgr.A01769	Eucgr.J00019	0.001492
Eucgr.A01769	Eucgr.J02884	0.009219
Eucgr.A01769	Eucgr.K02841	0.00732
Eucgr.A01786	Eucgr.D00490	0.03181
Eucgr.A01786	Eucgr.F02627	0.03719
Eucgr.A01786	Eucgr.J00019	0.001492
Eucgr.A01786	Eucgr.K02763	0.02893
Eucgr.A01786	Eucgr.K02841	0.00732
Eucgr.A01789	Eucgr.D01054	1.351e-12
Eucgr.A01789	Eucgr.F00106	3.153e-10
Eucgr.A01789	Eucgr.G02067	1.058e-09
Eucgr.A01789	Eucgr.G02163	5.015e-08
Eucgr.A01789	Eucgr.J00019	0.001492
Eucgr.A01789	Eucgr.J02884	0.009219
Eucgr.A01789	Eucgr.K02809	0.04293
Eucgr.A01789	Eucgr.K02841	0.00732
Eucgr.A01794	Eucgr.A00553	0.0006533
Eucgr.A01794	Eucgr.D01054	1.351e-12
Eucgr.A01794	Eucgr.F00106	3.153e-10
Eucgr.A01794	Eucgr.G02067	1.058e-09
Eucgr.A01794	Eucgr.G02163	5.015e-08
Eucgr.A01794	Eucgr.H04023	0.01471
Eucgr.A01794	Eucgr.J03166	0.0131
Eucgr.A01798	Eucgr.D01054	1.351e-12
Eucgr.A01798	Eucgr.G02067	1.058e-09
Eucgr.A01798	Eucgr.G02163	5.015e-08
Eucgr.A01798	Eucgr.H01971	3.674e-05
Eucgr.A01798	Eucgr.H04023	0.01471
Eucgr.A01798	Eucgr.J03166	0.0131
Eucgr.A01805	Eucgr.G03385	0.02441
Eucgr.A01833	Eucgr.A00553	0.0006533
Eucgr.A01833	Eucgr.D01054	1.351e-12
Eucgr.A01833	Eucgr.F00106	3.153e-10
Eucgr.A01833	Eucgr.G02067	1.058e-09
Eucgr.A01833	Eucgr.G02163	5.015e-08
Eucgr.A01834	Eucgr.I00564	0.001056
Eucgr.A01834	Eucgr.J02884	0.009219
Eucgr.A01834	Eucgr.K02654	0.002048
Eucgr.A01834	Eucgr.K02809	0.04293
Eucgr.A01835	Eucgr.A00553	0.0006533
Eucgr.A01835	Eucgr.D01054	1.351e-12
Eucgr.A01835	Eucgr.F00106	3.153e-10
Eucgr.A01835	Eucgr.G02067	1.058e-09
Eucgr.A01835	Eucgr.H01971	3.674e-05
Eucgr.A01851	Eucgr.B03456	0.01341
Eucgr.A01854	Eucgr.A00553	0.0006533
Eucgr.A01854	Eucgr.B00515	0.02821
Eucgr.A01854	Eucgr.D00490	0.03181
Eucgr.A01854	Eucgr.D01054	1.351e-12
Eucgr.A01854	Eucgr.E01006	0.008524
Eucgr.A01854	Eucgr.G02067	1.058e-09
Eucgr.A01854	Eucgr.G02163	5.015e-08
Eucgr.A01854	Eucgr.H01971	3.674e-05
Eucgr.A01854	Eucgr.J00019	0.001492
Eucgr.A01854	Eucgr.J02884	0.009219
Eucgr.A01854	Eucgr.K02841	0.00732
Eucgr.A01856	Eucgr.B00515	0.02821
Eucgr.A01856	Eucgr.D00490	0.03181
Eucgr.A01856	Eucgr.D01054	1.351e-12
Eucgr.A01856	Eucgr.G02067	1.058e-09
Eucgr.A01856	Eucgr.G02163	5.015e-08
Eucgr.A01856	Eucgr.G03385	0.02441
Eucgr.A01856	Eucgr.H00158	0.006719
Eucgr.A01856	Eucgr.H01971	3.674e-05
Eucgr.A01856	Eucgr.J00019	0.001492
Eucgr.A01856	Eucgr.J02884	0.009219
Eucgr.A01856	Eucgr.K02841	0.00732
Eucgr.A01861	Eucgr.D01054	1.351e-12
Eucgr.A01861	Eucgr.G02067	1.058e-09
Eucgr.A01861	Eucgr.G02163	5.015e-08
Eucgr.A01861	Eucgr.H01971	3.674e-05
Eucgr.A01861	Eucgr.J00019	0.001492
Eucgr.A01861	Eucgr.J02884	0.009219
Eucgr.A01918	Eucgr.K02809	0.04293
Eucgr.A01928	Eucgr.A00553	0.0006533
Eucgr.A01928	Eucgr.D00490	0.03181
Eucgr.A01928	Eucgr.D01054	1.351e-12
Eucgr.A01928	Eucgr.F00106	3.153e-10
Eucgr.A01928	Eucgr.G02067	1.058e-09
Eucgr.A01928	Eucgr.G02163	5.015e-08
Eucgr.A01928	Eucgr.H01971	3.674e-05
Eucgr.A01928	Eucgr.J00019	0.001492
Eucgr.A01928	Eucgr.J02884	0.009219
Eucgr.A01928	Eucgr.K02841	0.00732
Eucgr.A01934	Eucgr.A00553	0.0006533
Eucgr.A01934	Eucgr.D01054	1.351e-12
Eucgr.A01934	Eucgr.G02067	1.058e-09
Eucgr.A01934	Eucgr.K02763	0.02893
Eucgr.A01936	Eucgr.E01006	0.008524
Eucgr.A01936	Eucgr.H01971	3.674e-05
Eucgr.A01937	Eucgr.A00553	0.0006533
Eucgr.A01937	Eucgr.E01053	0.03847
Eucgr.A01937	Eucgr.F00106	3.153e-10
Eucgr.A01937	Eucgr.G02067	1.058e-09
Eucgr.A01937	Eucgr.H04783	0.04204
Eucgr.A01937	Eucgr.J03166	0.0131
Eucgr.A01937	Eucgr.K02763	0.02893
Eucgr.A01948	Eucgr.A00553	0.0006533
Eucgr.A01948	Eucgr.B00515	0.02821
Eucgr.A01948	Eucgr.D00490	0.03181
Eucgr.A01948	Eucgr.D01054	1.351e-12
Eucgr.A01948	Eucgr.F00106	3.153e-10
Eucgr.A01948	Eucgr.G02067	1.058e-09
Eucgr.A01948	Eucgr.G02163	5.015e-08
Eucgr.A01948	Eucgr.H01971	3.674e-05
Eucgr.A01948	Eucgr.J00019	0.001492
Eucgr.A01948	Eucgr.J02884	0.009219
Eucgr.A01948	Eucgr.K02809	0.04293
Eucgr.A01948	Eucgr.K02841	0.00732
Eucgr.A01960	Eucgr.A00553	0.0006533
Eucgr.A01960	Eucgr.B03392	8.91e-05
Eucgr.A01960	Eucgr.D01054	1.351e-12
Eucgr.A01960	Eucgr.F00106	3.153e-10
Eucgr.A01960	Eucgr.G02067	1.058e-09
Eucgr.A01960	Eucgr.G02163	5.015e-08
Eucgr.A01960	Eucgr.G03385	0.02441
Eucgr.A01960	Eucgr.K02809	0.04293
Eucgr.A01962	Eucgr.A00553	0.0006533
Eucgr.A01962	Eucgr.B00515	0.02821
Eucgr.A01962	Eucgr.D00490	0.03181
Eucgr.A01962	Eucgr.D01054	1.351e-12
Eucgr.A01962	Eucgr.F00106	3.153e-10
Eucgr.A01962	Eucgr.G02067	1.058e-09
Eucgr.A01962	Eucgr.G02163	5.015e-08
Eucgr.A01962	Eucgr.H01971	3.674e-05
Eucgr.A01962	Eucgr.J00019	0.001492
Eucgr.A01962	Eucgr.J02884	0.009219
Eucgr.A01962	Eucgr.K02809	0.04293
Eucgr.A01962	Eucgr.K02841	0.00732
Eucgr.A01970	Eucgr.A00553	0.0006533
Eucgr.A01970	Eucgr.B00515	0.02821
Eucgr.A01970	Eucgr.D00490	0.03181
Eucgr.A01970	Eucgr.D01054	1.351e-12
Eucgr.A01970	Eucgr.F00106	3.153e-10
Eucgr.A01970	Eucgr.G02067	1.058e-09
Eucgr.A01970	Eucgr.J00019	0.001492
Eucgr.A01970	Eucgr.J02884	0.009219
Eucgr.A01970	Eucgr.K02654	0.002048
Eucgr.A01970	Eucgr.K02763	0.02893
Eucgr.A01970	Eucgr.K02841	0.00732
Eucgr.A02012	Eucgr.G03385	0.02441
Eucgr.A02014	Eucgr.A00553	0.0006533
Eucgr.A02014	Eucgr.B00515	0.02821
Eucgr.A02014	Eucgr.D00490	0.03181
Eucgr.A02014	Eucgr.D01054	1.351e-12
Eucgr.A02014	Eucgr.F00106	3.153e-10
Eucgr.A02014	Eucgr.G02067	1.058e-09
Eucgr.A02014	Eucgr.G02163	5.015e-08
Eucgr.A02014	Eucgr.J00019	0.001492
Eucgr.A02014	Eucgr.J02884	0.009219
Eucgr.A02014	Eucgr.K02841	0.00732
Eucgr.A02197	Eucgr.F00106	3.153e-10
Eucgr.A02197	Eucgr.G02163	5.015e-08
Eucgr.A02215	Eucgr.D01054	1.351e-12
Eucgr.A02215	Eucgr.F00106	3.153e-10
Eucgr.A02215	Eucgr.G02067	1.058e-09
Eucgr.A02215	Eucgr.G02163	5.015e-08
Eucgr.A02215	Eucgr.J00019	0.001492
Eucgr.A02216	Eucgr.I00564	0.001056
Eucgr.A02240	Eucgr.D00490	0.03181
Eucgr.A02240	Eucgr.E01006	0.008524
Eucgr.A02240	Eucgr.G02163	5.015e-08
Eucgr.A02240	Eucgr.G03385	0.02441
Eucgr.A02240	Eucgr.H00158	0.006719
Eucgr.A02240	Eucgr.H01971	3.674e-05
Eucgr.A02240	Eucgr.H04023	0.01471
Eucgr.A02240	Eucgr.J00019	0.001492
Eucgr.A02240	Eucgr.J02884	0.009219
Eucgr.A02240	Eucgr.J03166	0.0131
Eucgr.A02240	Eucgr.K02809	0.04293
Eucgr.A02240	Eucgr.K02841	0.00732
Eucgr.A02242	Eucgr.A00553	0.0006533
Eucgr.A02242	Eucgr.D01054	1.351e-12
Eucgr.A02242	Eucgr.F00106	3.153e-10
Eucgr.A02242	Eucgr.G02067	1.058e-09
Eucgr.A02242	Eucgr.G02163	5.015e-08
Eucgr.A02242	Eucgr.J03166	0.0131
Eucgr.A02262	Eucgr.A00553	0.0006533
Eucgr.A02268	Eucgr.A00553	0.0006533
Eucgr.A02268	Eucgr.D01054	1.351e-12
Eucgr.A02268	Eucgr.G02067	1.058e-09
Eucgr.A02268	Eucgr.G02163	5.015e-08
Eucgr.A02268	Eucgr.H04023	0.01471
Eucgr.A02268	Eucgr.J03166	0.0131
Eucgr.A02270	Eucgr.C02592	0.000704
Eucgr.A02270	Eucgr.D00428	0.0005218
Eucgr.A02270	Eucgr.D02573	0.01073
Eucgr.A02270	Eucgr.E00047	0.03332
Eucgr.A02270	Eucgr.E00277	0.03332
Eucgr.A02270	Eucgr.F00100	0.007883
Eucgr.A02270	Eucgr.F01541	0.01382
Eucgr.A02270	Eucgr.G02163	5.015e-08
Eucgr.A02270	Eucgr.H01971	3.674e-05
Eucgr.A02270	Eucgr.J00019	0.001492
Eucgr.A02270	Eucgr.K03293	0.03332
Eucgr.A02273	Eucgr.D01054	1.351e-12
Eucgr.A02273	Eucgr.F00106	3.153e-10
Eucgr.A02273	Eucgr.G02067	1.058e-09
Eucgr.A02273	Eucgr.G02163	5.015e-08
Eucgr.A02273	Eucgr.H01971	3.674e-05
Eucgr.A02287	Eucgr.K02841	0.00732
Eucgr.A02295	Eucgr.A00553	0.0006533
Eucgr.A02295	Eucgr.D00490	0.03181
Eucgr.A02295	Eucgr.D01054	1.351e-12
Eucgr.A02295	Eucgr.F00106	3.153e-10
Eucgr.A02295	Eucgr.G02067	1.058e-09
Eucgr.A02295	Eucgr.G02163	5.015e-08
Eucgr.A02295	Eucgr.H01971	3.674e-05
Eucgr.A02295	Eucgr.J00019	0.001492
Eucgr.A02295	Eucgr.J02884	0.009219
Eucgr.A02295	Eucgr.J03166	0.0131
Eucgr.A02295	Eucgr.K02809	0.04293
Eucgr.A02295	Eucgr.K02841	0.00732
Eucgr.A02309	Eucgr.H01971	3.674e-05
Eucgr.A02309	Eucgr.J00019	0.001492
Eucgr.A02309	Eucgr.J02884	0.009219
Eucgr.A02332	Eucgr.D01054	1.351e-12
Eucgr.A02332	Eucgr.F00106	3.153e-10
Eucgr.A02332	Eucgr.G02067	1.058e-09
Eucgr.A02332	Eucgr.G02163	5.015e-08
Eucgr.A02332	Eucgr.J00019	0.001492
Eucgr.A02346	Eucgr.A00553	0.0006533
Eucgr.A02346	Eucgr.F00106	3.153e-10
Eucgr.A02346	Eucgr.G02067	1.058e-09
Eucgr.A02346	Eucgr.G03385	0.02441
Eucgr.A02346	Eucgr.H04783	0.04204
Eucgr.A02346	Eucgr.K02809	0.04293
Eucgr.A02362	Eucgr.B03456	0.01341
Eucgr.A02362	Eucgr.D01054	1.351e-12
Eucgr.A02362	Eucgr.F00106	3.153e-10
Eucgr.A02362	Eucgr.G02067	1.058e-09
Eucgr.A02362	Eucgr.G02163	5.015e-08
Eucgr.A02374	Eucgr.B03684	0.00508
Eucgr.A02374	Eucgr.D01054	1.351e-12
Eucgr.A02374	Eucgr.K02809	0.04293
Eucgr.A02380	Eucgr.A00553	0.0006533
Eucgr.A02380	Eucgr.F00106	3.153e-10
Eucgr.A02380	Eucgr.G02067	1.058e-09
Eucgr.A02380	Eucgr.I00564	0.001056
Eucgr.A02380	Eucgr.J00019	0.001492
Eucgr.A02410	Eucgr.A00553	0.0006533
Eucgr.A02410	Eucgr.D01054	1.351e-12
Eucgr.A02410	Eucgr.F00106	3.153e-10
Eucgr.A02410	Eucgr.G02067	1.058e-09
Eucgr.A02410	Eucgr.G02163	5.015e-08
Eucgr.A02410	Eucgr.H01971	3.674e-05
Eucgr.A02410	Eucgr.J00019	0.001492
Eucgr.A02410	Eucgr.J02884	0.009219
Eucgr.A02410	Eucgr.J03166	0.0131
Eucgr.A02410	Eucgr.K02841	0.00732
Eucgr.A02416	Eucgr.A00553	0.0006533
Eucgr.A02416	Eucgr.D01054	1.351e-12
Eucgr.A02416	Eucgr.F00106	3.153e-10
Eucgr.A02416	Eucgr.G02067	1.058e-09
Eucgr.A02416	Eucgr.G02163	5.015e-08
Eucgr.A02416	Eucgr.K02763	0.02893
Eucgr.A02462	Eucgr.B03684	0.00508
Eucgr.A02462	Eucgr.D01054	1.351e-12
Eucgr.A02462	Eucgr.F00106	3.153e-10
Eucgr.A02462	Eucgr.G02067	1.058e-09
Eucgr.A02462	Eucgr.G02163	5.015e-08
Eucgr.A02674	Eucgr.D00490	0.03181
Eucgr.A02674	Eucgr.D01054	1.351e-12
Eucgr.A02674	Eucgr.E01006	0.008524
Eucgr.A02674	Eucgr.F00106	3.153e-10
Eucgr.A02674	Eucgr.G02067	1.058e-09
Eucgr.A02674	Eucgr.G02163	5.015e-08
Eucgr.A02674	Eucgr.J00019	0.001492
Eucgr.A02674	Eucgr.K02841	0.00732
Eucgr.A02687	Eucgr.B00515	0.02821
Eucgr.A02687	Eucgr.D00490	0.03181
Eucgr.A02687	Eucgr.E01006	0.008524
Eucgr.A02687	Eucgr.H01971	3.674e-05
Eucgr.A02687	Eucgr.J00019	0.001492
Eucgr.A02687	Eucgr.J02884	0.009219
Eucgr.A02687	Eucgr.K02763	0.02893
Eucgr.A02687	Eucgr.K02841	0.00732
Eucgr.A02706	Eucgr.B03392	8.91e-05
Eucgr.A02706	Eucgr.D01054	1.351e-12
Eucgr.A02706	Eucgr.F00106	3.153e-10
Eucgr.A02706	Eucgr.G02067	1.058e-09
Eucgr.A02706	Eucgr.G02163	5.015e-08
Eucgr.A02706	Eucgr.K02654	0.002048
Eucgr.A02727	Eucgr.D01054	1.351e-12
Eucgr.A02727	Eucgr.G02067	1.058e-09
Eucgr.A02727	Eucgr.G02163	5.015e-08
Eucgr.A02727	Eucgr.J00019	0.001492
Eucgr.A02728	Eucgr.A00553	0.0006533
Eucgr.A02728	Eucgr.D00490	0.03181
Eucgr.A02728	Eucgr.D01054	1.351e-12
Eucgr.A02728	Eucgr.F00106	3.153e-10
Eucgr.A02728	Eucgr.G02067	1.058e-09
Eucgr.A02728	Eucgr.G02163	5.015e-08
Eucgr.A02728	Eucgr.G03385	0.02441
Eucgr.A02728	Eucgr.J02884	0.009219
Eucgr.A02761	Eucgr.B03392	8.91e-05
Eucgr.A02761	Eucgr.D02573	0.01073
Eucgr.A02761	Eucgr.J00019	0.001492
Eucgr.A02885	Eucgr.G02067	1.058e-09
Eucgr.B00021	Eucgr.A00553	0.0006533
Eucgr.B00021	Eucgr.F00106	3.153e-10
Eucgr.B00027	Eucgr.A00553	0.0006533
Eucgr.B00027	Eucgr.E01006	0.008524
Eucgr.B00027	Eucgr.F00106	3.153e-10
Eucgr.B00027	Eucgr.H01971	3.674e-05
Eucgr.B00027	Eucgr.H04023	0.01471
Eucgr.B00027	Eucgr.J02884	0.009219
Eucgr.B00027	Eucgr.J03166	0.0131
Eucgr.B00027	Eucgr.K02809	0.04293
Eucgr.B00029	Eucgr.A00553	0.0006533
Eucgr.B00029	Eucgr.D01054	1.351e-12
Eucgr.B00029	Eucgr.F00106	3.153e-10
Eucgr.B00029	Eucgr.G02067	1.058e-09
Eucgr.B00029	Eucgr.G02163	5.015e-08
Eucgr.B00029	Eucgr.H01971	3.674e-05
Eucgr.B00029	Eucgr.J00019	0.001492
Eucgr.B00029	Eucgr.J02884	0.009219
Eucgr.B00029	Eucgr.K02809	0.04293
Eucgr.B00029	Eucgr.K02841	0.00732
Eucgr.B00050	Eucgr.A00553	0.0006533
Eucgr.B00050	Eucgr.B00515	0.02821
Eucgr.B00050	Eucgr.B03392	8.91e-05
Eucgr.B00050	Eucgr.D00428	0.0005218
Eucgr.B00050	Eucgr.D00490	0.03181
Eucgr.B00050	Eucgr.D01054	1.351e-12
Eucgr.B00050	Eucgr.D02573	0.01073
Eucgr.B00050	Eucgr.E01006	0.008524
Eucgr.B00050	Eucgr.F00106	3.153e-10
Eucgr.B00050	Eucgr.F01541	0.01382
Eucgr.B00050	Eucgr.G02067	1.058e-09
Eucgr.B00050	Eucgr.G02163	5.015e-08
Eucgr.B00050	Eucgr.H01971	3.674e-05
Eucgr.B00050	Eucgr.J00019	0.001492
Eucgr.B00050	Eucgr.J02884	0.009219
Eucgr.B00050	Eucgr.K02841	0.00732
Eucgr.B00054	Eucgr.A00553	0.0006533
Eucgr.B00054	Eucgr.D01054	1.351e-12
Eucgr.B00054	Eucgr.F00106	3.153e-10
Eucgr.B00054	Eucgr.G02067	1.058e-09
Eucgr.B00054	Eucgr.G02163	5.015e-08
Eucgr.B00094	Eucgr.A00553	0.0006533
Eucgr.B00094	Eucgr.D01054	1.351e-12
Eucgr.B00094	Eucgr.G02067	1.058e-09
Eucgr.B00094	Eucgr.I00564	0.001056
Eucgr.B00111	Eucgr.A00553	0.0006533
Eucgr.B00111	Eucgr.E01006	0.008524
Eucgr.B00111	Eucgr.J03166	0.0131
Eucgr.B00111	Eucgr.K02809	0.04293
Eucgr.B00627	Eucgr.A00553	0.0006533
Eucgr.B00627	Eucgr.D01054	1.351e-12
Eucgr.B00627	Eucgr.F00106	3.153e-10
Eucgr.B00627	Eucgr.G02067	1.058e-09
Eucgr.B00627	Eucgr.J03166	0.0131
Eucgr.B00627	Eucgr.K02809	0.04293
Eucgr.B00628	Eucgr.A00553	0.0006533
Eucgr.B00628	Eucgr.D01054	1.351e-12
Eucgr.B00628	Eucgr.F00106	3.153e-10
Eucgr.B00628	Eucgr.G02067	1.058e-09
Eucgr.B00628	Eucgr.G02163	5.015e-08
Eucgr.B00628	Eucgr.H01971	3.674e-05
Eucgr.B00637	Eucgr.E01006	0.008524
Eucgr.B00637	Eucgr.G02163	5.015e-08
Eucgr.B00637	Eucgr.H00158	0.006719
Eucgr.B00637	Eucgr.H01971	3.674e-05
Eucgr.B00637	Eucgr.J00019	0.001492
Eucgr.B00637	Eucgr.J02884	0.009219
Eucgr.B00649	Eucgr.A00553	0.0006533
Eucgr.B00649	Eucgr.F00106	3.153e-10
Eucgr.B00649	Eucgr.K02654	0.002048
Eucgr.B00649	Eucgr.K02809	0.04293
Eucgr.B00655	Eucgr.E01006	0.008524
Eucgr.B00655	Eucgr.F00106	3.153e-10
Eucgr.B00655	Eucgr.K02809	0.04293
Eucgr.B00664	Eucgr.D02499	7.397e-05
Eucgr.B00664	Eucgr.F01541	0.01382
Eucgr.B00664	Eucgr.H00748	7.397e-05
Eucgr.B00668	Eucgr.D01054	1.351e-12
Eucgr.B00668	Eucgr.F00106	3.153e-10
Eucgr.B00668	Eucgr.G02067	1.058e-09
Eucgr.B00668	Eucgr.G02163	5.015e-08
Eucgr.B00670	Eucgr.A00553	0.0006533
Eucgr.B00670	Eucgr.D01054	1.351e-12
Eucgr.B00670	Eucgr.E01006	0.008524
Eucgr.B00670	Eucgr.F00106	3.153e-10
Eucgr.B00670	Eucgr.G02163	5.015e-08
Eucgr.B00670	Eucgr.H01971	3.674e-05
Eucgr.B00670	Eucgr.J00019	0.001492
Eucgr.B00670	Eucgr.J02884	0.009219
Eucgr.B00670	Eucgr.K02763	0.02893
Eucgr.B00693	Eucgr.A00553	0.0006533
Eucgr.B00693	Eucgr.D01054	1.351e-12
Eucgr.B00693	Eucgr.G02067	1.058e-09
Eucgr.B00693	Eucgr.G02163	5.015e-08
Eucgr.B00697	Eucgr.H01971	3.674e-05
Eucgr.B02359	Eucgr.A00553	0.0006533
Eucgr.B02359	Eucgr.E01006	0.008524
Eucgr.B02359	Eucgr.G02163	5.015e-08
Eucgr.B02359	Eucgr.J00019	0.001492
Eucgr.B02359	Eucgr.K02841	0.00732
Eucgr.B02377	Eucgr.B00515	0.02821
Eucgr.B02377	Eucgr.D00490	0.03181
Eucgr.B02377	Eucgr.D01054	1.351e-12
Eucgr.B02377	Eucgr.E01006	0.008524
Eucgr.B02377	Eucgr.G02067	1.058e-09
Eucgr.B02377	Eucgr.G02163	5.015e-08
Eucgr.B02377	Eucgr.H01971	3.674e-05
Eucgr.B02377	Eucgr.J00019	0.001492
Eucgr.B02377	Eucgr.J02884	0.009219
Eucgr.B02377	Eucgr.K02841	0.00732
Eucgr.B02382	Eucgr.B03392	8.91e-05
Eucgr.B02382	Eucgr.D02499	7.397e-05
Eucgr.B02382	Eucgr.F00100	0.007883
Eucgr.B02382	Eucgr.G02163	5.015e-08
Eucgr.B02382	Eucgr.H00748	7.397e-05
Eucgr.B02382	Eucgr.K02809	0.04293
Eucgr.B02437	Eucgr.H04023	0.01471
Eucgr.B03376	Eucgr.A00553	0.0006533
Eucgr.B03376	Eucgr.D01054	1.351e-12
Eucgr.B03376	Eucgr.F00106	3.153e-10
Eucgr.B03376	Eucgr.G02067	1.058e-09
Eucgr.B03376	Eucgr.G02163	5.015e-08
Eucgr.B03376	Eucgr.H01971	3.674e-05
Eucgr.B03398	Eucgr.A00553	0.0006533
Eucgr.B03398	Eucgr.B00515	0.02821
Eucgr.B03398	Eucgr.D00490	0.03181
Eucgr.B03398	Eucgr.D02027	0.01939
Eucgr.B03398	Eucgr.F00106	3.153e-10
Eucgr.B03398	Eucgr.G02067	1.058e-09
Eucgr.B03398	Eucgr.G02163	5.015e-08
Eucgr.B03398	Eucgr.J00019	0.001492
Eucgr.B03398	Eucgr.K02809	0.04293
Eucgr.B03398	Eucgr.K02841	0.00732
Eucgr.B03419	Eucgr.B00515	0.02821
Eucgr.B03419	Eucgr.D00490	0.03181
Eucgr.B03419	Eucgr.D01054	1.351e-12
Eucgr.B03419	Eucgr.F00106	3.153e-10
Eucgr.B03419	Eucgr.G02067	1.058e-09
Eucgr.B03419	Eucgr.G02163	5.015e-08
Eucgr.B03419	Eucgr.J02884	0.009219
Eucgr.C00063	Eucgr.B03684	0.00508
Eucgr.C00063	Eucgr.F00106	3.153e-10
Eucgr.C00064	Eucgr.A00553	0.0006533
Eucgr.C00064	Eucgr.D01054	1.351e-12
Eucgr.C00064	Eucgr.F00106	3.153e-10
Eucgr.C00064	Eucgr.G02067	1.058e-09
Eucgr.C00064	Eucgr.G02163	5.015e-08
Eucgr.C00064	Eucgr.K02809	0.04293
Eucgr.C00073	Eucgr.A00553	0.0006533
Eucgr.C00073	Eucgr.F00106	3.153e-10
Eucgr.C00101	Eucgr.D01054	1.351e-12
Eucgr.C00101	Eucgr.G02067	1.058e-09
Eucgr.C00101	Eucgr.G02163	5.015e-08
Eucgr.C00101	Eucgr.J02884	0.009219
Eucgr.C00101	Eucgr.K02841	0.00732
Eucgr.C00102	Eucgr.A00553	0.0006533
Eucgr.C00102	Eucgr.D01054	1.351e-12
Eucgr.C00102	Eucgr.G02067	1.058e-09
Eucgr.C00102	Eucgr.G02163	5.015e-08
Eucgr.C00102	Eucgr.H00158	0.006719
Eucgr.C00102	Eucgr.J00019	0.001492
Eucgr.C00105	Eucgr.A00189	0.02566
Eucgr.C00105	Eucgr.D00490	0.03181
Eucgr.C00105	Eucgr.G02163	5.015e-08
Eucgr.C00105	Eucgr.H01971	3.674e-05
Eucgr.C00105	Eucgr.J00019	0.001492
Eucgr.C00105	Eucgr.J02884	0.009219
Eucgr.C00105	Eucgr.K02841	0.00732
Eucgr.C00137	Eucgr.A00553	0.0006533
Eucgr.C00137	Eucgr.D01054	1.351e-12
Eucgr.C00137	Eucgr.E01006	0.008524
Eucgr.C00137	Eucgr.F00106	3.153e-10
Eucgr.C00137	Eucgr.G02067	1.058e-09
Eucgr.C00137	Eucgr.G02163	5.015e-08
Eucgr.C00137	Eucgr.H01971	3.674e-05
Eucgr.C00137	Eucgr.H04023	0.01471
Eucgr.C00137	Eucgr.J02884	0.009219
Eucgr.C00137	Eucgr.J03166	0.0131
Eucgr.C00137	Eucgr.K02763	0.02893
Eucgr.C00149	Eucgr.A00553	0.0006533
Eucgr.C00149	Eucgr.D01054	1.351e-12
Eucgr.C00149	Eucgr.F00106	3.153e-10
Eucgr.C00149	Eucgr.G02067	1.058e-09
Eucgr.C00149	Eucgr.G02163	5.015e-08
Eucgr.C00944	Eucgr.G02163	5.015e-08
Eucgr.C00944	Eucgr.J00019	0.001492
Eucgr.C00948	Eucgr.A00553	0.0006533
Eucgr.C00948	Eucgr.B03456	0.01341
Eucgr.C00948	Eucgr.G03385	0.02441
Eucgr.C00948	Eucgr.K02809	0.04293
Eucgr.C00949	Eucgr.A00553	0.0006533
Eucgr.C00949	Eucgr.G02163	5.015e-08
Eucgr.C00949	Eucgr.J02884	0.009219
Eucgr.C00949	Eucgr.K02809	0.04293
Eucgr.C00958	Eucgr.D01054	1.351e-12
Eucgr.C00958	Eucgr.F00106	3.153e-10
Eucgr.C00958	Eucgr.G02067	1.058e-09
Eucgr.C00958	Eucgr.G02163	5.015e-08
Eucgr.C00958	Eucgr.G03385	0.02441
Eucgr.C00958	Eucgr.H01971	3.674e-05
Eucgr.C00958	Eucgr.J00019	0.001492
Eucgr.C00958	Eucgr.J02884	0.009219
Eucgr.C00958	Eucgr.K02841	0.00732
Eucgr.C00979	Eucgr.A00553	0.0006533
Eucgr.C00979	Eucgr.G02163	5.015e-08
Eucgr.C00979	Eucgr.H01971	3.674e-05
Eucgr.C00979	Eucgr.J00019	0.001492
Eucgr.C00979	Eucgr.J02884	0.009219
Eucgr.C00979	Eucgr.K02841	0.00732
Eucgr.C00983	Eucgr.A00553	0.0006533
Eucgr.C00983	Eucgr.F00106	3.153e-10
Eucgr.C00983	Eucgr.K02654	0.002048
Eucgr.C00983	Eucgr.K02809	0.04293
Eucgr.D00184	Eucgr.A00553	0.0006533
Eucgr.D00184	Eucgr.D01054	1.351e-12
Eucgr.D00184	Eucgr.F00106	3.153e-10
Eucgr.D00184	Eucgr.G02067	1.058e-09
Eucgr.D00184	Eucgr.G02163	5.015e-08
Eucgr.D00184	Eucgr.J00019	0.001492
Eucgr.D00184	Eucgr.K02841	0.00732
Eucgr.D00192	Eucgr.D02499	7.397e-05
Eucgr.D00192	Eucgr.H00748	7.397e-05
Eucgr.D00192	Eucgr.K02763	0.02893
Eucgr.D00196	Eucgr.A00553	0.0006533
Eucgr.D00196	Eucgr.D00490	0.03181
Eucgr.D00196	Eucgr.F00106	3.153e-10
Eucgr.D00196	Eucgr.G02163	5.015e-08
Eucgr.D00196	Eucgr.H01971	3.674e-05
Eucgr.D00196	Eucgr.J00019	0.001492
Eucgr.D00196	Eucgr.J02884	0.009219
Eucgr.D00196	Eucgr.K02809	0.04293
Eucgr.D00196	Eucgr.K02841	0.00732
Eucgr.D00253	Eucgr.A00553	0.0006533
Eucgr.D00253	Eucgr.D01054	1.351e-12
Eucgr.D00253	Eucgr.D02027	0.01939
Eucgr.D00253	Eucgr.E01053	0.03847
Eucgr.D00253	Eucgr.G02067	1.058e-09
Eucgr.D00253	Eucgr.G02163	5.015e-08
Eucgr.D00253	Eucgr.J00019	0.001492
Eucgr.D00260	Eucgr.A00553	0.0006533
Eucgr.D00260	Eucgr.D01054	1.351e-12
Eucgr.D00260	Eucgr.F00106	3.153e-10
Eucgr.D00260	Eucgr.G02067	1.058e-09
Eucgr.D00260	Eucgr.G02163	5.015e-08
Eucgr.D00260	Eucgr.H04023	0.01471
Eucgr.D00265	Eucgr.A00553	0.0006533
Eucgr.D00265	Eucgr.D01054	1.351e-12
Eucgr.D00265	Eucgr.F00106	3.153e-10
Eucgr.D00265	Eucgr.G02067	1.058e-09
Eucgr.D00265	Eucgr.G02163	5.015e-08
Eucgr.D00265	Eucgr.K02809	0.04293
Eucgr.D00282	Eucgr.B00515	0.02821
Eucgr.D00282	Eucgr.D00490	0.03181
Eucgr.D00282	Eucgr.D01054	1.351e-12
Eucgr.D00282	Eucgr.F00106	3.153e-10
Eucgr.D00282	Eucgr.G02067	1.058e-09
Eucgr.D00282	Eucgr.G02163	5.015e-08
Eucgr.D00282	Eucgr.H01971	3.674e-05
Eucgr.D00282	Eucgr.J00019	0.001492
Eucgr.D00282	Eucgr.J02884	0.009219
Eucgr.D00282	Eucgr.K02809	0.04293
Eucgr.D00282	Eucgr.K02841	0.00732
Eucgr.D00287	Eucgr.D01054	1.351e-12
Eucgr.D00287	Eucgr.G02067	1.058e-09
Eucgr.D00287	Eucgr.H04023	0.01471
Eucgr.D00287	Eucgr.H04383	0.02336
Eucgr.D00287	Eucgr.J03166	0.0131
Eucgr.D00293	Eucgr.A00553	0.0006533
Eucgr.D00293	Eucgr.D01054	1.351e-12
Eucgr.D00293	Eucgr.F00106	3.153e-10
Eucgr.D00293	Eucgr.G02067	1.058e-09
Eucgr.D00293	Eucgr.G02163	5.015e-08
Eucgr.D00300	Eucgr.A00553	0.0006533
Eucgr.D00300	Eucgr.D01054	1.351e-12
Eucgr.D00300	Eucgr.E01006	0.008524
Eucgr.D00300	Eucgr.F00106	3.153e-10
Eucgr.D00300	Eucgr.G02067	1.058e-09
Eucgr.D00300	Eucgr.G02163	5.015e-08
Eucgr.D00300	Eucgr.J00019	0.001492
Eucgr.D00300	Eucgr.J02884	0.009219
Eucgr.D00300	Eucgr.K02654	0.002048
Eucgr.D00300	Eucgr.K02809	0.04293
Eucgr.D00315	Eucgr.D01054	1.351e-12
Eucgr.D00315	Eucgr.G02067	1.058e-09
Eucgr.D00315	Eucgr.G02163	5.015e-08
Eucgr.D00315	Eucgr.H01971	3.674e-05
Eucgr.D00339	Eucgr.D01054	1.351e-12
Eucgr.D00339	Eucgr.G02163	5.015e-08
Eucgr.D00339	Eucgr.H01971	3.674e-05
Eucgr.D00339	Eucgr.K02654	0.002048
Eucgr.D00342	Eucgr.H01971	3.674e-05
Eucgr.D00343	Eucgr.D01054	1.351e-12
Eucgr.D00343	Eucgr.E01006	0.008524
Eucgr.D00343	Eucgr.G02067	1.058e-09
Eucgr.D00343	Eucgr.G02163	5.015e-08
Eucgr.D00343	Eucgr.H01971	3.674e-05
Eucgr.D00343	Eucgr.J00019	0.001492
Eucgr.D00343	Eucgr.K02809	0.04293
Eucgr.D00344	Eucgr.K02809	0.04293
Eucgr.D00351	Eucgr.A00553	0.0006533
Eucgr.D00351	Eucgr.D01054	1.351e-12
Eucgr.D00351	Eucgr.F00106	3.153e-10
Eucgr.D00351	Eucgr.G02067	1.058e-09
Eucgr.D00351	Eucgr.K02654	0.002048
Eucgr.D00351	Eucgr.K02809	0.04293
Eucgr.D00388	Eucgr.A00553	0.0006533
Eucgr.D00388	Eucgr.B00515	0.02821
Eucgr.D00388	Eucgr.D00490	0.03181
Eucgr.D00388	Eucgr.H01971	3.674e-05
Eucgr.D00388	Eucgr.J02884	0.009219
Eucgr.D00388	Eucgr.K02763	0.02893
Eucgr.D00389	Eucgr.G02163	5.015e-08
Eucgr.D00400	Eucgr.A00553	0.0006533
Eucgr.D00400	Eucgr.G02163	5.015e-08
Eucgr.D00406	Eucgr.A00553	0.0006533
Eucgr.D00406	Eucgr.D01054	1.351e-12
Eucgr.D00406	Eucgr.F00106	3.153e-10
Eucgr.D00406	Eucgr.G02067	1.058e-09
Eucgr.D00406	Eucgr.G02163	5.015e-08
Eucgr.D00406	Eucgr.H04023	0.01471
Eucgr.D00406	Eucgr.J00019	0.001492
Eucgr.D00406	Eucgr.J03166	0.0131
Eucgr.D00406	Eucgr.K02809	0.04293
Eucgr.D00652	Eucgr.D01054	1.351e-12
Eucgr.D00652	Eucgr.F00106	3.153e-10
Eucgr.D00652	Eucgr.G02067	1.058e-09
Eucgr.D00652	Eucgr.G02163	5.015e-08
Eucgr.D00677	Eucgr.B00515	0.02821
Eucgr.D00677	Eucgr.D00490	0.03181
Eucgr.D00677	Eucgr.G02163	5.015e-08
Eucgr.D00677	Eucgr.J00019	0.001492
Eucgr.D00677	Eucgr.J02884	0.009219
Eucgr.D00677	Eucgr.K02841	0.00732
Eucgr.D00689	Eucgr.D01054	1.351e-12
Eucgr.D00689	Eucgr.G02067	1.058e-09
Eucgr.D00708	Eucgr.A00553	0.0006533
Eucgr.D00708	Eucgr.B00515	0.02821
Eucgr.D00708	Eucgr.D00490	0.03181
Eucgr.D00708	Eucgr.D01054	1.351e-12
Eucgr.D00708	Eucgr.F00106	3.153e-10
Eucgr.D00708	Eucgr.G02067	1.058e-09
Eucgr.D00708	Eucgr.G02163	5.015e-08
Eucgr.D00708	Eucgr.H01971	3.674e-05
Eucgr.D00708	Eucgr.J00019	0.001492
Eucgr.D00708	Eucgr.J02884	0.009219
Eucgr.D00708	Eucgr.K02841	0.00732
Eucgr.D00723	Eucgr.A00553	0.0006533
Eucgr.D00723	Eucgr.G03385	0.02441
Eucgr.D00723	Eucgr.H00158	0.006719
Eucgr.D00723	Eucgr.K02809	0.04293
Eucgr.D00755	Eucgr.B00515	0.02821
Eucgr.D00755	Eucgr.B03392	8.91e-05
Eucgr.D00755	Eucgr.C02592	0.000704
Eucgr.D00755	Eucgr.D00428	0.0005218
Eucgr.D00755	Eucgr.D00490	0.03181
Eucgr.D00755	Eucgr.D02573	0.01073
Eucgr.D00755	Eucgr.E00047	0.03332
Eucgr.D00755	Eucgr.E00277	0.03332
Eucgr.D00755	Eucgr.F00100	0.007883
Eucgr.D00755	Eucgr.F01541	0.01382
Eucgr.D00755	Eucgr.G02067	1.058e-09
Eucgr.D00755	Eucgr.G02163	5.015e-08
Eucgr.D00755	Eucgr.H00174	0.03679
Eucgr.D00755	Eucgr.J00019	0.001492
Eucgr.D00755	Eucgr.J02884	0.009219
Eucgr.D00755	Eucgr.K02841	0.00732
Eucgr.D00755	Eucgr.K03293	0.03332
Eucgr.D00758	Eucgr.G02163	5.015e-08
Eucgr.D00758	Eucgr.H01971	3.674e-05
Eucgr.D00758	Eucgr.J00019	0.001492
Eucgr.D00758	Eucgr.K02841	0.00732
Eucgr.D00762	Eucgr.G03385	0.02441
Eucgr.D00762	Eucgr.H01971	3.674e-05
Eucgr.D00811	Eucgr.A00553	0.0006533
Eucgr.D00811	Eucgr.D01054	1.351e-12
Eucgr.D00811	Eucgr.F00106	3.153e-10
Eucgr.D00811	Eucgr.G02067	1.058e-09
Eucgr.D00811	Eucgr.G02163	5.015e-08
Eucgr.D00811	Eucgr.J03166	0.0131
Eucgr.D00811	Eucgr.K02654	0.002048
Eucgr.D00819	Eucgr.H04023	0.01471
Eucgr.D00819	Eucgr.J03166	0.0131
Eucgr.D00820	Eucgr.E01006	0.008524
Eucgr.D00829	Eucgr.A00553	0.0006533
Eucgr.D00829	Eucgr.D01054	1.351e-12
Eucgr.D00829	Eucgr.F00106	3.153e-10
Eucgr.D00829	Eucgr.G02067	1.058e-09
Eucgr.D00829	Eucgr.G02163	5.015e-08
Eucgr.D00831	Eucgr.A00553	0.0006533
Eucgr.D00831	Eucgr.D01054	1.351e-12
Eucgr.D00831	Eucgr.F00106	3.153e-10
Eucgr.D00831	Eucgr.G02067	1.058e-09
Eucgr.D00831	Eucgr.G02163	5.015e-08
Eucgr.D00835	Eucgr.A00553	0.0006533
Eucgr.D00835	Eucgr.E01006	0.008524
Eucgr.D00835	Eucgr.F00106	3.153e-10
Eucgr.D00835	Eucgr.J02884	0.009219
Eucgr.D00835	Eucgr.K02654	0.002048
Eucgr.D00835	Eucgr.K02809	0.04293
Eucgr.D00835	Eucgr.K02841	0.00732
Eucgr.D00883	Eucgr.A00553	0.0006533
Eucgr.D00883	Eucgr.B00515	0.02821
Eucgr.D00883	Eucgr.D00428	0.0005218
Eucgr.D00883	Eucgr.D00490	0.03181
Eucgr.D00883	Eucgr.D01054	1.351e-12
Eucgr.D00883	Eucgr.E01006	0.008524
Eucgr.D00883	Eucgr.G02067	1.058e-09
Eucgr.D00883	Eucgr.G02163	5.015e-08
Eucgr.D00883	Eucgr.H01971	3.674e-05
Eucgr.D00883	Eucgr.J00019	0.001492
Eucgr.D00883	Eucgr.J02884	0.009219
Eucgr.D00883	Eucgr.K02841	0.00732
Eucgr.D00912	Eucgr.B00515	0.02821
Eucgr.D00912	Eucgr.D00490	0.03181
Eucgr.D00912	Eucgr.E01053	0.03847
Eucgr.D00917	Eucgr.H01971	3.674e-05
Eucgr.D01045	Eucgr.G02067	1.058e-09
Eucgr.D01045	Eucgr.H04383	0.02336
Eucgr.D01050	Eucgr.B00515	0.02821
Eucgr.D01050	Eucgr.D00490	0.03181
Eucgr.D01050	Eucgr.E01006	0.008524
Eucgr.D01050	Eucgr.G02163	5.015e-08
Eucgr.D01050	Eucgr.H01971	3.674e-05
Eucgr.D01050	Eucgr.J00019	0.001492
Eucgr.D01050	Eucgr.J02884	0.009219
Eucgr.D01050	Eucgr.K02841	0.00732
Eucgr.D01065	Eucgr.A00553	0.0006533
Eucgr.D01065	Eucgr.D01054	1.351e-12
Eucgr.D01065	Eucgr.F00106	3.153e-10
Eucgr.D01065	Eucgr.G02067	1.058e-09
Eucgr.D01065	Eucgr.G02163	5.015e-08
Eucgr.D01072	Eucgr.A00553	0.0006533
Eucgr.D01072	Eucgr.D01054	1.351e-12
Eucgr.D01072	Eucgr.F00106	3.153e-10
Eucgr.D01072	Eucgr.G02067	1.058e-09
Eucgr.D01072	Eucgr.G02163	5.015e-08
Eucgr.D01087	Eucgr.D00490	0.03181
Eucgr.D01087	Eucgr.G02163	5.015e-08
Eucgr.D01087	Eucgr.J00019	0.001492
Eucgr.D01087	Eucgr.J02884	0.009219
Eucgr.D01087	Eucgr.K02841	0.00732
Eucgr.D01111	Eucgr.A00553	0.0006533
Eucgr.D01111	Eucgr.D01054	1.351e-12
Eucgr.D01111	Eucgr.G02067	1.058e-09
Eucgr.D01111	Eucgr.G02163	5.015e-08
Eucgr.D01123	Eucgr.A00553	0.0006533
Eucgr.D01123	Eucgr.D01054	1.351e-12
Eucgr.D01123	Eucgr.F00106	3.153e-10
Eucgr.D01123	Eucgr.G02067	1.058e-09
Eucgr.D01123	Eucgr.G02163	5.015e-08
Eucgr.D01123	Eucgr.G03385	0.02441
Eucgr.D01123	Eucgr.J03166	0.0131
Eucgr.D01123	Eucgr.K02809	0.04293
Eucgr.D01126	Eucgr.D01054	1.351e-12
Eucgr.D01126	Eucgr.F00106	3.153e-10
Eucgr.D01126	Eucgr.G02067	1.058e-09
Eucgr.D01126	Eucgr.G02163	5.015e-08
Eucgr.D01126	Eucgr.G03385	0.02441
Eucgr.D01126	Eucgr.H04783	0.04204
Eucgr.D01126	Eucgr.K02654	0.002048
Eucgr.D01127	Eucgr.D01054	1.351e-12
Eucgr.D01127	Eucgr.D02027	0.01939
Eucgr.D01127	Eucgr.E01053	0.03847
Eucgr.D01127	Eucgr.F00106	3.153e-10
Eucgr.D01127	Eucgr.G02067	1.058e-09
Eucgr.D01127	Eucgr.G02163	5.015e-08
Eucgr.D01134	Eucgr.D01054	1.351e-12
Eucgr.D01134	Eucgr.F00106	3.153e-10
Eucgr.D01134	Eucgr.G02067	1.058e-09
Eucgr.D01134	Eucgr.G02163	5.015e-08
Eucgr.D01135	Eucgr.D00490	0.03181
Eucgr.D01135	Eucgr.D01054	1.351e-12
Eucgr.D01135	Eucgr.E01006	0.008524
Eucgr.D01135	Eucgr.F00106	3.153e-10
Eucgr.D01135	Eucgr.G02067	1.058e-09
Eucgr.D01135	Eucgr.H01971	3.674e-05
Eucgr.D01135	Eucgr.J00019	0.001492
Eucgr.D01135	Eucgr.J02884	0.009219
Eucgr.D01135	Eucgr.K02841	0.00732
Eucgr.D01147	Eucgr.G02163	5.015e-08
Eucgr.D01147	Eucgr.H01971	3.674e-05
Eucgr.D01176	Eucgr.A00553	0.0006533
Eucgr.D01176	Eucgr.D01054	1.351e-12
Eucgr.D01176	Eucgr.F00106	3.153e-10
Eucgr.D01176	Eucgr.G02067	1.058e-09
Eucgr.D01176	Eucgr.G02163	5.015e-08
Eucgr.D01188	Eucgr.A00553	0.0006533
Eucgr.D01188	Eucgr.G02163	5.015e-08
Eucgr.D01188	Eucgr.K02809	0.04293
Eucgr.D01202	Eucgr.B00515	0.02821
Eucgr.D01202	Eucgr.C02592	0.000704
Eucgr.D01202	Eucgr.D00490	0.03181
Eucgr.D01202	Eucgr.E00047	0.03332
Eucgr.D01202	Eucgr.E00277	0.03332
Eucgr.D01202	Eucgr.E01006	0.008524
Eucgr.D01202	Eucgr.G02163	5.015e-08
Eucgr.D01202	Eucgr.H00174	0.03679
Eucgr.D01202	Eucgr.H01971	3.674e-05
Eucgr.D01202	Eucgr.J00019	0.001492
Eucgr.D01202	Eucgr.J02884	0.009219
Eucgr.D01202	Eucgr.K02841	0.00732
Eucgr.D01202	Eucgr.K03293	0.03332
Eucgr.D01226	Eucgr.B00515	0.02821
Eucgr.D01226	Eucgr.D00490	0.03181
Eucgr.D01226	Eucgr.D01054	1.351e-12
Eucgr.D01226	Eucgr.F00106	3.153e-10
Eucgr.D01226	Eucgr.G02067	1.058e-09
Eucgr.D01226	Eucgr.G02163	5.015e-08
Eucgr.D01226	Eucgr.H00158	0.006719
Eucgr.D01226	Eucgr.H01971	3.674e-05
Eucgr.D01226	Eucgr.K02809	0.04293
Eucgr.D01232	Eucgr.D01054	1.351e-12
Eucgr.D01232	Eucgr.F00106	3.153e-10
Eucgr.D01232	Eucgr.F02627	0.03719
Eucgr.D01232	Eucgr.G02067	1.058e-09
Eucgr.D01232	Eucgr.G02163	5.015e-08
Eucgr.D01232	Eucgr.G03385	0.02441
Eucgr.D01232	Eucgr.H00158	0.006719
Eucgr.D01234	Eucgr.D01054	1.351e-12
Eucgr.D01234	Eucgr.F00106	3.153e-10
Eucgr.D01234	Eucgr.G02067	1.058e-09
Eucgr.D01234	Eucgr.H04783	0.04204
Eucgr.D01235	Eucgr.D01054	1.351e-12
Eucgr.D01235	Eucgr.F00106	3.153e-10
Eucgr.D01235	Eucgr.G02067	1.058e-09
Eucgr.D01235	Eucgr.G03385	0.02441
Eucgr.D01235	Eucgr.H00158	0.006719
Eucgr.D01235	Eucgr.H04783	0.04204
Eucgr.D01235	Eucgr.K02809	0.04293
Eucgr.D01295	Eucgr.A00553	0.0006533
Eucgr.D01295	Eucgr.B03684	0.00508
Eucgr.D01295	Eucgr.D01054	1.351e-12
Eucgr.D01295	Eucgr.F00106	3.153e-10
Eucgr.D01295	Eucgr.G02067	1.058e-09
Eucgr.D01295	Eucgr.G02163	5.015e-08
Eucgr.D01315	Eucgr.K02809	0.04293
Eucgr.D01500	Eucgr.A00553	0.0006533
Eucgr.D01500	Eucgr.B00515	0.02821
Eucgr.D01500	Eucgr.D00490	0.03181
Eucgr.D01500	Eucgr.D01054	1.351e-12
Eucgr.D01500	Eucgr.E01006	0.008524
Eucgr.D01500	Eucgr.F00106	3.153e-10
Eucgr.D01500	Eucgr.G02067	1.058e-09
Eucgr.D01500	Eucgr.G02163	5.015e-08
Eucgr.D01500	Eucgr.H01971	3.674e-05
Eucgr.D01500	Eucgr.J00019	0.001492
Eucgr.D01500	Eucgr.J02884	0.009219
Eucgr.D01500	Eucgr.K02841	0.00732
Eucgr.D01540	Eucgr.J00019	0.001492
Eucgr.D01642	Eucgr.A00553	0.0006533
Eucgr.D01642	Eucgr.B03684	0.00508
Eucgr.D01642	Eucgr.D00490	0.03181
Eucgr.D01642	Eucgr.D01054	1.351e-12
Eucgr.D01642	Eucgr.F00106	3.153e-10
Eucgr.D01642	Eucgr.G02067	1.058e-09
Eucgr.D01642	Eucgr.G02163	5.015e-08
Eucgr.D01642	Eucgr.H00158	0.006719
Eucgr.D01642	Eucgr.H01971	3.674e-05
Eucgr.D01642	Eucgr.J00019	0.001492
Eucgr.D01642	Eucgr.J02884	0.009219
Eucgr.D01642	Eucgr.K02841	0.00732
Eucgr.D01898	Eucgr.A00553	0.0006533
Eucgr.D01898	Eucgr.D00490	0.03181
Eucgr.D01898	Eucgr.G02067	1.058e-09
Eucgr.D01898	Eucgr.H04383	0.02336
Eucgr.D01917	Eucgr.B00515	0.02821
Eucgr.D01917	Eucgr.D00490	0.03181
Eucgr.D01917	Eucgr.E01006	0.008524
Eucgr.D01917	Eucgr.G02067	1.058e-09
Eucgr.D01917	Eucgr.G02163	5.015e-08
Eucgr.D01917	Eucgr.H01971	3.674e-05
Eucgr.D01917	Eucgr.J00019	0.001492
Eucgr.D01917	Eucgr.J02884	0.009219
Eucgr.D01917	Eucgr.K02841	0.00732
Eucgr.D01926	Eucgr.D01054	1.351e-12
Eucgr.D01926	Eucgr.F00106	3.153e-10
Eucgr.D01926	Eucgr.G02067	1.058e-09
Eucgr.D01931	Eucgr.D01054	1.351e-12
Eucgr.D01931	Eucgr.F00100	0.007883
Eucgr.D01931	Eucgr.F00106	3.153e-10
Eucgr.D01931	Eucgr.G02067	1.058e-09
Eucgr.D01931	Eucgr.G02163	5.015e-08
Eucgr.D01931	Eucgr.I00906	0.0005679
Eucgr.D01931	Eucgr.J02884	0.009219
Eucgr.D01942	Eucgr.D01054	1.351e-12
Eucgr.D01942	Eucgr.G02067	1.058e-09
Eucgr.D01977	Eucgr.B03684	0.00508
Eucgr.D01977	Eucgr.D01054	1.351e-12
Eucgr.D01977	Eucgr.F00106	3.153e-10
Eucgr.D01977	Eucgr.G02067	1.058e-09
Eucgr.D01977	Eucgr.G02163	5.015e-08
Eucgr.D01981	Eucgr.A00553	0.0006533
Eucgr.D01981	Eucgr.H04023	0.01471
Eucgr.D01981	Eucgr.J03166	0.0131
Eucgr.D01996	Eucgr.A00553	0.0006533
Eucgr.D01996	Eucgr.D01054	1.351e-12
Eucgr.D01996	Eucgr.E01053	0.03847
Eucgr.D01996	Eucgr.F00106	3.153e-10
Eucgr.D01996	Eucgr.G02067	1.058e-09
Eucgr.D01996	Eucgr.G02163	5.015e-08
Eucgr.D01996	Eucgr.H04783	0.04204
Eucgr.D01996	Eucgr.I00906	0.0005679
Eucgr.D01996	Eucgr.K02809	0.04293
Eucgr.D02025	Eucgr.E01006	0.008524
Eucgr.D02043	Eucgr.A00553	0.0006533
Eucgr.D02043	Eucgr.D01054	1.351e-12
Eucgr.D02043	Eucgr.F00106	3.153e-10
Eucgr.D02043	Eucgr.G02067	1.058e-09
Eucgr.D02043	Eucgr.G02163	5.015e-08
Eucgr.D02043	Eucgr.J00019	0.001492
Eucgr.D02043	Eucgr.K02841	0.00732
Eucgr.D02046	Eucgr.B00515	0.02821
Eucgr.D02046	Eucgr.D00490	0.03181
Eucgr.D02046	Eucgr.H01971	3.674e-05
Eucgr.D02046	Eucgr.J00019	0.001492
Eucgr.D02046	Eucgr.K02841	0.00732
Eucgr.D02053	Eucgr.J00019	0.001492
Eucgr.D02056	Eucgr.B00515	0.02821
Eucgr.D02056	Eucgr.D00490	0.03181
Eucgr.D02056	Eucgr.F02627	0.03719
Eucgr.D02056	Eucgr.H01971	3.674e-05
Eucgr.D02056	Eucgr.J00019	0.001492
Eucgr.D02056	Eucgr.J02884	0.009219
Eucgr.D02056	Eucgr.K02809	0.04293
Eucgr.D02056	Eucgr.K02841	0.00732
Eucgr.D02064	Eucgr.B00515	0.02821
Eucgr.D02064	Eucgr.D00490	0.03181
Eucgr.D02064	Eucgr.D01054	1.351e-12
Eucgr.D02064	Eucgr.G02067	1.058e-09
Eucgr.D02064	Eucgr.H01971	3.674e-05
Eucgr.D02064	Eucgr.I00906	0.0005679
Eucgr.D02066	Eucgr.G02163	5.015e-08
Eucgr.D02066	Eucgr.J00019	0.001492
Eucgr.D02066	Eucgr.K02763	0.02893
Eucgr.D02066	Eucgr.K02841	0.00732
Eucgr.D02072	Eucgr.K02654	0.002048
Eucgr.D02086	Eucgr.A00553	0.0006533
Eucgr.D02086	Eucgr.D01054	1.351e-12
Eucgr.D02086	Eucgr.F00106	3.153e-10
Eucgr.D02086	Eucgr.G02067	1.058e-09
Eucgr.D02086	Eucgr.G02163	5.015e-08
Eucgr.D02086	Eucgr.H01971	3.674e-05
Eucgr.D02086	Eucgr.J00019	0.001492
Eucgr.D02086	Eucgr.J02884	0.009219
Eucgr.D02086	Eucgr.K02841	0.00732
Eucgr.D02088	Eucgr.A00553	0.0006533
Eucgr.D02088	Eucgr.D01054	1.351e-12
Eucgr.D02088	Eucgr.F00106	3.153e-10
Eucgr.D02088	Eucgr.G02067	1.058e-09
Eucgr.D02088	Eucgr.G02163	5.015e-08
Eucgr.D02088	Eucgr.J03166	0.0131
Eucgr.D02088	Eucgr.K02809	0.04293
Eucgr.D02090	Eucgr.F00106	3.153e-10
Eucgr.D02090	Eucgr.G03385	0.02441
Eucgr.D02090	Eucgr.H00158	0.006719
Eucgr.D02106	Eucgr.E01006	0.008524
Eucgr.D02122	Eucgr.D01054	1.351e-12
Eucgr.D02122	Eucgr.G02067	1.058e-09
Eucgr.D02122	Eucgr.K02809	0.04293
Eucgr.D02124	Eucgr.B00515	0.02821
Eucgr.D02124	Eucgr.D00490	0.03181
Eucgr.D02124	Eucgr.H01971	3.674e-05
Eucgr.D02124	Eucgr.I00564	0.001056
Eucgr.D02124	Eucgr.J00019	0.001492
Eucgr.D02124	Eucgr.J02884	0.009219
Eucgr.D02124	Eucgr.K02809	0.04293
Eucgr.D02124	Eucgr.K02841	0.00732
Eucgr.D02127	Eucgr.A00553	0.0006533
Eucgr.D02127	Eucgr.D01054	1.351e-12
Eucgr.D02127	Eucgr.F00106	3.153e-10
Eucgr.D02127	Eucgr.G02067	1.058e-09
Eucgr.D02127	Eucgr.G02163	5.015e-08
Eucgr.D02142	Eucgr.B00515	0.02821
Eucgr.D02142	Eucgr.D00490	0.03181
Eucgr.D02142	Eucgr.H01971	3.674e-05
Eucgr.D02142	Eucgr.J00019	0.001492
Eucgr.D02142	Eucgr.J02884	0.009219
Eucgr.D02142	Eucgr.K02841	0.00732
Eucgr.D02164	Eucgr.D01054	1.351e-12
Eucgr.D02164	Eucgr.G02067	1.058e-09
Eucgr.D02164	Eucgr.G02163	5.015e-08
Eucgr.D02167	Eucgr.A00553	0.0006533
Eucgr.D02167	Eucgr.B03392	8.91e-05
Eucgr.D02167	Eucgr.H01971	3.674e-05
Eucgr.D02167	Eucgr.I00906	0.0005679
Eucgr.D02167	Eucgr.J03166	0.0131
Eucgr.D02190	Eucgr.G02067	1.058e-09
Eucgr.D02190	Eucgr.J02884	0.009219
Eucgr.D02190	Eucgr.K02841	0.00732
Eucgr.D02205	Eucgr.A00553	0.0006533
Eucgr.D02205	Eucgr.B03456	0.01341
Eucgr.D02205	Eucgr.D00428	0.0005218
Eucgr.D02205	Eucgr.D02573	0.01073
Eucgr.D02205	Eucgr.F00106	3.153e-10
Eucgr.D02205	Eucgr.F01541	0.01382
Eucgr.D02205	Eucgr.G03385	0.02441
Eucgr.D02205	Eucgr.H04783	0.04204
Eucgr.D02205	Eucgr.J00019	0.001492
Eucgr.D02206	Eucgr.A00553	0.0006533
Eucgr.D02206	Eucgr.D01054	1.351e-12
Eucgr.D02206	Eucgr.F00106	3.153e-10
Eucgr.D02206	Eucgr.G02067	1.058e-09
Eucgr.D02206	Eucgr.G02163	5.015e-08
Eucgr.D02206	Eucgr.H04783	0.04204
Eucgr.D02206	Eucgr.K02763	0.02893
Eucgr.D02212	Eucgr.A00553	0.0006533
Eucgr.D02212	Eucgr.F00106	3.153e-10
Eucgr.D02212	Eucgr.J02884	0.009219
Eucgr.D02218	Eucgr.B00515	0.02821
Eucgr.D02218	Eucgr.D00490	0.03181
Eucgr.D02218	Eucgr.D01054	1.351e-12
Eucgr.D02218	Eucgr.D02573	0.01073
Eucgr.D02218	Eucgr.F00106	3.153e-10
Eucgr.D02218	Eucgr.F01541	0.01382
Eucgr.D02218	Eucgr.G02067	1.058e-09
Eucgr.D02218	Eucgr.G02163	5.015e-08
Eucgr.D02218	Eucgr.J00019	0.001492
Eucgr.D02218	Eucgr.J02884	0.009219
Eucgr.D02218	Eucgr.K02841	0.00732
Eucgr.D02220	Eucgr.B00515	0.02821
Eucgr.D02220	Eucgr.D00490	0.03181
Eucgr.D02220	Eucgr.E01006	0.008524
Eucgr.D02220	Eucgr.F00106	3.153e-10
Eucgr.D02220	Eucgr.H01971	3.674e-05
Eucgr.D02220	Eucgr.J00019	0.001492
Eucgr.D02220	Eucgr.J02884	0.009219
Eucgr.D02220	Eucgr.K02841	0.00732
Eucgr.D02225	Eucgr.D01054	1.351e-12
Eucgr.D02225	Eucgr.F00106	3.153e-10
Eucgr.D02225	Eucgr.G02067	1.058e-09
Eucgr.D02225	Eucgr.G02163	5.015e-08
Eucgr.D02225	Eucgr.H01971	3.674e-05
Eucgr.D02225	Eucgr.J02884	0.009219
Eucgr.D02225	Eucgr.K02841	0.00732
Eucgr.D02227	Eucgr.A00553	0.0006533
Eucgr.D02227	Eucgr.G02067	1.058e-09
Eucgr.D02227	Eucgr.I00564	0.001056
Eucgr.D02228	Eucgr.G02163	5.015e-08
Eucgr.D02228	Eucgr.J00019	0.001492
Eucgr.D02228	Eucgr.K02763	0.02893
Eucgr.D02229	Eucgr.A00553	0.0006533
Eucgr.D02229	Eucgr.D01054	1.351e-12
Eucgr.D02229	Eucgr.F00106	3.153e-10
Eucgr.D02229	Eucgr.G02067	1.058e-09
Eucgr.D02229	Eucgr.G02163	5.015e-08
Eucgr.D02229	Eucgr.H00158	0.006719
Eucgr.D02230	Eucgr.J00019	0.001492
Eucgr.D02240	Eucgr.D01054	1.351e-12
Eucgr.D02240	Eucgr.F00106	3.153e-10
Eucgr.D02240	Eucgr.G02067	1.058e-09
Eucgr.D02240	Eucgr.G02163	5.015e-08
Eucgr.D02240	Eucgr.H01971	3.674e-05
Eucgr.D02240	Eucgr.J00019	0.001492
Eucgr.D02240	Eucgr.J02884	0.009219
Eucgr.D02240	Eucgr.K02841	0.00732
Eucgr.D02253	Eucgr.D01054	1.351e-12
Eucgr.D02253	Eucgr.E01006	0.008524
Eucgr.D02253	Eucgr.F00106	3.153e-10
Eucgr.D02253	Eucgr.G02067	1.058e-09
Eucgr.D02253	Eucgr.G02163	5.015e-08
Eucgr.D02253	Eucgr.H01971	3.674e-05
Eucgr.D02253	Eucgr.J00019	0.001492
Eucgr.D02258	Eucgr.B00515	0.02821
Eucgr.D02258	Eucgr.D00490	0.03181
Eucgr.D02260	Eucgr.B00515	0.02821
Eucgr.D02260	Eucgr.D00490	0.03181
Eucgr.D02260	Eucgr.D01054	1.351e-12
Eucgr.D02260	Eucgr.F00106	3.153e-10
Eucgr.D02260	Eucgr.G02067	1.058e-09
Eucgr.D02260	Eucgr.G02163	5.015e-08
Eucgr.D02260	Eucgr.H01971	3.674e-05
Eucgr.D02260	Eucgr.J00019	0.001492
Eucgr.D02260	Eucgr.J02884	0.009219
Eucgr.D02260	Eucgr.K02841	0.00732
Eucgr.D02269	Eucgr.C02592	0.000704
Eucgr.D02269	Eucgr.D00428	0.0005218
Eucgr.D02269	Eucgr.E00047	0.03332
Eucgr.D02269	Eucgr.E00277	0.03332
Eucgr.D02269	Eucgr.H00174	0.03679
Eucgr.D02269	Eucgr.K02654	0.002048
Eucgr.D02269	Eucgr.K03293	0.03332
Eucgr.D02272	Eucgr.K02763	0.02893
Eucgr.D02290	Eucgr.D01054	1.351e-12
Eucgr.D02290	Eucgr.E01053	0.03847
Eucgr.D02290	Eucgr.F00106	3.153e-10
Eucgr.D02290	Eucgr.G02067	1.058e-09
Eucgr.D02290	Eucgr.G02163	5.015e-08
Eucgr.D02290	Eucgr.H01971	3.674e-05
Eucgr.D02290	Eucgr.J00019	0.001492
Eucgr.D02290	Eucgr.K02841	0.00732
Eucgr.D02318	Eucgr.D01054	1.351e-12
Eucgr.D02318	Eucgr.F00106	3.153e-10
Eucgr.D02318	Eucgr.G02067	1.058e-09
Eucgr.D02318	Eucgr.J03166	0.0131
Eucgr.D02346	Eucgr.A00553	0.0006533
Eucgr.D02346	Eucgr.J00019	0.001492
Eucgr.D02346	Eucgr.K02763	0.02893
Eucgr.D02351	Eucgr.E01006	0.008524
Eucgr.D02358	Eucgr.I00564	0.001056
Eucgr.D02364	Eucgr.B03392	8.91e-05
Eucgr.D02364	Eucgr.D02573	0.01073
Eucgr.D02364	Eucgr.H01971	3.674e-05
Eucgr.D02364	Eucgr.J00019	0.001492
Eucgr.D02364	Eucgr.J02884	0.009219
Eucgr.D02364	Eucgr.K02841	0.00732
Eucgr.D02381	Eucgr.A00553	0.0006533
Eucgr.D02381	Eucgr.F00106	3.153e-10
Eucgr.D02381	Eucgr.J00019	0.001492
Eucgr.D02381	Eucgr.J03166	0.0131
Eucgr.D02381	Eucgr.K02809	0.04293
Eucgr.D02391	Eucgr.F02627	0.03719
Eucgr.D02391	Eucgr.G02067	1.058e-09
Eucgr.D02391	Eucgr.G02163	5.015e-08
Eucgr.D02391	Eucgr.H01971	3.674e-05
Eucgr.D02391	Eucgr.J00019	0.001492
Eucgr.D02391	Eucgr.J02884	0.009219
Eucgr.D02391	Eucgr.K02654	0.002048
Eucgr.D02397	Eucgr.D00490	0.03181
Eucgr.D02397	Eucgr.D01054	1.351e-12
Eucgr.D02397	Eucgr.G02067	1.058e-09
Eucgr.D02397	Eucgr.G02163	5.015e-08
Eucgr.D02397	Eucgr.J00019	0.001492
Eucgr.D02397	Eucgr.J02884	0.009219
Eucgr.D02397	Eucgr.K02841	0.00732
Eucgr.D02434	Eucgr.B00515	0.02821
Eucgr.D02434	Eucgr.D00490	0.03181
Eucgr.D02434	Eucgr.G02163	5.015e-08
Eucgr.D02434	Eucgr.H01971	3.674e-05
Eucgr.D02434	Eucgr.J00019	0.001492
Eucgr.D02434	Eucgr.J02884	0.009219
Eucgr.D02434	Eucgr.K02841	0.00732
Eucgr.D02442	Eucgr.A00553	0.0006533
Eucgr.D02442	Eucgr.F00106	3.153e-10
Eucgr.D02442	Eucgr.J00019	0.001492
Eucgr.D02442	Eucgr.K02809	0.04293
Eucgr.D02450	Eucgr.A00553	0.0006533
Eucgr.D02450	Eucgr.D01054	1.351e-12
Eucgr.D02450	Eucgr.F00106	3.153e-10
Eucgr.D02450	Eucgr.G02067	1.058e-09
Eucgr.D02450	Eucgr.G03385	0.02441
Eucgr.D02450	Eucgr.H01971	3.674e-05
Eucgr.D02450	Eucgr.H04023	0.01471
Eucgr.D02450	Eucgr.J03166	0.0131
Eucgr.D02450	Eucgr.K02809	0.04293
Eucgr.E00372	Eucgr.D01054	1.351e-12
Eucgr.E00372	Eucgr.F00106	3.153e-10
Eucgr.E00372	Eucgr.G02067	1.058e-09
Eucgr.E00372	Eucgr.G02163	5.015e-08
Eucgr.E00372	Eucgr.K02654	0.002048
Eucgr.E00372	Eucgr.K02809	0.04293
Eucgr.E00383	Eucgr.A00553	0.0006533
Eucgr.E00383	Eucgr.E01006	0.008524
Eucgr.E00383	Eucgr.H01971	3.674e-05
Eucgr.E00386	Eucgr.J00019	0.001492
Eucgr.E00391	Eucgr.F02627	0.03719
Eucgr.E00393	Eucgr.D01054	1.351e-12
Eucgr.E00393	Eucgr.F00106	3.153e-10
Eucgr.E00393	Eucgr.G02067	1.058e-09
Eucgr.E00393	Eucgr.G02163	5.015e-08
Eucgr.E00393	Eucgr.G03385	0.02441
Eucgr.E00397	Eucgr.F00106	3.153e-10
Eucgr.E00397	Eucgr.K02809	0.04293
Eucgr.E00399	Eucgr.A00553	0.0006533
Eucgr.E00399	Eucgr.D01054	1.351e-12
Eucgr.E00399	Eucgr.F00106	3.153e-10
Eucgr.E00399	Eucgr.F02627	0.03719
Eucgr.E00399	Eucgr.G02067	1.058e-09
Eucgr.E00399	Eucgr.G02163	5.015e-08
Eucgr.E00399	Eucgr.K02809	0.04293
Eucgr.E00412	Eucgr.A00553	0.0006533
Eucgr.E00412	Eucgr.J03166	0.0131
Eucgr.E00425	Eucgr.D01054	1.351e-12
Eucgr.E00425	Eucgr.F00106	3.153e-10
Eucgr.E00425	Eucgr.G02067	1.058e-09
Eucgr.E00425	Eucgr.G02163	5.015e-08
Eucgr.E00432	Eucgr.B00515	0.02821
Eucgr.E00432	Eucgr.D00490	0.03181
Eucgr.E00432	Eucgr.D01054	1.351e-12
Eucgr.E00432	Eucgr.F00106	3.153e-10
Eucgr.E00432	Eucgr.G02067	1.058e-09
Eucgr.E00432	Eucgr.G02163	5.015e-08
Eucgr.E00432	Eucgr.H01971	3.674e-05
Eucgr.E00432	Eucgr.J00019	0.001492
Eucgr.E00432	Eucgr.J02884	0.009219
Eucgr.E00432	Eucgr.K02841	0.00732
Eucgr.E00433	Eucgr.B00515	0.02821
Eucgr.E00433	Eucgr.B03392	8.91e-05
Eucgr.E00433	Eucgr.C02592	0.000704
Eucgr.E00433	Eucgr.D00428	0.0005218
Eucgr.E00433	Eucgr.D00490	0.03181
Eucgr.E00433	Eucgr.D02499	7.397e-05
Eucgr.E00433	Eucgr.G02163	5.015e-08
Eucgr.E00433	Eucgr.H00748	7.397e-05
Eucgr.E00433	Eucgr.H01971	3.674e-05
Eucgr.E00433	Eucgr.I00906	0.0005679
Eucgr.E00433	Eucgr.J00019	0.001492
Eucgr.E00433	Eucgr.J02884	0.009219
Eucgr.E00433	Eucgr.K02841	0.00732
Eucgr.E00937	Eucgr.G03385	0.02441
Eucgr.E00956	Eucgr.A00553	0.0006533
Eucgr.E00956	Eucgr.H04023	0.01471
Eucgr.E00956	Eucgr.J03166	0.0131
Eucgr.E00975	Eucgr.A00553	0.0006533
Eucgr.E00975	Eucgr.E01006	0.008524
Eucgr.E00975	Eucgr.J02884	0.009219
Eucgr.E00975	Eucgr.J03166	0.0131
Eucgr.E00984	Eucgr.E01006	0.008524
Eucgr.E00985	Eucgr.E01006	0.008524
Eucgr.E01000	Eucgr.H00158	0.006719
Eucgr.E01002	Eucgr.G02163	5.015e-08
Eucgr.E01002	Eucgr.H01971	3.674e-05
Eucgr.E01002	Eucgr.J00019	0.001492
Eucgr.E01007	Eucgr.A00553	0.0006533
Eucgr.E01007	Eucgr.D01054	1.351e-12
Eucgr.E01007	Eucgr.F00106	3.153e-10
Eucgr.E01007	Eucgr.G02067	1.058e-09
Eucgr.E01007	Eucgr.G02163	5.015e-08
Eucgr.E01007	Eucgr.H01971	3.674e-05
Eucgr.E01007	Eucgr.J00019	0.001492
Eucgr.E01007	Eucgr.J02884	0.009219
Eucgr.E01007	Eucgr.K02809	0.04293
Eucgr.E01011	Eucgr.A00553	0.0006533
Eucgr.E01011	Eucgr.D00490	0.03181
Eucgr.E01011	Eucgr.F00106	3.153e-10
Eucgr.E01011	Eucgr.G02067	1.058e-09
Eucgr.E01011	Eucgr.H01971	3.674e-05
Eucgr.E01011	Eucgr.J02884	0.009219
Eucgr.E01011	Eucgr.K02841	0.00732
Eucgr.F00192	Eucgr.A00553	0.0006533
Eucgr.F00192	Eucgr.D00490	0.03181
Eucgr.F00192	Eucgr.D01054	1.351e-12
Eucgr.F00192	Eucgr.F00106	3.153e-10
Eucgr.F00192	Eucgr.G02067	1.058e-09
Eucgr.F00192	Eucgr.G02163	5.015e-08
Eucgr.F00192	Eucgr.H01971	3.674e-05
Eucgr.F00192	Eucgr.J00019	0.001492
Eucgr.F00192	Eucgr.J02884	0.009219
Eucgr.F00192	Eucgr.K02841	0.00732
Eucgr.F00207	Eucgr.H01971	3.674e-05
Eucgr.F00207	Eucgr.J00019	0.001492
Eucgr.F00233	Eucgr.B00515	0.02821
Eucgr.F00233	Eucgr.D00490	0.03181
Eucgr.F00233	Eucgr.F02627	0.03719
Eucgr.F00233	Eucgr.H01971	3.674e-05
Eucgr.F00233	Eucgr.K02841	0.00732
Eucgr.F00235	Eucgr.F00106	3.153e-10
Eucgr.F00235	Eucgr.H04023	0.01471
Eucgr.F00235	Eucgr.J03166	0.0131
Eucgr.F00237	Eucgr.A00553	0.0006533
Eucgr.F00237	Eucgr.D01054	1.351e-12
Eucgr.F00237	Eucgr.F00106	3.153e-10
Eucgr.F00237	Eucgr.G02067	1.058e-09
Eucgr.F00237	Eucgr.G02163	5.015e-08
Eucgr.F00237	Eucgr.G03385	0.02441
Eucgr.F00237	Eucgr.H00158	0.006719
Eucgr.F00237	Eucgr.K02809	0.04293
Eucgr.F01231	Eucgr.D01054	1.351e-12
Eucgr.F01231	Eucgr.G02067	1.058e-09
Eucgr.F01235	Eucgr.A00553	0.0006533
Eucgr.F01235	Eucgr.F00106	3.153e-10
Eucgr.F01235	Eucgr.K02809	0.04293
Eucgr.F01237	Eucgr.A00553	0.0006533
Eucgr.F01237	Eucgr.K02809	0.04293
Eucgr.F01247	Eucgr.F02627	0.03719
Eucgr.F01247	Eucgr.J02884	0.009219
Eucgr.F01287	Eucgr.A00553	0.0006533
Eucgr.F01287	Eucgr.G02163	5.015e-08
Eucgr.F01287	Eucgr.H04023	0.01471
Eucgr.F01296	Eucgr.H01971	3.674e-05
Eucgr.F01296	Eucgr.J02884	0.009219
Eucgr.F01296	Eucgr.J03166	0.0131
Eucgr.F01302	Eucgr.H01971	3.674e-05
Eucgr.F01377	Eucgr.E01006	0.008524
Eucgr.F01386	Eucgr.A00553	0.0006533
Eucgr.F01386	Eucgr.D01054	1.351e-12
Eucgr.F01386	Eucgr.F00106	3.153e-10
Eucgr.F01386	Eucgr.G02067	1.058e-09
Eucgr.F01386	Eucgr.G02163	5.015e-08
Eucgr.F01386	Eucgr.J00019	0.001492
Eucgr.F01387	Eucgr.A00553	0.0006533
Eucgr.F01387	Eucgr.D01054	1.351e-12
Eucgr.F01387	Eucgr.F00106	3.153e-10
Eucgr.F01387	Eucgr.G02067	1.058e-09
Eucgr.F01387	Eucgr.J00019	0.001492
Eucgr.F01387	Eucgr.J03166	0.0131
Eucgr.F01396	Eucgr.J00019	0.001492
Eucgr.F01396	Eucgr.J02884	0.009219
Eucgr.F01402	Eucgr.H01971	3.674e-05
Eucgr.F01402	Eucgr.J00019	0.001492
Eucgr.F01403	Eucgr.A00189	0.02566
Eucgr.F01403	Eucgr.A00553	0.0006533
Eucgr.F01403	Eucgr.B00515	0.02821
Eucgr.F01403	Eucgr.D00490	0.03181
Eucgr.F01403	Eucgr.F00106	3.153e-10
Eucgr.F01403	Eucgr.J00019	0.001492
Eucgr.F01403	Eucgr.K02841	0.00732
Eucgr.F01409	Eucgr.B03392	8.91e-05
Eucgr.F01409	Eucgr.D01054	1.351e-12
Eucgr.F01409	Eucgr.F00106	3.153e-10
Eucgr.F01409	Eucgr.G02067	1.058e-09
Eucgr.F01409	Eucgr.G02163	5.015e-08
Eucgr.F01409	Eucgr.G03385	0.02441
Eucgr.F01409	Eucgr.H00158	0.006719
Eucgr.F01409	Eucgr.H01971	3.674e-05
Eucgr.F01409	Eucgr.J00019	0.001492
Eucgr.F01455	Eucgr.B00515	0.02821
Eucgr.F01455	Eucgr.D00490	0.03181
Eucgr.F01455	Eucgr.E01006	0.008524
Eucgr.F01455	Eucgr.G02067	1.058e-09
Eucgr.F01455	Eucgr.G02163	5.015e-08
Eucgr.F01455	Eucgr.H01971	3.674e-05
Eucgr.F01455	Eucgr.J00019	0.001492
Eucgr.F01455	Eucgr.J02884	0.009219
[truncated: 3,288 more rows]
